# Supplementary material for: Theta Oscillations Gate the Transmission of Reliable Sequences in the Medial Entorhinal Cortex
Source: eNeuro. 2021 May 27;8(3):ENEURO.0059-20.2021. doi: 10.1523/ENEURO.0059-20.2021 (PMC8208650; doi:10.1523/ENEURO.0059-20.2021)
Supplement: Extended Data 1 — Theta gates reliable sequences Download Extended Data 1, ZIP file. [file enu-eN-CFN-0059-20-s03.zip]

Archive with 707 entries (630 files):
- theta_gates_reliable_sequences_mEC-master/
- theta_gates_reliable_sequences_mEC-master/.gitignore
- theta_gates_reliable_sequences_mEC-master/How_To_Network.ipynb
- theta_gates_reliable_sequences_mEC-master/How_To_Neuron.ipynb
- theta_gates_reliable_sequences_mEC-master/I2E2/
- theta_gates_reliable_sequences_mEC-master/I2E2/bins/
- theta_gates_reliable_sequences_mEC-master/I2E2/bins/insilico_I2E2_switching_autonomous_0trial.out
- theta_gates_reliable_sequences_mEC-master/I2E2/bins/insilico_I2E2_switching_toggle_0trial.out
- theta_gates_reliable_sequences_mEC-master/I2E2/configure_files/
- theta_gates_reliable_sequences_mEC-master/I2E2/configure_files/asymptode_v_stellate_i2e-3.6.txt
- theta_gates_reliable_sequences_mEC-master/I2E2/configure_files/noise.hpp
- theta_gates_reliable_sequences_mEC-master/I2E2/configure_files/nsets_I2E2_switching_0.1i2i.isf
- theta_gates_reliable_sequences_mEC-master/I2E2/configure_files/nsets_I2E2_switching_0.2i2i.isf
- theta_gates_reliable_sequences_mEC-master/I2E2/configure_files/nsets_I2E2_switching_0.3i2i.isf
- theta_gates_reliable_sequences_mEC-master/I2E2/configure_files/nsets_I2E2_switching_0.3i2i_1.0dcmax_40dcwidth.isf
- theta_gates_reliable_sequences_mEC-master/I2E2/configure_files/nsets_I2E2_switching_0.3i2i_2.0dcmax_40dcwidth.isf
- theta_gates_reliable_sequences_mEC-master/I2E2/configure_files/nsets_I2E2_switching_0.3i2i_3.0dcmax_40dcwidth.isf
- theta_gates_reliable_sequences_mEC-master/I2E2/configure_files/nsets_I2E2_switching_0.4i2i.isf
- theta_gates_reliable_sequences_mEC-master/I2E2/configure_files/nsets_I2E2_switching_0.5i2i.isf
- theta_gates_reliable_sequences_mEC-master/I2E2/configure_files/nsets_I2E2_switching_0.5i2i_3.0dcmax_0shift_40dcwidth.isf
- theta_gates_reliable_sequences_mEC-master/I2E2/configure_files/nsets_I2E2_switching_0.5i2i_3.0dcmax_40dcwidth.isf
- theta_gates_reliable_sequences_mEC-master/I2E2/configure_files/nsets_I2E2_switching_0.5i2i_3.0dcmax_40shift_40dcwidth.isf
- theta_gates_reliable_sequences_mEC-master/I2E2/configure_files/nsets_I2E2_switching_0.5i2i_4.0dcmax_0shift_40dcwidth.isf
- theta_gates_reliable_sequences_mEC-master/I2E2/configure_files/nsets_I2E2_switching_0.5i2i_4.0dcmax_40dcwidth.isf
- theta_gates_reliable_sequences_mEC-master/I2E2/configure_files/nsets_I2E2_switching_0.5i2i_4.0dcmax_40shift_40dcwidth.isf
- theta_gates_reliable_sequences_mEC-master/I2E2/configure_files/nsets_I2E2_switching_0.5i2i_5.0dcmax_0shift_40dcwidth.isf
- theta_gates_reliable_sequences_mEC-master/I2E2/configure_files/nsets_I2E2_switching_0.5i2i_5.0dcmax_40dcwidth.isf
- theta_gates_reliable_sequences_mEC-master/I2E2/configure_files/nsets_I2E2_switching_0.5i2i_5.0dcmax_40shift_40dcwidth.isf
- theta_gates_reliable_sequences_mEC-master/I2E2/configure_files/nsets_I2E2_switching_1.0i2i_3.0dcmax_0shift_40dcwidth.isf
- theta_gates_reliable_sequences_mEC-master/I2E2/configure_files/nsets_I2E2_switching_1.0i2i_3.0dcmax_40dcwidth.isf
- theta_gates_reliable_sequences_mEC-master/I2E2/configure_files/nsets_I2E2_switching_1.0i2i_3.0dcmax_40shift_40dcwidth.isf
- theta_gates_reliable_sequences_mEC-master/I2E2/configure_files/nsets_I2E2_switching_1.0i2i_4.0dcmax_0shift_40dcwidth.isf
- theta_gates_reliable_sequences_mEC-master/I2E2/configure_files/nsets_I2E2_switching_1.0i2i_4.0dcmax_40dcwidth.isf
- theta_gates_reliable_sequences_mEC-master/I2E2/configure_files/nsets_I2E2_switching_1.0i2i_4.0dcmax_40shift_40dcwidth.isf
- theta_gates_reliable_sequences_mEC-master/I2E2/configure_files/nsets_I2E2_switching_1.0i2i_5.0dcmax_0shift_40dcwidth.isf
- theta_gates_reliable_sequences_mEC-master/I2E2/configure_files/nsets_I2E2_switching_1.0i2i_5.0dcmax_40dcwidth.isf
- theta_gates_reliable_sequences_mEC-master/I2E2/configure_files/nsets_I2E2_switching_1.0i2i_5.0dcmax_40shift_40dcwidth.isf
- theta_gates_reliable_sequences_mEC-master/I2E2/configure_files/ssets_I2E2_gei0.03_gie0.6_0.2gii.isf
- theta_gates_reliable_sequences_mEC-master/I2E2/configure_files/ssets_I2E2_gei0.03_gie0.6_0.4gii.isf
- theta_gates_reliable_sequences_mEC-master/I2E2/configure_files/ssets_I2E2_gei0.03_gie0.6_0.6gii.isf
- theta_gates_reliable_sequences_mEC-master/I2E2/configure_files/ssets_I2E2_gei0.03_gie0.6_0.8gii.isf
- theta_gates_reliable_sequences_mEC-master/I2E2/configure_files/ssets_I2E2_gei0.03_gie0.6_1.0gii.isf
- theta_gates_reliable_sequences_mEC-master/I2E2/configure_files/ssets_I2E2_gei0.05_gie0.6_0.2gii.isf
- theta_gates_reliable_sequences_mEC-master/I2E2/configure_files/ssets_I2E2_gei0.05_gie0.6_0.4gii.isf
- theta_gates_reliable_sequences_mEC-master/I2E2/configure_files/ssets_I2E2_gei0.05_gie0.6_0.6gii.isf
- theta_gates_reliable_sequences_mEC-master/I2E2/configure_files/ssets_I2E2_gei0.05_gie0.6_0.8gii.isf
- theta_gates_reliable_sequences_mEC-master/I2E2/configure_files/ssets_I2E2_gei0.05_gie0.6_1.0gii.isf
- theta_gates_reliable_sequences_mEC-master/I2E2/configure_files/ssets_I2E2_gei0.0_gie0.6_0.2gii.isf
- theta_gates_reliable_sequences_mEC-master/I2E2/configure_files/ssets_I2E2_gei0.0_gie0.6_0.4gii.isf
- theta_gates_reliable_sequences_mEC-master/I2E2/configure_files/ssets_I2E2_gei0.0_gie0.6_0.6gii.isf
- theta_gates_reliable_sequences_mEC-master/I2E2/configure_files/ssets_I2E2_gei0.0_gie0.6_0.8gii.isf
- theta_gates_reliable_sequences_mEC-master/I2E2/configure_files/ssets_I2E2_gei0.0_gie0.6_1.0gii.isf
- theta_gates_reliable_sequences_mEC-master/I2E2/configure_files/ssets_I2E2_gei0.1_gie0.6_0.2gii.isf
- theta_gates_reliable_sequences_mEC-master/I2E2/configure_files/ssets_I2E2_gei0.1_gie0.6_0.4gii.isf
- theta_gates_reliable_sequences_mEC-master/I2E2/configure_files/ssets_I2E2_gei0.1_gie0.6_0.6gii.isf
- theta_gates_reliable_sequences_mEC-master/I2E2/configure_files/ssets_I2E2_gei0.1_gie0.6_0.8gii.isf
- theta_gates_reliable_sequences_mEC-master/I2E2/configure_files/ssets_I2E2_gei0.1_gie0.6_1.0gii.isf
- theta_gates_reliable_sequences_mEC-master/I2E2/main_files/
- theta_gates_reliable_sequences_mEC-master/I2E2/main_files/main_I2E2_switching_autonomous.cpp
- theta_gates_reliable_sequences_mEC-master/I2E2/main_files/main_I2E2_switching_toggle.cpp
- theta_gates_reliable_sequences_mEC-master/I2E2/main_files/main_I2E2_transient_switch.cpp
- theta_gates_reliable_sequences_mEC-master/I2E2/main_files/neuron/
- theta_gates_reliable_sequences_mEC-master/I2E2/main_files/neuron/N_InterNeuron_Wang96_I2E2_switch.hpp
- theta_gates_reliable_sequences_mEC-master/I2E2/main_files/neuron/N_InterNeuron_Wang96_I2E2_switch_autonomous.hpp
- theta_gates_reliable_sequences_mEC-master/I2E2/main_files/neuron/N_InterNeuron_Wang96_I2E2_transientSwitch.hpp
- theta_gates_reliable_sequences_mEC-master/I2E2/main_files/neuron/N_Stellate_HR2005_I1E1_ExtPulse.hpp
- theta_gates_reliable_sequences_mEC-master/I2E2/main_files/neuron/currents/
- theta_gates_reliable_sequences_mEC-master/I2E2/main_files/neuron/currents/I_Hf_Stellate_HR2005.hpp
- theta_gates_reliable_sequences_mEC-master/I2E2/main_files/neuron/currents/I_Hs_Stellate_HR2005.hpp
- theta_gates_reliable_sequences_mEC-master/I2E2/main_files/neuron/currents/I_K_InterNeuron_Wang96.hpp
- theta_gates_reliable_sequences_mEC-master/I2E2/main_files/neuron/currents/I_K_Stellate_HR2005.hpp
- theta_gates_reliable_sequences_mEC-master/I2E2/main_files/neuron/currents/I_Leak_InterNeuron_Wang96.hpp
- theta_gates_reliable_sequences_mEC-master/I2E2/main_files/neuron/currents/I_Leak_Stellate_HR2005.hpp
- theta_gates_reliable_sequences_mEC-master/I2E2/main_files/neuron/currents/I_NaP_Stellate_HR2005.hpp
- theta_gates_reliable_sequences_mEC-master/I2E2/main_files/neuron/currents/I_Na_InterNeuron_Wang96.hpp
- theta_gates_reliable_sequences_mEC-master/I2E2/main_files/neuron/currents/I_Na_Stellate_HR2005.hpp
- theta_gates_reliable_sequences_mEC-master/I2E2/main_files/neuron/currents/I_OscillatoryDrive.hpp
- theta_gates_reliable_sequences_mEC-master/I2E2/main_files/neuron/currents/I_PeriodicPulse.hpp
- theta_gates_reliable_sequences_mEC-master/I2E2/main_files/neuron/currents/I_thetaPulse.hpp
- theta_gates_reliable_sequences_mEC-master/I2E2/main_files/neuron/currents/I_transientPulse.hpp
- theta_gates_reliable_sequences_mEC-master/I2E2/main_files/synapse/
- theta_gates_reliable_sequences_mEC-master/I2E2/main_files/synapse/S_TanHSynapse.hpp
- theta_gates_reliable_sequences_mEC-master/I2E2/noise.hpp
- theta_gates_reliable_sequences_mEC-master/I2E2/scripts/
- theta_gates_reliable_sequences_mEC-master/I2E2/scripts/compile_many_I2E2_autonomous.sh
- theta_gates_reliable_sequences_mEC-master/I2E2/scripts/compile_many_I2E2_toggle.sh
- theta_gates_reliable_sequences_mEC-master/I2E2/scripts/configure_files
- theta_gates_reliable_sequences_mEC-master/I2E2/scripts/gen_nsets_I2E2_autonomous.py
- theta_gates_reliable_sequences_mEC-master/I2E2/scripts/gen_nsets_I2E2_toggle.py
- theta_gates_reliable_sequences_mEC-master/I2E2/scripts/gen_ssets_I2E2.py
- theta_gates_reliable_sequences_mEC-master/I2E2/scripts/plot_data.py
- theta_gates_reliable_sequences_mEC-master/I2E2/scripts/plot_data.py~
- theta_gates_reliable_sequences_mEC-master/I2E2/scripts/run_a_I2E2_switching_autonomous.py
- theta_gates_reliable_sequences_mEC-master/I2E2/scripts/run_a_I2E2_switching_toggle.py
- theta_gates_reliable_sequences_mEC-master/I2E2/scripts/write_noise.py
- theta_gates_reliable_sequences_mEC-master/I40E40/
- theta_gates_reliable_sequences_mEC-master/I40E40/bins/
- theta_gates_reliable_sequences_mEC-master/I40E40/bins/insilico_I40E40_varPulse_0trial.out
- theta_gates_reliable_sequences_mEC-master/I40E40/configure_files/
- theta_gates_reliable_sequences_mEC-master/I40E40/configure_files/adj_I40E40_randomei_0meaniereverse_0seed_withoutreplacement.isf
- theta_gates_reliable_sequences_mEC-master/I40E40/configure_files/asymptode_v_stellate_i2e-3.6.txt
- theta_gates_reliable_sequences_mEC-master/I40E40/configure_files/eiweights_E2I.dat
- theta_gates_reliable_sequences_mEC-master/I40E40/configure_files/noise.hpp
- theta_gates_reliable_sequences_mEC-master/I40E40/configure_files/nsets_I40E40_0.0freq_0.0ampSin_0trial_1initcond_0.0pibysix.isf
- theta_gates_reliable_sequences_mEC-master/I40E40/configure_files/nsets_I40E40_8.0freq_0.04ampSin_0trial_1initcond_4.0pibysix.isf
- theta_gates_reliable_sequences_mEC-master/I40E40/configure_files/nsets_I40E40_8.0freq_0.04ampSin_9trial_1initcond_4.0pibysix.isf
- theta_gates_reliable_sequences_mEC-master/I40E40/configure_files/nsets_I40E40_8.0freq_0.0ampSin_0trial_1initcond_0.0pibysix.isf
- theta_gates_reliable_sequences_mEC-master/I40E40/configure_files/ssets_I40E40_gei0.03_gie0.3_gii1.0_randomei_0meaniereverse_0seed_noreplace.isf
- theta_gates_reliable_sequences_mEC-master/I40E40/main_files/
- theta_gates_reliable_sequences_mEC-master/I40E40/main_files/main_I40E40_varPulse.cpp
- theta_gates_reliable_sequences_mEC-master/I40E40/main_files/neuron/
- theta_gates_reliable_sequences_mEC-master/I40E40/main_files/neuron/N_InterNeuron_Wang96_varPulse.hpp
- theta_gates_reliable_sequences_mEC-master/I40E40/main_files/neuron/N_Stellate_HR2005_I1E1.hpp
- theta_gates_reliable_sequences_mEC-master/I40E40/main_files/neuron/currents/
- theta_gates_reliable_sequences_mEC-master/I40E40/main_files/neuron/currents/I_Hf_Stellate_HR2005.hpp
- theta_gates_reliable_sequences_mEC-master/I40E40/main_files/neuron/currents/I_Hs_Stellate_HR2005.hpp
- theta_gates_reliable_sequences_mEC-master/I40E40/main_files/neuron/currents/I_K_InterNeuron_Wang96.hpp
- theta_gates_reliable_sequences_mEC-master/I40E40/main_files/neuron/currents/I_K_Stellate_HR2005.hpp
- theta_gates_reliable_sequences_mEC-master/I40E40/main_files/neuron/currents/I_Leak_InterNeuron_Wang96.hpp
- theta_gates_reliable_sequences_mEC-master/I40E40/main_files/neuron/currents/I_Leak_Stellate_HR2005.hpp
- theta_gates_reliable_sequences_mEC-master/I40E40/main_files/neuron/currents/I_NaP_Stellate_HR2005.hpp
- theta_gates_reliable_sequences_mEC-master/I40E40/main_files/neuron/currents/I_Na_InterNeuron_Wang96.hpp
- theta_gates_reliable_sequences_mEC-master/I40E40/main_files/neuron/currents/I_Na_Stellate_HR2005.hpp
- theta_gates_reliable_sequences_mEC-master/I40E40/main_files/neuron/currents/I_OscillatoryDrive.hpp
- theta_gates_reliable_sequences_mEC-master/I40E40/main_files/neuron/currents/I_PeriodicPulse.hpp
- theta_gates_reliable_sequences_mEC-master/I40E40/main_files/neuron/currents/I_travelingSwitch.hpp
- theta_gates_reliable_sequences_mEC-master/I40E40/main_files/neuron/currents/I_varPulse.hpp
- theta_gates_reliable_sequences_mEC-master/I40E40/main_files/synapse/
- theta_gates_reliable_sequences_mEC-master/I40E40/main_files/synapse/S_TanHSynapse.hpp
- theta_gates_reliable_sequences_mEC-master/I40E40/noise.hpp
- theta_gates_reliable_sequences_mEC-master/I40E40/rastor_plots/
- theta_gates_reliable_sequences_mEC-master/I40E40/rastor_plots/empty_file
- theta_gates_reliable_sequences_mEC-master/I40E40/scripts/
- theta_gates_reliable_sequences_mEC-master/I40E40/scripts/calc_spike_times.py
- theta_gates_reliable_sequences_mEC-master/I40E40/scripts/compile_many_I40E40_variablePulse.sh
- theta_gates_reliable_sequences_mEC-master/I40E40/scripts/gen_nsets_I40E40_shorterPulse.py
- theta_gates_reliable_sequences_mEC-master/I40E40/scripts/gen_ssets_I40E40_randomEtoI_without_replacement.py
- theta_gates_reliable_sequences_mEC-master/I40E40/scripts/run_a_I40E40_randomei.py
- theta_gates_reliable_sequences_mEC-master/I40E40/scripts/write_noise.py
- theta_gates_reliable_sequences_mEC-master/I40E40/spike_times/
- theta_gates_reliable_sequences_mEC-master/I40E40/spike_times/empty_file
- theta_gates_reliable_sequences_mEC-master/I80E40/
- theta_gates_reliable_sequences_mEC-master/I80E40/asymptode_v_stellate_i2e-3.6.txt
- theta_gates_reliable_sequences_mEC-master/I80E40/configure_files/
- theta_gates_reliable_sequences_mEC-master/I80E40/configure_files/adj_I80E40_2.0shiftei_0meaniereverse.isf
- theta_gates_reliable_sequences_mEC-master/I80E40/configure_files/noise.hpp
- theta_gates_reliable_sequences_mEC-master/I80E40/configure_files/nsets_I80E40_-0.05i2idcmin_0.8i2idcmax_-2.7i2e_8.0extdrive_0.06ampSin_0trial_1initcond_0.015ampNoise_0.0pibysix_3.0delpibysix_20.0pulsewidth_het.isf
- theta_gates_reliable_sequences_mEC-master/I80E40/configure_files/nsets_I80E40_-0.05i2idcmin_0.8i2idcmax_-2.7i2e_8.0extdrive_0.06ampSin_0trial_1initcond_0.015ampNoise_0.0pibysix_6.0delpibysix_20.0pulsewidth_het.isf
- theta_gates_reliable_sequences_mEC-master/I80E40/configure_files/nsets_I80E40_-0.05i2idcmin_0.8i2idcmax_-2.7i2e_8.0extdrive_0.06ampSin_0trial_1initcond_0.015ampNoise_10.0pibysix_3.0delpibysix_20.0pulsewidth_het.isf
- theta_gates_reliable_sequences_mEC-master/I80E40/configure_files/nsets_I80E40_-0.05i2idcmin_0.8i2idcmax_-2.7i2e_8.0extdrive_0.06ampSin_0trial_1initcond_0.015ampNoise_10.0pibysix_6.0delpibysix_20.0pulsewidth_het.isf
- theta_gates_reliable_sequences_mEC-master/I80E40/configure_files/nsets_I80E40_-0.05i2idcmin_0.8i2idcmax_-2.7i2e_8.0extdrive_0.06ampSin_0trial_1initcond_0.015ampNoise_2.0pibysix_3.0delpibysix_20.0pulsewidth_het.isf
- theta_gates_reliable_sequences_mEC-master/I80E40/configure_files/nsets_I80E40_-0.05i2idcmin_0.8i2idcmax_-2.7i2e_8.0extdrive_0.06ampSin_0trial_1initcond_0.015ampNoise_2.0pibysix_6.0delpibysix_20.0pulsewidth_het.isf
- theta_gates_reliable_sequences_mEC-master/I80E40/configure_files/nsets_I80E40_-0.05i2idcmin_0.8i2idcmax_-2.7i2e_8.0extdrive_0.06ampSin_0trial_1initcond_0.015ampNoise_4.0pibysix_3.0delpibysix_20.0pulsewidth_het.isf
- theta_gates_reliable_sequences_mEC-master/I80E40/configure_files/nsets_I80E40_-0.05i2idcmin_0.8i2idcmax_-2.7i2e_8.0extdrive_0.06ampSin_0trial_1initcond_0.015ampNoise_4.0pibysix_6.0delpibysix_20.0pulsewidth_het.isf
- theta_gates_reliable_sequences_mEC-master/I80E40/configure_files/nsets_I80E40_-0.05i2idcmin_0.8i2idcmax_-2.7i2e_8.0extdrive_0.06ampSin_0trial_1initcond_0.015ampNoise_6.0pibysix_3.0delpibysix_20.0pulsewidth_het.isf
- theta_gates_reliable_sequences_mEC-master/I80E40/configure_files/nsets_I80E40_-0.05i2idcmin_0.8i2idcmax_-2.7i2e_8.0extdrive_0.06ampSin_0trial_1initcond_0.015ampNoise_6.0pibysix_6.0delpibysix_20.0pulsewidth_het.isf
- theta_gates_reliable_sequences_mEC-master/I80E40/configure_files/nsets_I80E40_-0.05i2idcmin_0.8i2idcmax_-2.7i2e_8.0extdrive_0.06ampSin_0trial_1initcond_0.015ampNoise_8.0pibysix_3.0delpibysix_20.0pulsewidth_het.isf
- theta_gates_reliable_sequences_mEC-master/I80E40/configure_files/nsets_I80E40_-0.05i2idcmin_0.8i2idcmax_-2.7i2e_8.0extdrive_0.06ampSin_0trial_1initcond_0.015ampNoise_8.0pibysix_6.0delpibysix_20.0pulsewidth_het.isf
- theta_gates_reliable_sequences_mEC-master/I80E40/configure_files/nsets_I80E40_-0.05i2idcmin_0.8i2idcmax_-2.7i2e_8.0extdrive_0.06ampSin_1trial_1initcond_0.015ampNoise_0.0pibysix_3.0delpibysix_20.0pulsewidth_het.isf
- theta_gates_reliable_sequences_mEC-master/I80E40/configure_files/nsets_I80E40_-0.05i2idcmin_0.8i2idcmax_-2.7i2e_8.0extdrive_0.06ampSin_1trial_1initcond_0.015ampNoise_0.0pibysix_6.0delpibysix_20.0pulsewidth_het.isf
- theta_gates_reliable_sequences_mEC-master/I80E40/configure_files/nsets_I80E40_-0.05i2idcmin_0.8i2idcmax_-2.7i2e_8.0extdrive_0.06ampSin_1trial_1initcond_0.015ampNoise_10.0pibysix_3.0delpibysix_20.0pulsewidth_het.isf
- theta_gates_reliable_sequences_mEC-master/I80E40/configure_files/nsets_I80E40_-0.05i2idcmin_0.8i2idcmax_-2.7i2e_8.0extdrive_0.06ampSin_1trial_1initcond_0.015ampNoise_10.0pibysix_6.0delpibysix_20.0pulsewidth_het.isf
- theta_gates_reliable_sequences_mEC-master/I80E40/configure_files/nsets_I80E40_-0.05i2idcmin_0.8i2idcmax_-2.7i2e_8.0extdrive_0.06ampSin_1trial_1initcond_0.015ampNoise_2.0pibysix_3.0delpibysix_20.0pulsewidth_het.isf
- theta_gates_reliable_sequences_mEC-master/I80E40/configure_files/nsets_I80E40_-0.05i2idcmin_0.8i2idcmax_-2.7i2e_8.0extdrive_0.06ampSin_1trial_1initcond_0.015ampNoise_2.0pibysix_6.0delpibysix_20.0pulsewidth_het.isf
- theta_gates_reliable_sequences_mEC-master/I80E40/configure_files/nsets_I80E40_-0.05i2idcmin_0.8i2idcmax_-2.7i2e_8.0extdrive_0.06ampSin_1trial_1initcond_0.015ampNoise_4.0pibysix_3.0delpibysix_20.0pulsewidth_het.isf
- theta_gates_reliable_sequences_mEC-master/I80E40/configure_files/nsets_I80E40_-0.05i2idcmin_0.8i2idcmax_-2.7i2e_8.0extdrive_0.06ampSin_1trial_1initcond_0.015ampNoise_4.0pibysix_6.0delpibysix_20.0pulsewidth_het.isf
- theta_gates_reliable_sequences_mEC-master/I80E40/configure_files/nsets_I80E40_-0.05i2idcmin_0.8i2idcmax_-2.7i2e_8.0extdrive_0.06ampSin_1trial_1initcond_0.015ampNoise_6.0pibysix_3.0delpibysix_20.0pulsewidth_het.isf
- theta_gates_reliable_sequences_mEC-master/I80E40/configure_files/nsets_I80E40_-0.05i2idcmin_0.8i2idcmax_-2.7i2e_8.0extdrive_0.06ampSin_1trial_1initcond_0.015ampNoise_6.0pibysix_6.0delpibysix_20.0pulsewidth_het.isf
- theta_gates_reliable_sequences_mEC-master/I80E40/configure_files/nsets_I80E40_-0.05i2idcmin_0.8i2idcmax_-2.7i2e_8.0extdrive_0.06ampSin_1trial_1initcond_0.015ampNoise_8.0pibysix_3.0delpibysix_20.0pulsewidth_het.isf
- theta_gates_reliable_sequences_mEC-master/I80E40/configure_files/nsets_I80E40_-0.05i2idcmin_0.8i2idcmax_-2.7i2e_8.0extdrive_0.06ampSin_1trial_1initcond_0.015ampNoise_8.0pibysix_6.0delpibysix_20.0pulsewidth_het.isf
- theta_gates_reliable_sequences_mEC-master/I80E40/configure_files/nsets_I80E40_-0.05i2idcmin_0.8i2idcmax_-2.7i2e_8.0extdrive_0.06ampSin_2trial_1initcond_0.015ampNoise_0.0pibysix_3.0delpibysix_20.0pulsewidth_het.isf
- theta_gates_reliable_sequences_mEC-master/I80E40/configure_files/nsets_I80E40_-0.05i2idcmin_0.8i2idcmax_-2.7i2e_8.0extdrive_0.06ampSin_2trial_1initcond_0.015ampNoise_0.0pibysix_6.0delpibysix_20.0pulsewidth_het.isf
- theta_gates_reliable_sequences_mEC-master/I80E40/configure_files/nsets_I80E40_-0.05i2idcmin_0.8i2idcmax_-2.7i2e_8.0extdrive_0.06ampSin_2trial_1initcond_0.015ampNoise_10.0pibysix_3.0delpibysix_20.0pulsewidth_het.isf
- theta_gates_reliable_sequences_mEC-master/I80E40/configure_files/nsets_I80E40_-0.05i2idcmin_0.8i2idcmax_-2.7i2e_8.0extdrive_0.06ampSin_2trial_1initcond_0.015ampNoise_10.0pibysix_6.0delpibysix_20.0pulsewidth_het.isf
- theta_gates_reliable_sequences_mEC-master/I80E40/configure_files/nsets_I80E40_-0.05i2idcmin_0.8i2idcmax_-2.7i2e_8.0extdrive_0.06ampSin_2trial_1initcond_0.015ampNoise_2.0pibysix_3.0delpibysix_20.0pulsewidth_het.isf
- theta_gates_reliable_sequences_mEC-master/I80E40/configure_files/nsets_I80E40_-0.05i2idcmin_0.8i2idcmax_-2.7i2e_8.0extdrive_0.06ampSin_2trial_1initcond_0.015ampNoise_2.0pibysix_6.0delpibysix_20.0pulsewidth_het.isf
- theta_gates_reliable_sequences_mEC-master/I80E40/configure_files/nsets_I80E40_-0.05i2idcmin_0.8i2idcmax_-2.7i2e_8.0extdrive_0.06ampSin_2trial_1initcond_0.015ampNoise_4.0pibysix_3.0delpibysix_20.0pulsewidth_het.isf
- theta_gates_reliable_sequences_mEC-master/I80E40/configure_files/nsets_I80E40_-0.05i2idcmin_0.8i2idcmax_-2.7i2e_8.0extdrive_0.06ampSin_2trial_1initcond_0.015ampNoise_4.0pibysix_6.0delpibysix_20.0pulsewidth_het.isf
- theta_gates_reliable_sequences_mEC-master/I80E40/configure_files/nsets_I80E40_-0.05i2idcmin_0.8i2idcmax_-2.7i2e_8.0extdrive_0.06ampSin_2trial_1initcond_0.015ampNoise_6.0pibysix_3.0delpibysix_20.0pulsewidth_het.isf
- theta_gates_reliable_sequences_mEC-master/I80E40/configure_files/nsets_I80E40_-0.05i2idcmin_0.8i2idcmax_-2.7i2e_8.0extdrive_0.06ampSin_2trial_1initcond_0.015ampNoise_6.0pibysix_6.0delpibysix_20.0pulsewidth_het.isf
- theta_gates_reliable_sequences_mEC-master/I80E40/configure_files/nsets_I80E40_-0.05i2idcmin_0.8i2idcmax_-2.7i2e_8.0extdrive_0.06ampSin_2trial_1initcond_0.015ampNoise_8.0pibysix_3.0delpibysix_20.0pulsewidth_het.isf
- theta_gates_reliable_sequences_mEC-master/I80E40/configure_files/nsets_I80E40_-0.05i2idcmin_0.8i2idcmax_-2.7i2e_8.0extdrive_0.06ampSin_2trial_1initcond_0.015ampNoise_8.0pibysix_6.0delpibysix_20.0pulsewidth_het.isf
- theta_gates_reliable_sequences_mEC-master/I80E40/configure_files/nsets_I80E40_-0.05i2idcmin_0.8i2idcmax_-2.7i2e_8.0extdrive_0.06ampSin_3trial_1initcond_0.015ampNoise_0.0pibysix_3.0delpibysix_20.0pulsewidth_het.isf
- theta_gates_reliable_sequences_mEC-master/I80E40/configure_files/nsets_I80E40_-0.05i2idcmin_0.8i2idcmax_-2.7i2e_8.0extdrive_0.06ampSin_3trial_1initcond_0.015ampNoise_0.0pibysix_6.0delpibysix_20.0pulsewidth_het.isf
- theta_gates_reliable_sequences_mEC-master/I80E40/configure_files/nsets_I80E40_-0.05i2idcmin_0.8i2idcmax_-2.7i2e_8.0extdrive_0.06ampSin_3trial_1initcond_0.015ampNoise_10.0pibysix_3.0delpibysix_20.0pulsewidth_het.isf
- theta_gates_reliable_sequences_mEC-master/I80E40/configure_files/nsets_I80E40_-0.05i2idcmin_0.8i2idcmax_-2.7i2e_8.0extdrive_0.06ampSin_3trial_1initcond_0.015ampNoise_10.0pibysix_6.0delpibysix_20.0pulsewidth_het.isf
- theta_gates_reliable_sequences_mEC-master/I80E40/configure_files/nsets_I80E40_-0.05i2idcmin_0.8i2idcmax_-2.7i2e_8.0extdrive_0.06ampSin_3trial_1initcond_0.015ampNoise_2.0pibysix_3.0delpibysix_20.0pulsewidth_het.isf
- theta_gates_reliable_sequences_mEC-master/I80E40/configure_files/nsets_I80E40_-0.05i2idcmin_0.8i2idcmax_-2.7i2e_8.0extdrive_0.06ampSin_3trial_1initcond_0.015ampNoise_2.0pibysix_6.0delpibysix_20.0pulsewidth_het.isf
- theta_gates_reliable_sequences_mEC-master/I80E40/configure_files/nsets_I80E40_-0.05i2idcmin_0.8i2idcmax_-2.7i2e_8.0extdrive_0.06ampSin_3trial_1initcond_0.015ampNoise_4.0pibysix_3.0delpibysix_20.0pulsewidth_het.isf
- theta_gates_reliable_sequences_mEC-master/I80E40/configure_files/nsets_I80E40_-0.05i2idcmin_0.8i2idcmax_-2.7i2e_8.0extdrive_0.06ampSin_3trial_1initcond_0.015ampNoise_4.0pibysix_6.0delpibysix_20.0pulsewidth_het.isf
- theta_gates_reliable_sequences_mEC-master/I80E40/configure_files/nsets_I80E40_-0.05i2idcmin_0.8i2idcmax_-2.7i2e_8.0extdrive_0.06ampSin_3trial_1initcond_0.015ampNoise_6.0pibysix_3.0delpibysix_20.0pulsewidth_het.isf
- theta_gates_reliable_sequences_mEC-master/I80E40/configure_files/nsets_I80E40_-0.05i2idcmin_0.8i2idcmax_-2.7i2e_8.0extdrive_0.06ampSin_3trial_1initcond_0.015ampNoise_6.0pibysix_6.0delpibysix_20.0pulsewidth_het.isf
- theta_gates_reliable_sequences_mEC-master/I80E40/configure_files/nsets_I80E40_-0.05i2idcmin_0.8i2idcmax_-2.7i2e_8.0extdrive_0.06ampSin_3trial_1initcond_0.015ampNoise_8.0pibysix_3.0delpibysix_20.0pulsewidth_het.isf
- theta_gates_reliable_sequences_mEC-master/I80E40/configure_files/nsets_I80E40_-0.05i2idcmin_0.8i2idcmax_-2.7i2e_8.0extdrive_0.06ampSin_3trial_1initcond_0.015ampNoise_8.0pibysix_6.0delpibysix_20.0pulsewidth_het.isf
- theta_gates_reliable_sequences_mEC-master/I80E40/configure_files/nsets_I80E40_-0.05i2idcmin_0.8i2idcmax_-2.7i2e_8.0extdrive_0.06ampSin_4trial_1initcond_0.015ampNoise_0.0pibysix_3.0delpibysix_20.0pulsewidth_het.isf
- theta_gates_reliable_sequences_mEC-master/I80E40/configure_files/nsets_I80E40_-0.05i2idcmin_0.8i2idcmax_-2.7i2e_8.0extdrive_0.06ampSin_4trial_1initcond_0.015ampNoise_0.0pibysix_6.0delpibysix_20.0pulsewidth_het.isf
- theta_gates_reliable_sequences_mEC-master/I80E40/configure_files/nsets_I80E40_-0.05i2idcmin_0.8i2idcmax_-2.7i2e_8.0extdrive_0.06ampSin_4trial_1initcond_0.015ampNoise_10.0pibysix_3.0delpibysix_20.0pulsewidth_het.isf
- theta_gates_reliable_sequences_mEC-master/I80E40/configure_files/nsets_I80E40_-0.05i2idcmin_0.8i2idcmax_-2.7i2e_8.0extdrive_0.06ampSin_4trial_1initcond_0.015ampNoise_10.0pibysix_6.0delpibysix_20.0pulsewidth_het.isf
- theta_gates_reliable_sequences_mEC-master/I80E40/configure_files/nsets_I80E40_-0.05i2idcmin_0.8i2idcmax_-2.7i2e_8.0extdrive_0.06ampSin_4trial_1initcond_0.015ampNoise_2.0pibysix_3.0delpibysix_20.0pulsewidth_het.isf
- theta_gates_reliable_sequences_mEC-master/I80E40/configure_files/nsets_I80E40_-0.05i2idcmin_0.8i2idcmax_-2.7i2e_8.0extdrive_0.06ampSin_4trial_1initcond_0.015ampNoise_2.0pibysix_6.0delpibysix_20.0pulsewidth_het.isf
- theta_gates_reliable_sequences_mEC-master/I80E40/configure_files/nsets_I80E40_-0.05i2idcmin_0.8i2idcmax_-2.7i2e_8.0extdrive_0.06ampSin_4trial_1initcond_0.015ampNoise_4.0pibysix_3.0delpibysix_20.0pulsewidth_het.isf
- theta_gates_reliable_sequences_mEC-master/I80E40/configure_files/nsets_I80E40_-0.05i2idcmin_0.8i2idcmax_-2.7i2e_8.0extdrive_0.06ampSin_4trial_1initcond_0.015ampNoise_4.0pibysix_6.0delpibysix_20.0pulsewidth_het.isf
- theta_gates_reliable_sequences_mEC-master/I80E40/configure_files/nsets_I80E40_-0.05i2idcmin_0.8i2idcmax_-2.7i2e_8.0extdrive_0.06ampSin_4trial_1initcond_0.015ampNoise_6.0pibysix_3.0delpibysix_20.0pulsewidth_het.isf
- theta_gates_reliable_sequences_mEC-master/I80E40/configure_files/nsets_I80E40_-0.05i2idcmin_0.8i2idcmax_-2.7i2e_8.0extdrive_0.06ampSin_4trial_1initcond_0.015ampNoise_6.0pibysix_6.0delpibysix_20.0pulsewidth_het.isf
- theta_gates_reliable_sequences_mEC-master/I80E40/configure_files/nsets_I80E40_-0.05i2idcmin_0.8i2idcmax_-2.7i2e_8.0extdrive_0.06ampSin_4trial_1initcond_0.015ampNoise_8.0pibysix_3.0delpibysix_20.0pulsewidth_het.isf
- theta_gates_reliable_sequences_mEC-master/I80E40/configure_files/nsets_I80E40_-0.05i2idcmin_0.8i2idcmax_-2.7i2e_8.0extdrive_0.06ampSin_4trial_1initcond_0.015ampNoise_8.0pibysix_6.0delpibysix_20.0pulsewidth_het.isf
- theta_gates_reliable_sequences_mEC-master/I80E40/configure_files/nsets_I80E40_-0.05i2idcmin_0.8i2idcmax_-2.7i2e_8.0extdrive_0.06ampSin_5trial_1initcond_0.015ampNoise_0.0pibysix_3.0delpibysix_20.0pulsewidth_het.isf
- theta_gates_reliable_sequences_mEC-master/I80E40/configure_files/nsets_I80E40_-0.05i2idcmin_0.8i2idcmax_-2.7i2e_8.0extdrive_0.06ampSin_5trial_1initcond_0.015ampNoise_0.0pibysix_6.0delpibysix_20.0pulsewidth_het.isf
- theta_gates_reliable_sequences_mEC-master/I80E40/configure_files/nsets_I80E40_-0.05i2idcmin_0.8i2idcmax_-2.7i2e_8.0extdrive_0.06ampSin_5trial_1initcond_0.015ampNoise_10.0pibysix_3.0delpibysix_20.0pulsewidth_het.isf
- theta_gates_reliable_sequences_mEC-master/I80E40/configure_files/nsets_I80E40_-0.05i2idcmin_0.8i2idcmax_-2.7i2e_8.0extdrive_0.06ampSin_5trial_1initcond_0.015ampNoise_10.0pibysix_6.0delpibysix_20.0pulsewidth_het.isf
- theta_gates_reliable_sequences_mEC-master/I80E40/configure_files/nsets_I80E40_-0.05i2idcmin_0.8i2idcmax_-2.7i2e_8.0extdrive_0.06ampSin_5trial_1initcond_0.015ampNoise_2.0pibysix_3.0delpibysix_20.0pulsewidth_het.isf
- theta_gates_reliable_sequences_mEC-master/I80E40/configure_files/nsets_I80E40_-0.05i2idcmin_0.8i2idcmax_-2.7i2e_8.0extdrive_0.06ampSin_5trial_1initcond_0.015ampNoise_2.0pibysix_6.0delpibysix_20.0pulsewidth_het.isf
- theta_gates_reliable_sequences_mEC-master/I80E40/configure_files/nsets_I80E40_-0.05i2idcmin_0.8i2idcmax_-2.7i2e_8.0extdrive_0.06ampSin_5trial_1initcond_0.015ampNoise_4.0pibysix_3.0delpibysix_20.0pulsewidth_het.isf
- theta_gates_reliable_sequences_mEC-master/I80E40/configure_files/nsets_I80E40_-0.05i2idcmin_0.8i2idcmax_-2.7i2e_8.0extdrive_0.06ampSin_5trial_1initcond_0.015ampNoise_4.0pibysix_6.0delpibysix_20.0pulsewidth_het.isf
- theta_gates_reliable_sequences_mEC-master/I80E40/configure_files/nsets_I80E40_-0.05i2idcmin_0.8i2idcmax_-2.7i2e_8.0extdrive_0.06ampSin_5trial_1initcond_0.015ampNoise_6.0pibysix_3.0delpibysix_20.0pulsewidth_het.isf
- theta_gates_reliable_sequences_mEC-master/I80E40/configure_files/nsets_I80E40_-0.05i2idcmin_0.8i2idcmax_-2.7i2e_8.0extdrive_0.06ampSin_5trial_1initcond_0.015ampNoise_6.0pibysix_6.0delpibysix_20.0pulsewidth_het.isf
- theta_gates_reliable_sequences_mEC-master/I80E40/configure_files/nsets_I80E40_-0.05i2idcmin_0.8i2idcmax_-2.7i2e_8.0extdrive_0.06ampSin_5trial_1initcond_0.015ampNoise_8.0pibysix_3.0delpibysix_20.0pulsewidth_het.isf
- theta_gates_reliable_sequences_mEC-master/I80E40/configure_files/nsets_I80E40_-0.05i2idcmin_0.8i2idcmax_-2.7i2e_8.0extdrive_0.06ampSin_5trial_1initcond_0.015ampNoise_8.0pibysix_6.0delpibysix_20.0pulsewidth_het.isf
- theta_gates_reliable_sequences_mEC-master/I80E40/configure_files/nsets_I80E40_-0.05i2idcmin_0.8i2idcmax_-2.7i2e_8.0extdrive_0.06ampSin_6trial_1initcond_0.015ampNoise_0.0pibysix_3.0delpibysix_20.0pulsewidth_het.isf
- theta_gates_reliable_sequences_mEC-master/I80E40/configure_files/nsets_I80E40_-0.05i2idcmin_0.8i2idcmax_-2.7i2e_8.0extdrive_0.06ampSin_6trial_1initcond_0.015ampNoise_0.0pibysix_6.0delpibysix_20.0pulsewidth_het.isf
- theta_gates_reliable_sequences_mEC-master/I80E40/configure_files/nsets_I80E40_-0.05i2idcmin_0.8i2idcmax_-2.7i2e_8.0extdrive_0.06ampSin_6trial_1initcond_0.015ampNoise_10.0pibysix_3.0delpibysix_20.0pulsewidth_het.isf
- theta_gates_reliable_sequences_mEC-master/I80E40/configure_files/nsets_I80E40_-0.05i2idcmin_0.8i2idcmax_-2.7i2e_8.0extdrive_0.06ampSin_6trial_1initcond_0.015ampNoise_10.0pibysix_6.0delpibysix_20.0pulsewidth_het.isf
- theta_gates_reliable_sequences_mEC-master/I80E40/configure_files/nsets_I80E40_-0.05i2idcmin_0.8i2idcmax_-2.7i2e_8.0extdrive_0.06ampSin_6trial_1initcond_0.015ampNoise_2.0pibysix_3.0delpibysix_20.0pulsewidth_het.isf
- theta_gates_reliable_sequences_mEC-master/I80E40/configure_files/nsets_I80E40_-0.05i2idcmin_0.8i2idcmax_-2.7i2e_8.0extdrive_0.06ampSin_6trial_1initcond_0.015ampNoise_2.0pibysix_6.0delpibysix_20.0pulsewidth_het.isf
- theta_gates_reliable_sequences_mEC-master/I80E40/configure_files/nsets_I80E40_-0.05i2idcmin_0.8i2idcmax_-2.7i2e_8.0extdrive_0.06ampSin_6trial_1initcond_0.015ampNoise_4.0pibysix_3.0delpibysix_20.0pulsewidth_het.isf
- theta_gates_reliable_sequences_mEC-master/I80E40/configure_files/nsets_I80E40_-0.05i2idcmin_0.8i2idcmax_-2.7i2e_8.0extdrive_0.06ampSin_6trial_1initcond_0.015ampNoise_4.0pibysix_6.0delpibysix_20.0pulsewidth_het.isf
- theta_gates_reliable_sequences_mEC-master/I80E40/configure_files/nsets_I80E40_-0.05i2idcmin_0.8i2idcmax_-2.7i2e_8.0extdrive_0.06ampSin_6trial_1initcond_0.015ampNoise_6.0pibysix_3.0delpibysix_20.0pulsewidth_het.isf
- theta_gates_reliable_sequences_mEC-master/I80E40/configure_files/nsets_I80E40_-0.05i2idcmin_0.8i2idcmax_-2.7i2e_8.0extdrive_0.06ampSin_6trial_1initcond_0.015ampNoise_6.0pibysix_6.0delpibysix_20.0pulsewidth_het.isf
- theta_gates_reliable_sequences_mEC-master/I80E40/configure_files/nsets_I80E40_-0.05i2idcmin_0.8i2idcmax_-2.7i2e_8.0extdrive_0.06ampSin_6trial_1initcond_0.015ampNoise_8.0pibysix_3.0delpibysix_20.0pulsewidth_het.isf
- theta_gates_reliable_sequences_mEC-master/I80E40/configure_files/nsets_I80E40_-0.05i2idcmin_0.8i2idcmax_-2.7i2e_8.0extdrive_0.06ampSin_6trial_1initcond_0.015ampNoise_8.0pibysix_6.0delpibysix_20.0pulsewidth_het.isf
- theta_gates_reliable_sequences_mEC-master/I80E40/configure_files/nsets_I80E40_-0.05i2idcmin_0.8i2idcmax_-2.7i2e_8.0extdrive_0.06ampSin_7trial_1initcond_0.015ampNoise_0.0pibysix_3.0delpibysix_20.0pulsewidth_het.isf
- theta_gates_reliable_sequences_mEC-master/I80E40/configure_files/nsets_I80E40_-0.05i2idcmin_0.8i2idcmax_-2.7i2e_8.0extdrive_0.06ampSin_7trial_1initcond_0.015ampNoise_0.0pibysix_6.0delpibysix_20.0pulsewidth_het.isf
- theta_gates_reliable_sequences_mEC-master/I80E40/configure_files/nsets_I80E40_-0.05i2idcmin_0.8i2idcmax_-2.7i2e_8.0extdrive_0.06ampSin_7trial_1initcond_0.015ampNoise_10.0pibysix_3.0delpibysix_20.0pulsewidth_het.isf
- theta_gates_reliable_sequences_mEC-master/I80E40/configure_files/nsets_I80E40_-0.05i2idcmin_0.8i2idcmax_-2.7i2e_8.0extdrive_0.06ampSin_7trial_1initcond_0.015ampNoise_10.0pibysix_6.0delpibysix_20.0pulsewidth_het.isf
- theta_gates_reliable_sequences_mEC-master/I80E40/configure_files/nsets_I80E40_-0.05i2idcmin_0.8i2idcmax_-2.7i2e_8.0extdrive_0.06ampSin_7trial_1initcond_0.015ampNoise_2.0pibysix_3.0delpibysix_20.0pulsewidth_het.isf
- theta_gates_reliable_sequences_mEC-master/I80E40/configure_files/nsets_I80E40_-0.05i2idcmin_0.8i2idcmax_-2.7i2e_8.0extdrive_0.06ampSin_7trial_1initcond_0.015ampNoise_2.0pibysix_6.0delpibysix_20.0pulsewidth_het.isf
- theta_gates_reliable_sequences_mEC-master/I80E40/configure_files/nsets_I80E40_-0.05i2idcmin_0.8i2idcmax_-2.7i2e_8.0extdrive_0.06ampSin_7trial_1initcond_0.015ampNoise_4.0pibysix_3.0delpibysix_20.0pulsewidth_het.isf
- theta_gates_reliable_sequences_mEC-master/I80E40/configure_files/nsets_I80E40_-0.05i2idcmin_0.8i2idcmax_-2.7i2e_8.0extdrive_0.06ampSin_7trial_1initcond_0.015ampNoise_4.0pibysix_6.0delpibysix_20.0pulsewidth_het.isf
- theta_gates_reliable_sequences_mEC-master/I80E40/configure_files/nsets_I80E40_-0.05i2idcmin_0.8i2idcmax_-2.7i2e_8.0extdrive_0.06ampSin_7trial_1initcond_0.015ampNoise_6.0pibysix_3.0delpibysix_20.0pulsewidth_het.isf
- theta_gates_reliable_sequences_mEC-master/I80E40/configure_files/nsets_I80E40_-0.05i2idcmin_0.8i2idcmax_-2.7i2e_8.0extdrive_0.06ampSin_7trial_1initcond_0.015ampNoise_6.0pibysix_6.0delpibysix_20.0pulsewidth_het.isf
- theta_gates_reliable_sequences_mEC-master/I80E40/configure_files/nsets_I80E40_-0.05i2idcmin_0.8i2idcmax_-2.7i2e_8.0extdrive_0.06ampSin_7trial_1initcond_0.015ampNoise_8.0pibysix_3.0delpibysix_20.0pulsewidth_het.isf
- theta_gates_reliable_sequences_mEC-master/I80E40/configure_files/nsets_I80E40_-0.05i2idcmin_0.8i2idcmax_-2.7i2e_8.0extdrive_0.06ampSin_7trial_1initcond_0.015ampNoise_8.0pibysix_6.0delpibysix_20.0pulsewidth_het.isf
- theta_gates_reliable_sequences_mEC-master/I80E40/configure_files/nsets_I80E40_-0.05i2idcmin_0.8i2idcmax_-2.7i2e_8.0extdrive_0.06ampSin_8trial_1initcond_0.015ampNoise_0.0pibysix_3.0delpibysix_20.0pulsewidth_het.isf
- theta_gates_reliable_sequences_mEC-master/I80E40/configure_files/nsets_I80E40_-0.05i2idcmin_0.8i2idcmax_-2.7i2e_8.0extdrive_0.06ampSin_8trial_1initcond_0.015ampNoise_0.0pibysix_6.0delpibysix_20.0pulsewidth_het.isf
- theta_gates_reliable_sequences_mEC-master/I80E40/configure_files/nsets_I80E40_-0.05i2idcmin_0.8i2idcmax_-2.7i2e_8.0extdrive_0.06ampSin_8trial_1initcond_0.015ampNoise_10.0pibysix_3.0delpibysix_20.0pulsewidth_het.isf
- theta_gates_reliable_sequences_mEC-master/I80E40/configure_files/nsets_I80E40_-0.05i2idcmin_0.8i2idcmax_-2.7i2e_8.0extdrive_0.06ampSin_8trial_1initcond_0.015ampNoise_10.0pibysix_6.0delpibysix_20.0pulsewidth_het.isf
- theta_gates_reliable_sequences_mEC-master/I80E40/configure_files/nsets_I80E40_-0.05i2idcmin_0.8i2idcmax_-2.7i2e_8.0extdrive_0.06ampSin_8trial_1initcond_0.015ampNoise_2.0pibysix_3.0delpibysix_20.0pulsewidth_het.isf
- theta_gates_reliable_sequences_mEC-master/I80E40/configure_files/nsets_I80E40_-0.05i2idcmin_0.8i2idcmax_-2.7i2e_8.0extdrive_0.06ampSin_8trial_1initcond_0.015ampNoise_2.0pibysix_6.0delpibysix_20.0pulsewidth_het.isf
- theta_gates_reliable_sequences_mEC-master/I80E40/configure_files/nsets_I80E40_-0.05i2idcmin_0.8i2idcmax_-2.7i2e_8.0extdrive_0.06ampSin_8trial_1initcond_0.015ampNoise_4.0pibysix_3.0delpibysix_20.0pulsewidth_het.isf
- theta_gates_reliable_sequences_mEC-master/I80E40/configure_files/nsets_I80E40_-0.05i2idcmin_0.8i2idcmax_-2.7i2e_8.0extdrive_0.06ampSin_8trial_1initcond_0.015ampNoise_4.0pibysix_6.0delpibysix_20.0pulsewidth_het.isf
- theta_gates_reliable_sequences_mEC-master/I80E40/configure_files/nsets_I80E40_-0.05i2idcmin_0.8i2idcmax_-2.7i2e_8.0extdrive_0.06ampSin_8trial_1initcond_0.015ampNoise_6.0pibysix_3.0delpibysix_20.0pulsewidth_het.isf
- theta_gates_reliable_sequences_mEC-master/I80E40/configure_files/nsets_I80E40_-0.05i2idcmin_0.8i2idcmax_-2.7i2e_8.0extdrive_0.06ampSin_8trial_1initcond_0.015ampNoise_6.0pibysix_6.0delpibysix_20.0pulsewidth_het.isf
- theta_gates_reliable_sequences_mEC-master/I80E40/configure_files/nsets_I80E40_-0.05i2idcmin_0.8i2idcmax_-2.7i2e_8.0extdrive_0.06ampSin_8trial_1initcond_0.015ampNoise_8.0pibysix_3.0delpibysix_20.0pulsewidth_het.isf
- theta_gates_reliable_sequences_mEC-master/I80E40/configure_files/nsets_I80E40_-0.05i2idcmin_0.8i2idcmax_-2.7i2e_8.0extdrive_0.06ampSin_8trial_1initcond_0.015ampNoise_8.0pibysix_6.0delpibysix_20.0pulsewidth_het.isf
- theta_gates_reliable_sequences_mEC-master/I80E40/configure_files/nsets_I80E40_-0.05i2idcmin_0.8i2idcmax_-2.7i2e_8.0extdrive_0.06ampSin_9trial_1initcond_0.015ampNoise_0.0pibysix_3.0delpibysix_20.0pulsewidth_het.isf
- theta_gates_reliable_sequences_mEC-master/I80E40/configure_files/nsets_I80E40_-0.05i2idcmin_0.8i2idcmax_-2.7i2e_8.0extdrive_0.06ampSin_9trial_1initcond_0.015ampNoise_0.0pibysix_6.0delpibysix_20.0pulsewidth_het.isf
- theta_gates_reliable_sequences_mEC-master/I80E40/configure_files/nsets_I80E40_-0.05i2idcmin_0.8i2idcmax_-2.7i2e_8.0extdrive_0.06ampSin_9trial_1initcond_0.015ampNoise_10.0pibysix_3.0delpibysix_20.0pulsewidth_het.isf
- theta_gates_reliable_sequences_mEC-master/I80E40/configure_files/nsets_I80E40_-0.05i2idcmin_0.8i2idcmax_-2.7i2e_8.0extdrive_0.06ampSin_9trial_1initcond_0.015ampNoise_10.0pibysix_6.0delpibysix_20.0pulsewidth_het.isf
- theta_gates_reliable_sequences_mEC-master/I80E40/configure_files/nsets_I80E40_-0.05i2idcmin_0.8i2idcmax_-2.7i2e_8.0extdrive_0.06ampSin_9trial_1initcond_0.015ampNoise_2.0pibysix_3.0delpibysix_20.0pulsewidth_het.isf
- theta_gates_reliable_sequences_mEC-master/I80E40/configure_files/nsets_I80E40_-0.05i2idcmin_0.8i2idcmax_-2.7i2e_8.0extdrive_0.06ampSin_9trial_1initcond_0.015ampNoise_2.0pibysix_6.0delpibysix_20.0pulsewidth_het.isf
- theta_gates_reliable_sequences_mEC-master/I80E40/configure_files/nsets_I80E40_-0.05i2idcmin_0.8i2idcmax_-2.7i2e_8.0extdrive_0.06ampSin_9trial_1initcond_0.015ampNoise_4.0pibysix_3.0delpibysix_20.0pulsewidth_het.isf
- theta_gates_reliable_sequences_mEC-master/I80E40/configure_files/nsets_I80E40_-0.05i2idcmin_0.8i2idcmax_-2.7i2e_8.0extdrive_0.06ampSin_9trial_1initcond_0.015ampNoise_4.0pibysix_6.0delpibysix_20.0pulsewidth_het.isf
- theta_gates_reliable_sequences_mEC-master/I80E40/configure_files/nsets_I80E40_-0.05i2idcmin_0.8i2idcmax_-2.7i2e_8.0extdrive_0.06ampSin_9trial_1initcond_0.015ampNoise_6.0pibysix_3.0delpibysix_20.0pulsewidth_het.isf
- theta_gates_reliable_sequences_mEC-master/I80E40/configure_files/nsets_I80E40_-0.05i2idcmin_0.8i2idcmax_-2.7i2e_8.0extdrive_0.06ampSin_9trial_1initcond_0.015ampNoise_6.0pibysix_6.0delpibysix_20.0pulsewidth_het.isf
- theta_gates_reliable_sequences_mEC-master/I80E40/configure_files/nsets_I80E40_-0.05i2idcmin_0.8i2idcmax_-2.7i2e_8.0extdrive_0.06ampSin_9trial_1initcond_0.015ampNoise_8.0pibysix_3.0delpibysix_20.0pulsewidth_het.isf
- theta_gates_reliable_sequences_mEC-master/I80E40/configure_files/nsets_I80E40_-0.05i2idcmin_0.8i2idcmax_-2.7i2e_8.0extdrive_0.06ampSin_9trial_1initcond_0.015ampNoise_8.0pibysix_6.0delpibysix_20.0pulsewidth_het.isf
- theta_gates_reliable_sequences_mEC-master/I80E40/configure_files/nsets_I80E40_-0.05i2idcmin_0.8i2idcmax_-2.7i2e_8.0extdrive_0.0ampSin_0trial_1initcond_0.015ampNoise_0.0pibysix_3.0delpibysix_20.0pulsewidth_het.isf
- theta_gates_reliable_sequences_mEC-master/I80E40/configure_files/nsets_I80E40_-0.05i2idcmin_0.8i2idcmax_-2.7i2e_8.0extdrive_0.0ampSin_0trial_1initcond_0.015ampNoise_0.0pibysix_6.0delpibysix_20.0pulsewidth_het.isf
- theta_gates_reliable_sequences_mEC-master/I80E40/configure_files/nsets_I80E40_-0.05i2idcmin_0.8i2idcmax_-2.7i2e_8.0extdrive_0.0ampSin_0trial_1initcond_0.015ampNoise_10.0pibysix_3.0delpibysix_20.0pulsewidth_het.isf
- theta_gates_reliable_sequences_mEC-master/I80E40/configure_files/nsets_I80E40_-0.05i2idcmin_0.8i2idcmax_-2.7i2e_8.0extdrive_0.0ampSin_0trial_1initcond_0.015ampNoise_10.0pibysix_6.0delpibysix_20.0pulsewidth_het.isf
- theta_gates_reliable_sequences_mEC-master/I80E40/configure_files/nsets_I80E40_-0.05i2idcmin_0.8i2idcmax_-2.7i2e_8.0extdrive_0.0ampSin_0trial_1initcond_0.015ampNoise_2.0pibysix_3.0delpibysix_20.0pulsewidth_het.isf
- theta_gates_reliable_sequences_mEC-master/I80E40/configure_files/nsets_I80E40_-0.05i2idcmin_0.8i2idcmax_-2.7i2e_8.0extdrive_0.0ampSin_0trial_1initcond_0.015ampNoise_2.0pibysix_6.0delpibysix_20.0pulsewidth_het.isf
- theta_gates_reliable_sequences_mEC-master/I80E40/configure_files/nsets_I80E40_-0.05i2idcmin_0.8i2idcmax_-2.7i2e_8.0extdrive_0.0ampSin_0trial_1initcond_0.015ampNoise_4.0pibysix_3.0delpibysix_20.0pulsewidth_het.isf
- theta_gates_reliable_sequences_mEC-master/I80E40/configure_files/nsets_I80E40_-0.05i2idcmin_0.8i2idcmax_-2.7i2e_8.0extdrive_0.0ampSin_0trial_1initcond_0.015ampNoise_4.0pibysix_6.0delpibysix_20.0pulsewidth_het.isf
- theta_gates_reliable_sequences_mEC-master/I80E40/configure_files/nsets_I80E40_-0.05i2idcmin_0.8i2idcmax_-2.7i2e_8.0extdrive_0.0ampSin_0trial_1initcond_0.015ampNoise_6.0pibysix_3.0delpibysix_20.0pulsewidth_het.isf
- theta_gates_reliable_sequences_mEC-master/I80E40/configure_files/nsets_I80E40_-0.05i2idcmin_0.8i2idcmax_-2.7i2e_8.0extdrive_0.0ampSin_0trial_1initcond_0.015ampNoise_6.0pibysix_6.0delpibysix_20.0pulsewidth_het.isf
- theta_gates_reliable_sequences_mEC-master/I80E40/configure_files/nsets_I80E40_-0.05i2idcmin_0.8i2idcmax_-2.7i2e_8.0extdrive_0.0ampSin_0trial_1initcond_0.015ampNoise_8.0pibysix_3.0delpibysix_20.0pulsewidth_het.isf
- theta_gates_reliable_sequences_mEC-master/I80E40/configure_files/nsets_I80E40_-0.05i2idcmin_0.8i2idcmax_-2.7i2e_8.0extdrive_0.0ampSin_0trial_1initcond_0.015ampNoise_8.0pibysix_6.0delpibysix_20.0pulsewidth_het.isf
- theta_gates_reliable_sequences_mEC-master/I80E40/configure_files/nsets_I80E40_-0.05i2idcmin_0.8i2idcmax_-2.7i2e_8.0extdrive_0.0ampSin_1trial_1initcond_0.015ampNoise_0.0pibysix_3.0delpibysix_20.0pulsewidth_het.isf
- theta_gates_reliable_sequences_mEC-master/I80E40/configure_files/nsets_I80E40_-0.05i2idcmin_0.8i2idcmax_-2.7i2e_8.0extdrive_0.0ampSin_1trial_1initcond_0.015ampNoise_0.0pibysix_6.0delpibysix_20.0pulsewidth_het.isf
- theta_gates_reliable_sequences_mEC-master/I80E40/configure_files/nsets_I80E40_-0.05i2idcmin_0.8i2idcmax_-2.7i2e_8.0extdrive_0.0ampSin_1trial_1initcond_0.015ampNoise_10.0pibysix_3.0delpibysix_20.0pulsewidth_het.isf
- theta_gates_reliable_sequences_mEC-master/I80E40/configure_files/nsets_I80E40_-0.05i2idcmin_0.8i2idcmax_-2.7i2e_8.0extdrive_0.0ampSin_1trial_1initcond_0.015ampNoise_10.0pibysix_6.0delpibysix_20.0pulsewidth_het.isf
- theta_gates_reliable_sequences_mEC-master/I80E40/configure_files/nsets_I80E40_-0.05i2idcmin_0.8i2idcmax_-2.7i2e_8.0extdrive_0.0ampSin_1trial_1initcond_0.015ampNoise_2.0pibysix_3.0delpibysix_20.0pulsewidth_het.isf
- theta_gates_reliable_sequences_mEC-master/I80E40/configure_files/nsets_I80E40_-0.05i2idcmin_0.8i2idcmax_-2.7i2e_8.0extdrive_0.0ampSin_1trial_1initcond_0.015ampNoise_2.0pibysix_6.0delpibysix_20.0pulsewidth_het.isf
- theta_gates_reliable_sequences_mEC-master/I80E40/configure_files/nsets_I80E40_-0.05i2idcmin_0.8i2idcmax_-2.7i2e_8.0extdrive_0.0ampSin_1trial_1initcond_0.015ampNoise_4.0pibysix_3.0delpibysix_20.0pulsewidth_het.isf
- theta_gates_reliable_sequences_mEC-master/I80E40/configure_files/nsets_I80E40_-0.05i2idcmin_0.8i2idcmax_-2.7i2e_8.0extdrive_0.0ampSin_1trial_1initcond_0.015ampNoise_4.0pibysix_6.0delpibysix_20.0pulsewidth_het.isf
- theta_gates_reliable_sequences_mEC-master/I80E40/configure_files/nsets_I80E40_-0.05i2idcmin_0.8i2idcmax_-2.7i2e_8.0extdrive_0.0ampSin_1trial_1initcond_0.015ampNoise_6.0pibysix_3.0delpibysix_20.0pulsewidth_het.isf
- theta_gates_reliable_sequences_mEC-master/I80E40/configure_files/nsets_I80E40_-0.05i2idcmin_0.8i2idcmax_-2.7i2e_8.0extdrive_0.0ampSin_1trial_1initcond_0.015ampNoise_6.0pibysix_6.0delpibysix_20.0pulsewidth_het.isf
- theta_gates_reliable_sequences_mEC-master/I80E40/configure_files/nsets_I80E40_-0.05i2idcmin_0.8i2idcmax_-2.7i2e_8.0extdrive_0.0ampSin_1trial_1initcond_0.015ampNoise_8.0pibysix_3.0delpibysix_20.0pulsewidth_het.isf
- theta_gates_reliable_sequences_mEC-master/I80E40/configure_files/nsets_I80E40_-0.05i2idcmin_0.8i2idcmax_-2.7i2e_8.0extdrive_0.0ampSin_1trial_1initcond_0.015ampNoise_8.0pibysix_6.0delpibysix_20.0pulsewidth_het.isf
- theta_gates_reliable_sequences_mEC-master/I80E40/configure_files/nsets_I80E40_-0.05i2idcmin_0.8i2idcmax_-2.7i2e_8.0extdrive_0.0ampSin_2trial_1initcond_0.015ampNoise_0.0pibysix_3.0delpibysix_20.0pulsewidth_het.isf
- theta_gates_reliable_sequences_mEC-master/I80E40/configure_files/nsets_I80E40_-0.05i2idcmin_0.8i2idcmax_-2.7i2e_8.0extdrive_0.0ampSin_2trial_1initcond_0.015ampNoise_0.0pibysix_6.0delpibysix_20.0pulsewidth_het.isf
- theta_gates_reliable_sequences_mEC-master/I80E40/configure_files/nsets_I80E40_-0.05i2idcmin_0.8i2idcmax_-2.7i2e_8.0extdrive_0.0ampSin_2trial_1initcond_0.015ampNoise_10.0pibysix_3.0delpibysix_20.0pulsewidth_het.isf
- theta_gates_reliable_sequences_mEC-master/I80E40/configure_files/nsets_I80E40_-0.05i2idcmin_0.8i2idcmax_-2.7i2e_8.0extdrive_0.0ampSin_2trial_1initcond_0.015ampNoise_10.0pibysix_6.0delpibysix_20.0pulsewidth_het.isf
- theta_gates_reliable_sequences_mEC-master/I80E40/configure_files/nsets_I80E40_-0.05i2idcmin_0.8i2idcmax_-2.7i2e_8.0extdrive_0.0ampSin_2trial_1initcond_0.015ampNoise_2.0pibysix_3.0delpibysix_20.0pulsewidth_het.isf
- theta_gates_reliable_sequences_mEC-master/I80E40/configure_files/nsets_I80E40_-0.05i2idcmin_0.8i2idcmax_-2.7i2e_8.0extdrive_0.0ampSin_2trial_1initcond_0.015ampNoise_2.0pibysix_6.0delpibysix_20.0pulsewidth_het.isf
- theta_gates_reliable_sequences_mEC-master/I80E40/configure_files/nsets_I80E40_-0.05i2idcmin_0.8i2idcmax_-2.7i2e_8.0extdrive_0.0ampSin_2trial_1initcond_0.015ampNoise_4.0pibysix_3.0delpibysix_20.0pulsewidth_het.isf
- theta_gates_reliable_sequences_mEC-master/I80E40/configure_files/nsets_I80E40_-0.05i2idcmin_0.8i2idcmax_-2.7i2e_8.0extdrive_0.0ampSin_2trial_1initcond_0.015ampNoise_4.0pibysix_6.0delpibysix_20.0pulsewidth_het.isf
- theta_gates_reliable_sequences_mEC-master/I80E40/configure_files/nsets_I80E40_-0.05i2idcmin_0.8i2idcmax_-2.7i2e_8.0extdrive_0.0ampSin_2trial_1initcond_0.015ampNoise_6.0pibysix_3.0delpibysix_20.0pulsewidth_het.isf
- theta_gates_reliable_sequences_mEC-master/I80E40/configure_files/nsets_I80E40_-0.05i2idcmin_0.8i2idcmax_-2.7i2e_8.0extdrive_0.0ampSin_2trial_1initcond_0.015ampNoise_6.0pibysix_6.0delpibysix_20.0pulsewidth_het.isf
[truncated: 407 more entries]
