# Supplementary material for: Theta Oscillations Gate the Transmission of Reliable Sequences in the Medial Entorhinal Cortex
Source: eNeuro. 2021 May 27;8(3):ENEURO.0059-20.2021. doi: 10.1523/ENEURO.0059-20.2021 (PMC8208650; doi:10.1523/ENEURO.0059-20.2021)
Supplement: Extended Data 1 — Theta gates reliable sequences Download Extended Data 1, ZIP file. [file enu-eN-CFN-0059-20-s03.zip › theta_gates_reliable_sequences_mEC-master/How_To_Network.ipynb]

# %% [markdown]
# When a neuron meets another
### We will explore the interaction of an interneuron with a stellate cells

# %% [markdown]
cd Network/

# %% [code]
ls

# %% [markdown]
### Main function calling the integrator 
### Note the specification of Neuron types and synapse types

#### One Stellate cell
#### engine::generate_neuron < N_Stellate_HR2005 > (1);

#### One Interneuron
#### engine::generate_neuron < N_InterNeuron_Wang96 > (1);

#### Two synapse
#### engine::generate_synapse < S_TanHSynapse > (2);

# %% [code]


cat main_files/main_I2E2_switching_autonomous.cpp

# %% [code]


# %% [markdown]
## Generate the noise header file

# %% [markdown]
### run scripts/write_noise.py seed numberOfNeurons


# %% [code]
run scripts/write_noise.py 0 2

# %% [markdown]
### A noise.hpp file with the specified seed instantiating a random number generator is produced

# %% [code]
cat noise.hpp

# %% [markdown]
### Compile the header files with g++, compiler flags, etc

# %% [code]
import os
os.system("g++ -O3 -Ofast -std=c++11 -I../insilico-0.25/include -o bins/insilico_Network.out main_files/main_Network.cpp ;")

# %% [markdown]
### Check that the insilico_Neuron_0trial.out is generted in the bins directory

# %% [code]
ls bins/

# %% [markdown]
### Generate the helper files with parameters for the neuron (Ion channel, applied current, etc)

# %% [code]
run scripts/gen_nsets_Network.py

# %% [code]
cat configure_files/nsets_Network_0.1i2i.isf

# %% [markdown]
### Connecting the neurons
#### The parameters of the synapses, the connectivity information, etc is stored in the sset.isf file

# %% [code]
run scripts/gen_ssets_Network.py

# %% [code]
cat configure_files/ssets_I1E1_gei0.03_gie0.6.isf

# %% [markdown]
### Time to run the simulation. We will store the result in the output file named "output_Network.dat" in the folder dir_output

# %% [code]
outputFN = "dir_output/output_Network.dat"
nsetFN = "configure_files/nsets_Network_0.1i2i.isf"
ssetFN = "configure_files/ssets_I1E1_gei0.03_gie0.6.isf"
dparams = dict()
dparams['outputFN'] = outputFN
dparams['nsetFN'] = nsetFN
dparams['ssetFN'] = ssetFN
os.system("./bins/insilico_Network.out -o {p[outputFN]} -n {p[nsetFN]} -s {p[ssetFN]}".format(p=dparams))


# %% [markdown]
### Fllow the insilico convention for running a simulation "bin -o outputFileName  -n nsetFileName"

# %% [code]
os.system("./bins/insilico_Neuron_0trial.out -o {p[outputFN]} -n {p[nsetFN]}".format(p=dparams))

# %% [markdown]
### Verify that the output is generated in the folder dir_output

# %% [code]
ls dir_output

# %% [markdown]
### Analysing the output

# %% [code]
import matplotlib.pyplot as plt
import numpy as np

# %% [code]
data = np.loadtxt("dir_output/output_Network.dat",delimiter=',',comments='time')

# %% [code]


# %% [code]
data.shape

# %% [code]
plt.plot(data[:,0], data[:,1],alpha=0.3)
plt.plot(data[:,0], data[:,2], alpha=0.3)

# %% [code]
plt.plot(data[20000:45000,0], data[20000:45000,1])
plt.plot(data[20000:45000,0], data[20000:45000,2],alpha=0.5)

# %% [markdown]
### Introducing theta
### Change the value of freq and ampSin parameters in the scripts/gen_nsets_Network.py


# %% [code]
run scripts/gen_nsets_Network.py

# %% [code]
cat configure_files/nsets_Network_0.1i2i.isf

# %% [code]
outputFN = "dir_output/output_Network_with_theta.dat"
nsetFN = "configure_files/nsets_Network_0.1i2i.isf"
ssetFN = "configure_files/ssets_I1E1_gei0.03_gie0.6.isf"
dparams = dict()
dparams['outputFN'] = outputFN
dparams['nsetFN'] = nsetFN
dparams['ssetFN'] = ssetFN
os.system("./bins/insilico_Network.out -o {p[outputFN]} -n {p[nsetFN]} -s {p[ssetFN]}".format(p=dparams))

# %% [code]
data = np.loadtxt("dir_output/output_Network_with_theta.dat",delimiter=',',comments='time')

# %% [code]
plt.plot(data[20000:45000,0], data[20000:45000,1])
plt.plot(data[20000:45000,0], data[20000:45000,2],alpha=0.5)

# %% [markdown]
### Automating the workflow (More or less)

# %% [markdown]
### Refactoring the code into a function


# %% [code]
def run_Once(dparams):
    outputFN = "dir_output/output_Network_with_{p[gie]}gie_theta.dat".format(p=dparams)
    nsetFN = "configure_files/nsets_Network_0.1i2i.isf"
    ssetFN = "configure_files/ssets_I1E1_gei0.03_gie{p[gie]}.isf".format(p=dparams)
    dparams['outputFN'] = outputFN
    dparams['nsetFN'] = nsetFN
    dparams['ssetFN'] = ssetFN
    os.system("./bins/insilico_Network.out -o {p[outputFN]} -n {p[nsetFN]} -s {p[ssetFN]}".format(p=dparams))


# %% [code]
run scripts/gen_ssets_Network.py

# %% [code]
import time
st_t = time.time()

cnt = 0
l_gies = [0.0,0.005,0.01,0.015,0.02,0.025,0.03,0.035]

l_dparams = []

for gie in l_gies:
    l_dparams.append({'gie':str(gie)})
    cnt += 1

print(cnt)

for d_params in l_dparams:
    run_Once(d_params)
end_t = time.time()
print("It took ", (end_t - st_t )/60.0 ," minutes to run the entire set of simulations!!")


# %% [code]
fig,axs = plt.subplots(len(l_gies),1)
for ind,i2i in enumerate(l_gies):
    outputFN = "dir_output/output_Network_with_{}gie_theta.dat".format(str(i2i))
    print(outputFN)
    data = np.loadtxt(outputFN, delimiter=',', comments='time')
    axs[ind].plot(data[20000:45000,0],data[20000:45000,1])


# %% [code]
