# Supplementary material for: Theta Oscillations Gate the Transmission of Reliable Sequences in the Medial Entorhinal Cortex
Source: eNeuro. 2021 May 27;8(3):ENEURO.0059-20.2021. doi: 10.1523/ENEURO.0059-20.2021 (PMC8208650; doi:10.1523/ENEURO.0059-20.2021)
Supplement: Extended Data 1 — Theta gates reliable sequences Download Extended Data 1, ZIP file. [file enu-eN-CFN-0059-20-s03.zip › theta_gates_reliable_sequences_mEC-master/How_To_Neuron.ipynb]

# %% [markdown]
# A Neuron 

First we will cd into the "Neuron" folder where the required header folders and the main files are situated 

# %% [markdown]
cd Neuron

# %% [code]
ls

# %% [markdown]
Compile the files to generate the binaries


# %% [markdown]
## Generate the noise header file

# %% [markdown]
### run scripts/write_noise.py seed numberOfNeurons


# %% [code]
run scripts/write_noise.py 0 1

# %% [markdown]
### A noise.hpp file with the specified seed instantiating a random number generator is produced

# %% [code]
cat noise.hpp

# %% [markdown]
### Compile the header files with g++, compiler flags, etc

# %% [code]
import os
os.system("g++ -O3 -Ofast -std=c++11 -I../insilico-0.25/include -o bins/insilico_Neuron_0trial.out main_files/main_Neuron.cpp")

# %% [markdown]
### Check that the insilico_Neuron_0trial.out is generted in the bins directory

# %% [code]
ls bins/

# %% [markdown]
### Generate the helper files with parameters for the neuron (Ion channel, applied current, etc)

# %% [code]
run scripts/gen_nsets_Neuron.py

# %% [markdown]
### Time to run the simulation. We will store the result in the output file named "output_Neuron.dat" in the folder dir_output

# %% [code]
outputFN = "dir_output/output_Neuron.dat"
nsetFN = "configure_files/nsets_Neuron_-2.7i2i.isf"
dparams = dict()
dparams['outputFN'] = outputFN
dparams['nsetFN'] = nsetFN

# %% [markdown]
### Fllow the insilico convention for running a simulation "bin -o outputFileName  -n nsetFileName"

# %% [code]
os.system("./bins/insilico_Neuron_0trial.out -o {p[outputFN]} -n {p[nsetFN]}".format(p=dparams))

# %% [markdown]
### Verify that the output is generated in the folder dir_output

# %% [code]
ls dir_output

# %% [markdown]
### Analysing the output

# %% [code]
import matplotlib.pyplot as plt
import numpy as np

# %% [code]
data = np.loadtxt("dir_output/output_Neuron.dat",delimiter=',',comments='time')

# %% [code]
data.shape

# %% [code]
plt.plot(data[:,0], data[:,1])

# %% [code]
plt.plot(data[20000:45000,0], data[20000:45000,1])

# %% [markdown]
### Automating the workflow (More or less)

# %% [markdown]
### Refactoring the code into a function


# %% [code]
def run_Once(d_params):
    ### d_params is passed as an argument to this function
    outputFN = "dir_output/output_Neuron_{p[i2i]}i2i.dat".format(p=d_params)
    nsetFN = "configure_files/nsets_Neuron_{p[i2i]}i2i.isf".format(p=d_params)
    dparams['outputFN'] = outputFN
    dparams['nsetFN'] = nsetFN
    os.system("./bins/insilico_Neuron_0trial.out -o {p[outputFN]} -n {p[nsetFN]} ".format(p=dparams))

# %% [code]
import time
st_t = time.time()

cnt = 0
l_i2is = [-2.8,-2.75,-2.7,-2.65,-2.6]

l_dparams = []

for i2i in l_i2is:
    l_dparams.append({'i2i':str(i2i)})
    cnt += 1

print(cnt)

for d_params in l_dparams:
    run_Once(d_params)
end_t = time.time()
print("It took ", (end_t - st_t )/60.0 ," minutes to run the entire set of simulations!!")


# %% [code]
fig,axs = plt.subplots(len(l_i2is),1)
for ind,i2i in enumerate(l_i2is):
    outputFN = "dir_output/output_Neuron_{}i2i.dat".format(str(i2i))
    print(outputFN)
    data = np.loadtxt(outputFN, delimiter=',', comments='time')
    axs[ind].plot(data[20000:45000,0],data[20000:45000,1])
