# Supplementary material for: Theta Oscillations Gate the Transmission of Reliable Sequences in the Medial Entorhinal Cortex
Source: eNeuro. 2021 May 27;8(3):ENEURO.0059-20.2021. doi: 10.1523/ENEURO.0059-20.2021 (PMC8208650; doi:10.1523/ENEURO.0059-20.2021)
Supplement: Extended Data 1 — Theta gates reliable sequences Download Extended Data 1, ZIP file. [file enu-eN-CFN-0059-20-s03.zip › theta_gates_reliable_sequences_mEC-master/I2E2/configure_files/asymptode_v_stellate_i2e-3.6.txt]

{"mhf": 0.077926400000000007, "h": 0.95496300000000001, "m": 0.022422399999999999, "n": 0.103519, "ms": 0.067805699999999997, "v": -55.036000000000001, "mhs": 0.11811099999999999}
