# Supplementary material for: Theta Oscillations Gate the Transmission of Reliable Sequences in the Medial Entorhinal Cortex
Source: eNeuro. 2021 May 27;8(3):ENEURO.0059-20.2021. doi: 10.1523/ENEURO.0059-20.2021 (PMC8208650; doi:10.1523/ENEURO.0059-20.2021)
Supplement: Extended Data 1 — Theta gates reliable sequences Download Extended Data 1, ZIP file. [file enu-eN-CFN-0059-20-s03.zip › theta_gates_reliable_sequences_mEC-master/I2E2/configure_files/nsets_I2E2_switching_1.0i2i_3.0dcmax_40shift_40dcwidth.isf]

"neuron 0"dxdt:7,v:-55.036,m:0.0224224,n:0.103519,h:0.954963,ms:0.0678057,mhs:0.118111,mhf:0.0779264,gh:1.5,I_syn:0.0,ampSin:0.0,ampNoise:0.008,freq:0.0,phase:0.0,V_th_Osc:-80,tau_fact:1.0,PulseDuration:10000,PulseStart:500,PulseEnd:9500,tau_rise:137.0,tau_fall:20.0,PulseMax:-2.7,PulseMin:-3.6,I_PeriodicPulse:0.0,I_OscillatoryDrive:0.0, I_Na_Stellate_HR2005:0.0, I_K_Stellate_HR2005:0.0, I_Leak_Stellate_HR2005:0.0, I_NaP_Stellate_HR2005:0.0, I_Hs_Stellate_HR2005:0.0, I_Hf_Stellate_HR2005:0.0, ;

"neuron 1"dxdt:7,v:-55.036,m:0.0224224,n:0.103519,h:0.954963,ms:0.0678057,mhs:0.118111,mhf:0.0779264,gh:1.5,I_syn:0.0,ampSin:0.0,ampNoise:0.008,freq:0.0,phase:0.0,V_th_Osc:-80,tau_fact:1.0,PulseDuration:10000,PulseStart:500,PulseEnd:9500,tau_rise:240.0,tau_fall:20.0,PulseMax:-2.7,PulseMin:-3.6,I_PeriodicPulse:0.0,I_OscillatoryDrive:0.0, I_Na_Stellate_HR2005:0.0, I_K_Stellate_HR2005:0.0, I_Leak_Stellate_HR2005:0.0, I_NaP_Stellate_HR2005:0.0, I_Hs_Stellate_HR2005:0.0, I_Hf_Stellate_HR2005:0.0, ;

"neuron 2 "dxdt:3,v:3.850352,n:0.764751,h:0.283859,I_DC:0.0,ampSin:0.0,ampNoise:0.015,freq:0.0,phase:0.0,V_th_Osc:-80,PulseDuration:10000,PulseStart:500,PulseEnd:9500,tau_rise:20.0,tau_fall:20.0,PulseMax:1.0,PulseMin:-0.05,highDCMin:0.0,highDCMax:3.0,pulsewidth:40,highDCDuration:125.0,shiftInMsec:40,I_PeriodicPulse:0.0,I_syn:0.0,I_OscillatoryDrive:0.0, I_Na_InterNeuron_Wang96:0.0, I_K_InterNeuron_Wang96:0.0, I_Leak_InterNeuron_Wang96:0.0 ;

"neuron 3 "dxdt:3,v:3.850352,n:0.764751,h:0.283859,I_DC:0.0,ampSin:0.0,ampNoise:0.015,freq:0.0,phase:0.0,V_th_Osc:-80,PulseDuration:10000,PulseStart:500,PulseEnd:9500,tau_rise:20.0,tau_fall:20.0,PulseMax:1.0,PulseMin:-0.05,highDCMin:0.0,highDCMax:3.0,pulsewidth:40,highDCDuration:125.0,shiftInMsec:40,I_PeriodicPulse:0.0,I_syn:0.0,I_OscillatoryDrive:0.0, I_Na_InterNeuron_Wang96:0.0, I_K_InterNeuron_Wang96:0.0, I_Leak_InterNeuron_Wang96:0.0 ;
