# Supplementary material for: Theta Oscillations Gate the Transmission of Reliable Sequences in the Medial Entorhinal Cortex
Source: eNeuro. 2021 May 27;8(3):ENEURO.0059-20.2021. doi: 10.1523/ENEURO.0059-20.2021 (PMC8208650; doi:10.1523/ENEURO.0059-20.2021)
Supplement: Extended Data 1 — Theta gates reliable sequences Download Extended Data 1, ZIP file. [file enu-eN-CFN-0059-20-s03.zip › theta_gates_reliable_sequences_mEC-master/I2E2/configure_files/ssets_I2E2_gei0.1_gie0.6_0.6gii.isf]

"synapse 1"dxdt:1,s:0,gsyn:0.100000,tau_r:0.01,tau_d:3.0,esyn:0,delay:0.0,pre:0,post:2;"synapse 2"dxdt:1,s:0,gsyn:0.100000,tau_r:0.01,tau_d:3.0,esyn:0,delay:0.0,pre:1,post:3;"synapse 3"dxdt:1,s:0,gsyn:0.600000,tau_r:.30,tau_d:9.0,esyn:-80,delay:0.0,pre:2,post:1;"synapse 4"dxdt:1,s:0,gsyn:0.600000,tau_r:.30,tau_d:9.0,esyn:-80,delay:0.0,pre:3,post:0;"synapse 5"dxdt:1,s:0,gsyn:0.600000,tau_r:.30,tau_d:9.0,esyn:-80,delay:0.0,pre:2,post:3;"synapse 6"dxdt:1,s:0,gsyn:0.600000,tau_r:.30,tau_d:9.0,esyn:-80,delay:0.0,pre:3,post:2;
