# Supplementary material for: Theta Oscillations Gate the Transmission of Reliable Sequences in the Medial Entorhinal Cortex
Source: eNeuro. 2021 May 27;8(3):ENEURO.0059-20.2021. doi: 10.1523/ENEURO.0059-20.2021 (PMC8208650; doi:10.1523/ENEURO.0059-20.2021)
Supplement: Extended Data 1 — Theta gates reliable sequences Download Extended Data 1, ZIP file. [file enu-eN-CFN-0059-20-s03.zip › theta_gates_reliable_sequences_mEC-master/I2E2/main_files/neuron/currents/I_Leak_InterNeuron_Wang96.hpp]

#ifndef INCLUDED_I_LEAK_INTERNEURON_WANG96_HPP
#define INCLUDED_I_LEAK_INTERNEURON_WANG96_HPP

#include "insilico/core/engine.hpp"

namespace insilico {

class I_Leak_InterNeuron_Wang96 {
 public:
  static void current(state_type &variables, state_type &dxdt, const double t, int index) {

    double gl = 0.1;
    //double gl = 0.1;
    double el = -65.0;

    int v_index = engine::neuron_index(index, "v");
    double v = variables[v_index];

    // Current
    engine::neuron_value(index, "I_Leak_InterNeuron_Wang96", (gl * (v - el)));

  } // function current
}; // class I_Leak_InterNeuron_Wang96

} // insilico

#endif
