# Supplementary material for: Theta Oscillations Gate the Transmission of Reliable Sequences in the Medial Entorhinal Cortex
Source: eNeuro. 2021 May 27;8(3):ENEURO.0059-20.2021. doi: 10.1523/ENEURO.0059-20.2021 (PMC8208650; doi:10.1523/ENEURO.0059-20.2021)
Supplement: Extended Data 1 — Theta gates reliable sequences Download Extended Data 1, ZIP file. [file enu-eN-CFN-0059-20-s03.zip › theta_gates_reliable_sequences_mEC-master/I2E2/main_files/neuron/currents/I_Na_InterNeuron_Wang96.hpp]

#ifndef INCLUDED_I_NA_INTERNEURON_WANG96_HPP
#define INCLUDED_I_NA_INTERNEURON_WANG96_HPP

#include "insilico/core/engine.hpp"

namespace insilico {

class I_Na_InterNeuron_Wang96 {
 public:
  static void current(state_type &variables, state_type &dxdt, const double t, int index) {
    double  ena = 55.0;
    double gna = 52.0;//engine::neuron_value(index, "gna");
    
    //double ena = 55.0;
    double phi = 5.0;//engine::neuron_value(index, "phi");
    int v_index = engine::neuron_index(index, "v");
    int h_index = engine::neuron_index(index, "h");
    
    double v = variables[v_index];
    double h = variables[h_index];
    
    double alpha_m = (0.1*(v+35.0)/(1.0-exp(-(v+35.0)/10.0)));
    double beta_m = 4.0*exp(-(v+60.0)/18.0);
    double m = alpha_m/(alpha_m+beta_m);

    
    double alpha_h = 0.07*exp(-(v+58) / 20.0);
    double beta_h  = 1.0/(exp(-0.1*(v+28.0))+1.0);
    
    // ODE set
    dxdt[h_index] = (alpha_h*(1-h)-beta_h*h);

    // Current
    engine::neuron_value(index, "I_Na_InterNeuron_Wang96", (gna * pow(m, 3) * h * (v - ena)));

  } // function current
}; // class I_Na_InterNeuron_Wang96

} // insilico

#endif
