# Supplementary material for: Theta Oscillations Gate the Transmission of Reliable Sequences in the Medial Entorhinal Cortex
Source: eNeuro. 2021 May 27;8(3):ENEURO.0059-20.2021. doi: 10.1523/ENEURO.0059-20.2021 (PMC8208650; doi:10.1523/ENEURO.0059-20.2021)
Supplement: Extended Data 1 — Theta gates reliable sequences Download Extended Data 1, ZIP file. [file enu-eN-CFN-0059-20-s03.zip › theta_gates_reliable_sequences_mEC-master/I2E2/scripts/compile_many_I2E2_toggle.sh]

#!/bin/bash
python scripts/write_noise.py 0 4 && g++ -O3 -Ofast -std=c++11 -I../insilico-0.25/include -o bins/insilico_I2E2_switching_toggle_0trial.out main_files/main_I2E2_switching_toggle.cpp ;
