# Supplementary material for: Theta Oscillations Gate the Transmission of Reliable Sequences in the Medial Entorhinal Cortex
Source: eNeuro. 2021 May 27;8(3):ENEURO.0059-20.2021. doi: 10.1523/ENEURO.0059-20.2021 (PMC8208650; doi:10.1523/ENEURO.0059-20.2021)
Supplement: Extended Data 1 — Theta gates reliable sequences Download Extended Data 1, ZIP file. [file enu-eN-CFN-0059-20-s03.zip › theta_gates_reliable_sequences_mEC-master/I2E2/scripts/plot_data.py]

import numpy as np
import matplotlib.pyplot as plt
import sys


data = np.loadtxt(sys.argv[1], comments='time', delimiter=',')
fig,axs = plt.subplots(4,1,sharex=True)

start_time = 5000
end_time = 6000

for i in range(4):
    if i < 2:
        color='green'
    else:
        color='black'
    axs[i].plot(data[start_time*10:end_time*10,0], data[start_time*10:end_time*10,i+1],color=color)
plt.xlabel("time (ms)")
plt.show()
