# Supplementary material for: Theta Oscillations Gate the Transmission of Reliable Sequences in the Medial Entorhinal Cortex
Source: eNeuro. 2021 May 27;8(3):ENEURO.0059-20.2021. doi: 10.1523/ENEURO.0059-20.2021 (PMC8208650; doi:10.1523/ENEURO.0059-20.2021)
Supplement: Extended Data 1 — Theta gates reliable sequences Download Extended Data 1, ZIP file. [file enu-eN-CFN-0059-20-s03.zip › theta_gates_reliable_sequences_mEC-master/I2E2/scripts/run_a_I2E2_switching_autonomous.py]

import os
import numpy as np
import multiprocessing as mp
import time

def run_once(d_params):
    nsetFN = "configure_files/nsets_I2E2_switching_{p[i2i]}i2i.isf".format(p=d_params)
    ssetFN = "configure_files/ssets_I2E2_gei{p[gei]}_gie{p[gie]}_{p[gii]}gii.isf".format(p=d_params)
    outputFN = "dir_output/output_gei{p[gei]}_gie{p[gie]}_{p[gii]}gii_{p[i2i]}i2i.dat".format(p=d_params)
    d_params['outputFN'] = outputFN
    d_params['nsetFN'] = nsetFN
    d_params['ssetFN'] = ssetFN
    
    os.system("./bins/insilico_I2E2_switching_autonomous_0trial.out -o {p[outputFN]} -n {p[nsetFN]} -s {p[ssetFN]}".format(p=d_params))

st_t = time.time()
pool = mp.Pool()

cnt = 0
l_i2is = [0.1]#[0.1,0.2,0.3]
l_geis = [0.05]#[0.05,0.1]
l_gies = [0.6]
l_giis = [1.0]

l_dparams = []

for i2i in l_i2is:
    for gei in l_geis:
        for gie in l_gies:
            for gii in l_giis:
                l_dparams.append({'numEs':str(2),'numIs':str(2),'i2i':str(i2i),'gie':str(gie),'gei':str(gei),'gii':str(gii)})
                cnt += 1

print(cnt)
pool.map(run_once,l_dparams)
end_t = time.time()

print("It took ", (end_t - st_t )/60.0 ," minutes to run the entire set of simulations!!")
