# Supplementary material for: Theta Oscillations Gate the Transmission of Reliable Sequences in the Medial Entorhinal Cortex
Source: eNeuro. 2021 May 27;8(3):ENEURO.0059-20.2021. doi: 10.1523/ENEURO.0059-20.2021 (PMC8208650; doi:10.1523/ENEURO.0059-20.2021)
Supplement: Extended Data 1 — Theta gates reliable sequences Download Extended Data 1, ZIP file. [file enu-eN-CFN-0059-20-s03.zip › theta_gates_reliable_sequences_mEC-master/I2E2/scripts/write_noise.py]

import sys

def write_noise(l_pars):
    seed = l_pars[0]
    nNeurons = l_pars[1]
    
    str2write = "#pragma once\n#include \"insilico/core/engine.hpp\"\n#include <cmath>\n#include<random>\n#include<vector>\n\nnamespace insilico { namespace noise {\n\nstd::mt19937_64 gen(%s);\nstd::normal_distribution<double> dist(0,1);\nstd::vector<double> randomize(%s);\ndouble inject(unsigned index)\n {\n\trandomize[index]= dist(gen);\n\treturn randomize[index];\n\n}\n} } // insilico\n"%(seed,nNeurons)
    outfile = open("noise.hpp","w")

    outfile.write(str2write)
    outfile.close()

if __name__ == '__main__':
    write_noise([sys.argv[1],sys.argv[2]])
