# Supplementary material for: Theta Oscillations Gate the Transmission of Reliable Sequences in the Medial Entorhinal Cortex
Source: eNeuro. 2021 May 27;8(3):ENEURO.0059-20.2021. doi: 10.1523/ENEURO.0059-20.2021 (PMC8208650; doi:10.1523/ENEURO.0059-20.2021)
Supplement: Extended Data 1 — Theta gates reliable sequences Download Extended Data 1, ZIP file. [file enu-eN-CFN-0059-20-s03.zip › theta_gates_reliable_sequences_mEC-master/I40E40/configure_files/adj_I40E40_randomei_0meaniereverse_0seed_withoutreplacement.isf]

40 0 0.299206710301
40 1 0.136986814042
40 2 0.0131462253702
40 38 0.0131462253702
40 39 0.136986814042
41 0 0.136986814042
41 1 0.299206710301
41 2 0.136986814042
41 3 0.0131462253702
41 39 0.0131462253702
42 0 0.0131462253702
42 1 0.136986814042
42 2 0.299206710301
42 3 0.136986814042
42 4 0.0131462253702
43 1 0.0131462253702
43 2 0.136986814042
43 3 0.299206710301
43 4 0.136986814042
43 5 0.0131462253702
44 2 0.0131462253702
44 3 0.136986814042
44 4 0.299206710301
44 5 0.136986814042
44 6 0.0131462253702
45 3 0.0131462253702
45 4 0.136986814042
45 5 0.299206710301
45 6 0.136986814042
45 7 0.0131462253702
46 4 0.0131462253702
46 5 0.136986814042
46 6 0.299206710301
46 7 0.136986814042
46 8 0.0131462253702
47 5 0.0131462253702
47 6 0.136986814042
47 7 0.299206710301
47 8 0.136986814042
47 9 0.0131462253702
48 6 0.0131462253702
48 7 0.136986814042
48 8 0.299206710301
48 9 0.136986814042
48 10 0.0131462253702
49 7 0.0131462253702
49 8 0.136986814042
49 9 0.299206710301
49 10 0.136986814042
49 11 0.0131462253702
50 8 0.0131462253702
50 9 0.136986814042
50 10 0.299206710301
50 11 0.136986814042
50 12 0.0131462253702
51 9 0.0131462253702
51 10 0.136986814042
51 11 0.299206710301
51 12 0.136986814042
51 13 0.0131462253702
52 10 0.0131462253702
52 11 0.136986814042
52 12 0.299206710301
52 13 0.136986814042
52 14 0.0131462253702
53 11 0.0131462253702
53 12 0.136986814042
53 13 0.299206710301
53 14 0.136986814042
53 15 0.0131462253702
54 12 0.0131462253702
54 13 0.136986814042
54 14 0.299206710301
54 15 0.136986814042
54 16 0.0131462253702
55 13 0.0131462253702
55 14 0.136986814042
55 15 0.299206710301
55 16 0.136986814042
55 17 0.0131462253702
56 14 0.0131462253702
56 15 0.136986814042
56 16 0.299206710301
56 17 0.136986814042
56 18 0.0131462253702
57 15 0.0131462253702
57 16 0.136986814042
57 17 0.299206710301
57 18 0.136986814042
57 19 0.0131462253702
58 16 0.0131462253702
58 17 0.136986814042
58 18 0.299206710301
58 19 0.136986814042
58 20 0.0131462253702
59 17 0.0131462253702
59 18 0.136986814042
59 19 0.299206710301
59 20 0.136986814042
59 21 0.0131462253702
60 18 0.0131462253702
60 19 0.136986814042
60 20 0.299206710301
60 21 0.136986814042
60 22 0.0131462253702
61 19 0.0131462253702
61 20 0.136986814042
61 21 0.299206710301
61 22 0.136986814042
61 23 0.0131462253702
62 20 0.0131462253702
62 21 0.136986814042
62 22 0.299206710301
62 23 0.136986814042
62 24 0.0131462253702
63 21 0.0131462253702
63 22 0.136986814042
63 23 0.299206710301
63 24 0.136986814042
63 25 0.0131462253702
64 22 0.0131462253702
64 23 0.136986814042
64 24 0.299206710301
64 25 0.136986814042
64 26 0.0131462253702
65 23 0.0131462253702
65 24 0.136986814042
65 25 0.299206710301
65 26 0.136986814042
65 27 0.0131462253702
66 24 0.0131462253702
66 25 0.136986814042
66 26 0.299206710301
66 27 0.136986814042
66 28 0.0131462253702
67 25 0.0131462253702
67 26 0.136986814042
67 27 0.299206710301
67 28 0.136986814042
67 29 0.0131462253702
68 26 0.0131462253702
68 27 0.136986814042
68 28 0.299206710301
68 29 0.136986814042
68 30 0.0131462253702
69 27 0.0131462253702
69 28 0.136986814042
69 29 0.299206710301
69 30 0.136986814042
69 31 0.0131462253702
70 28 0.0131462253702
70 29 0.136986814042
70 30 0.299206710301
70 31 0.136986814042
70 32 0.0131462253702
71 29 0.0131462253702
71 30 0.136986814042
71 31 0.299206710301
71 32 0.136986814042
71 33 0.0131462253702
72 30 0.0131462253702
72 31 0.136986814042
72 32 0.299206710301
72 33 0.136986814042
72 34 0.0131462253702
73 31 0.0131462253702
73 32 0.136986814042
73 33 0.299206710301
73 34 0.136986814042
73 35 0.0131462253702
74 32 0.0131462253702
74 33 0.136986814042
74 34 0.299206710301
74 35 0.136986814042
74 36 0.0131462253702
75 33 0.0131462253702
75 34 0.136986814042
75 35 0.299206710301
75 36 0.136986814042
75 37 0.0131462253702
76 34 0.0131462253702
76 35 0.136986814042
76 36 0.299206710301
76 37 0.136986814042
76 38 0.0131462253702
77 35 0.0131462253702
77 36 0.136986814042
77 37 0.299206710301
77 38 0.136986814042
77 39 0.0131462253702
78 0 0.0131462253702
78 36 0.0131462253702
78 37 0.136986814042
78 38 0.299206710301
78 39 0.136986814042
79 0 0.136986814042
79 1 0.0131462253702
79 37 0.0131462253702
79 38 0.136986814042
79 39 0.299206710301
0 40 0.00404932248849
0 43 0.0299206710301
0 79 0.00404932248849
0 49 0.00404932248849
0 59 0.0299206710301
0 61 0.00404932248849
1 76 0.00404932248849
1 63 0.0299206710301
1 46 0.00404932248849
1 64 0.00404932248849
1 52 0.0299206710301
1 41 0.00404932248849
2 78 0.00404932248849
2 79 0.0299206710301
2 63 0.00404932248849
2 64 0.00404932248849
2 57 0.0299206710301
2 77 0.00404932248849
3 65 0.00404932248849
3 53 0.0299206710301
3 48 0.00404932248849
3 49 0.00404932248849
3 60 0.0299206710301
3 56 0.00404932248849
4 45 0.00404932248849
4 55 0.0299206710301
4 40 0.00404932248849
4 58 0.00404932248849
4 75 0.0299206710301
4 64 0.00404932248849
5 69 0.00404932248849
5 59 0.0299206710301
5 54 0.00404932248849
5 79 0.00404932248849
5 72 0.0299206710301
5 41 0.00404932248849
6 49 0.00404932248849
6 72 0.0299206710301
6 71 0.00404932248849
6 50 0.00404932248849
6 63 0.0299206710301
6 75 0.00404932248849
7 51 0.00404932248849
7 68 0.0299206710301
7 74 0.00404932248849
7 40 0.00404932248849
7 76 0.0299206710301
7 45 0.00404932248849
8 78 0.00404932248849
8 57 0.0299206710301
8 55 0.00404932248849
8 44 0.00404932248849
8 71 0.0299206710301
8 41 0.00404932248849
9 41 0.00404932248849
9 79 0.0299206710301
9 75 0.00404932248849
9 78 0.00404932248849
9 51 0.0299206710301
9 58 0.00404932248849
10 67 0.00404932248849
10 40 0.0299206710301
10 54 0.00404932248849
10 75 0.00404932248849
10 52 0.0299206710301
10 60 0.00404932248849
11 51 0.00404932248849
11 44 0.0299206710301
11 46 0.00404932248849
11 43 0.00404932248849
11 52 0.0299206710301
11 76 0.00404932248849
12 54 0.00404932248849
12 55 0.0299206710301
12 60 0.00404932248849
12 75 0.00404932248849
12 63 0.0299206710301
12 53 0.00404932248849
13 61 0.00404932248849
13 45 0.0299206710301
13 75 0.00404932248849
13 40 0.00404932248849
13 71 0.0299206710301
13 70 0.00404932248849
14 40 0.00404932248849
14 76 0.0299206710301
14 74 0.00404932248849
14 69 0.00404932248849
14 43 0.0299206710301
14 53 0.00404932248849
15 79 0.00404932248849
15 61 0.0299206710301
15 49 0.00404932248849
15 40 0.00404932248849
15 50 0.0299206710301
15 63 0.00404932248849
16 42 0.00404932248849
16 74 0.0299206710301
16 75 0.00404932248849
16 70 0.00404932248849
16 43 0.0299206710301
16 58 0.00404932248849
17 75 0.00404932248849
17 60 0.0299206710301
17 57 0.00404932248849
17 67 0.00404932248849
17 54 0.0299206710301
17 41 0.00404932248849
18 76 0.00404932248849
18 50 0.0299206710301
18 62 0.00404932248849
18 51 0.00404932248849
18 42 0.0299206710301
18 56 0.00404932248849
19 72 0.00404932248849
19 40 0.0299206710301
19 78 0.00404932248849
19 59 0.00404932248849
19 53 0.0299206710301
19 70 0.00404932248849
20 64 0.00404932248849
20 42 0.0299206710301
20 43 0.00404932248849
20 70 0.00404932248849
20 74 0.0299206710301
20 53 0.00404932248849
21 48 0.00404932248849
21 59 0.0299206710301
21 71 0.00404932248849
21 66 0.00404932248849
21 42 0.0299206710301
21 43 0.00404932248849
22 54 0.00404932248849
22 72 0.0299206710301
22 44 0.00404932248849
22 43 0.00404932248849
22 51 0.0299206710301
22 62 0.00404932248849
23 53 0.00404932248849
23 51 0.0299206710301
23 56 0.00404932248849
23 64 0.00404932248849
23 69 0.0299206710301
23 61 0.00404932248849
24 65 0.00404932248849
24 56 0.0299206710301
24 59 0.00404932248849
24 73 0.00404932248849
24 72 0.0299206710301
24 76 0.00404932248849
25 46 0.00404932248849
25 61 0.0299206710301
25 71 0.00404932248849
25 53 0.00404932248849
25 47 0.0299206710301
25 64 0.00404932248849
26 55 0.00404932248849
26 58 0.0299206710301
26 51 0.00404932248849
26 78 0.00404932248849
26 69 0.0299206710301
26 41 0.00404932248849
27 71 0.00404932248849
27 64 0.0299206710301
27 43 0.00404932248849
27 58 0.00404932248849
27 52 0.0299206710301
27 78 0.00404932248849
28 75 0.00404932248849
28 62 0.0299206710301
28 45 0.00404932248849
28 63 0.00404932248849
28 72 0.0299206710301
28 51 0.00404932248849
29 60 0.00404932248849
29 50 0.0299206710301
29 77 0.00404932248849
29 68 0.00404932248849
29 42 0.0299206710301
29 67 0.00404932248849
30 59 0.00404932248849
30 65 0.0299206710301
30 63 0.00404932248849
30 60 0.00404932248849
30 69 0.0299206710301
30 43 0.00404932248849
31 75 0.00404932248849
31 79 0.0299206710301
31 49 0.00404932248849
31 63 0.00404932248849
31 43 0.0299206710301
31 66 0.00404932248849
32 43 0.00404932248849
32 71 0.0299206710301
32 49 0.00404932248849
32 50 0.00404932248849
32 67 0.0299206710301
32 47 0.00404932248849
33 79 0.00404932248849
33 61 0.0299206710301
33 73 0.00404932248849
33 74 0.00404932248849
33 64 0.0299206710301
33 45 0.00404932248849
34 76 0.00404932248849
34 40 0.0299206710301
34 51 0.00404932248849
34 74 0.00404932248849
34 45 0.0299206710301
34 56 0.00404932248849
35 48 0.00404932248849
35 41 0.0299206710301
35 57 0.00404932248849
35 75 0.00404932248849
35 67 0.0299206710301
35 76 0.00404932248849
36 65 0.00404932248849
36 43 0.0299206710301
36 79 0.00404932248849
36 75 0.00404932248849
36 70 0.0299206710301
36 69 0.00404932248849
37 73 0.00404932248849
37 58 0.0299206710301
37 57 0.00404932248849
37 69 0.00404932248849
37 60 0.0299206710301
37 42 0.00404932248849
38 45 0.00404932248849
38 77 0.0299206710301
38 52 0.00404932248849
38 42 0.00404932248849
38 67 0.0299206710301
38 61 0.00404932248849
39 79 0.00404932248849
39 51 0.0299206710301
39 62 0.00404932248849
39 70 0.00404932248849
39 57 0.0299206710301
39 46 0.00404932248849
40 41 1.0
41 40 1.0
40 42 1.0
42 40 1.0
40 43 1.0
43 40 1.0
40 44 1.0
44 40 1.0
40 45 1.0
45 40 1.0
40 46 1.0
46 40 1.0
40 47 1.0
47 40 1.0
40 48 1.0
48 40 1.0
40 49 1.0
49 40 1.0
40 50 1.0
50 40 1.0
40 51 1.0
51 40 1.0
40 52 1.0
52 40 1.0
40 53 1.0
53 40 1.0
40 54 1.0
54 40 1.0
40 55 1.0
55 40 1.0
40 56 1.0
56 40 1.0
40 57 1.0
57 40 1.0
40 58 1.0
58 40 1.0
40 59 1.0
59 40 1.0
40 60 1.0
60 40 1.0
40 61 1.0
61 40 1.0
40 62 1.0
62 40 1.0
40 63 1.0
63 40 1.0
40 64 1.0
64 40 1.0
40 65 1.0
65 40 1.0
40 66 1.0
66 40 1.0
40 67 1.0
67 40 1.0
40 68 1.0
68 40 1.0
40 69 1.0
69 40 1.0
40 70 1.0
70 40 1.0
40 71 1.0
71 40 1.0
40 72 1.0
72 40 1.0
40 73 1.0
73 40 1.0
40 74 1.0
74 40 1.0
40 75 1.0
75 40 1.0
40 76 1.0
76 40 1.0
40 77 1.0
77 40 1.0
40 78 1.0
78 40 1.0
40 79 1.0
79 40 1.0
41 42 1.0
42 41 1.0
41 43 1.0
43 41 1.0
41 44 1.0
44 41 1.0
41 45 1.0
45 41 1.0
41 46 1.0
46 41 1.0
41 47 1.0
47 41 1.0
41 48 1.0
48 41 1.0
41 49 1.0
49 41 1.0
41 50 1.0
50 41 1.0
41 51 1.0
51 41 1.0
41 52 1.0
52 41 1.0
41 53 1.0
53 41 1.0
41 54 1.0
54 41 1.0
41 55 1.0
55 41 1.0
41 56 1.0
56 41 1.0
41 57 1.0
57 41 1.0
41 58 1.0
58 41 1.0
41 59 1.0
59 41 1.0
41 60 1.0
60 41 1.0
41 61 1.0
61 41 1.0
41 62 1.0
62 41 1.0
41 63 1.0
63 41 1.0
41 64 1.0
64 41 1.0
41 65 1.0
65 41 1.0
41 66 1.0
66 41 1.0
41 67 1.0
67 41 1.0
41 68 1.0
68 41 1.0
41 69 1.0
69 41 1.0
41 70 1.0
70 41 1.0
41 71 1.0
71 41 1.0
41 72 1.0
72 41 1.0
41 73 1.0
73 41 1.0
41 74 1.0
74 41 1.0
41 75 1.0
75 41 1.0
41 76 1.0
76 41 1.0
41 77 1.0
77 41 1.0
41 78 1.0
78 41 1.0
41 79 1.0
79 41 1.0
42 43 1.0
43 42 1.0
42 44 1.0
44 42 1.0
42 45 1.0
45 42 1.0
42 46 1.0
46 42 1.0
42 47 1.0
47 42 1.0
42 48 1.0
48 42 1.0
42 49 1.0
49 42 1.0
42 50 1.0
50 42 1.0
42 51 1.0
51 42 1.0
42 52 1.0
52 42 1.0
42 53 1.0
53 42 1.0
42 54 1.0
54 42 1.0
42 55 1.0
55 42 1.0
42 56 1.0
56 42 1.0
42 57 1.0
57 42 1.0
42 58 1.0
58 42 1.0
42 59 1.0
59 42 1.0
42 60 1.0
60 42 1.0
42 61 1.0
61 42 1.0
42 62 1.0
62 42 1.0
42 63 1.0
63 42 1.0
42 64 1.0
64 42 1.0
42 65 1.0
65 42 1.0
42 66 1.0
66 42 1.0
42 67 1.0
67 42 1.0
42 68 1.0
68 42 1.0
42 69 1.0
69 42 1.0
42 70 1.0
70 42 1.0
42 71 1.0
71 42 1.0
42 72 1.0
72 42 1.0
42 73 1.0
73 42 1.0
42 74 1.0
74 42 1.0
42 75 1.0
75 42 1.0
42 76 1.0
76 42 1.0
42 77 1.0
77 42 1.0
42 78 1.0
78 42 1.0
42 79 1.0
79 42 1.0
43 44 1.0
44 43 1.0
43 45 1.0
45 43 1.0
43 46 1.0
46 43 1.0
43 47 1.0
47 43 1.0
43 48 1.0
48 43 1.0
43 49 1.0
49 43 1.0
43 50 1.0
50 43 1.0
43 51 1.0
51 43 1.0
43 52 1.0
52 43 1.0
43 53 1.0
53 43 1.0
43 54 1.0
54 43 1.0
43 55 1.0
55 43 1.0
43 56 1.0
56 43 1.0
43 57 1.0
57 43 1.0
43 58 1.0
58 43 1.0
43 59 1.0
59 43 1.0
43 60 1.0
60 43 1.0
43 61 1.0
61 43 1.0
43 62 1.0
62 43 1.0
43 63 1.0
63 43 1.0
43 64 1.0
64 43 1.0
43 65 1.0
65 43 1.0
43 66 1.0
66 43 1.0
43 67 1.0
67 43 1.0
43 68 1.0
68 43 1.0
43 69 1.0
69 43 1.0
43 70 1.0
70 43 1.0
43 71 1.0
71 43 1.0
43 72 1.0
72 43 1.0
43 73 1.0
73 43 1.0
43 74 1.0
74 43 1.0
43 75 1.0
75 43 1.0
43 76 1.0
76 43 1.0
43 77 1.0
77 43 1.0
43 78 1.0
78 43 1.0
43 79 1.0
79 43 1.0
44 45 1.0
45 44 1.0
44 46 1.0
46 44 1.0
44 47 1.0
47 44 1.0
44 48 1.0
48 44 1.0
44 49 1.0
49 44 1.0
44 50 1.0
50 44 1.0
44 51 1.0
51 44 1.0
44 52 1.0
52 44 1.0
44 53 1.0
53 44 1.0
44 54 1.0
54 44 1.0
44 55 1.0
55 44 1.0
44 56 1.0
56 44 1.0
44 57 1.0
57 44 1.0
44 58 1.0
58 44 1.0
44 59 1.0
59 44 1.0
44 60 1.0
60 44 1.0
44 61 1.0
61 44 1.0
44 62 1.0
62 44 1.0
44 63 1.0
63 44 1.0
44 64 1.0
64 44 1.0
44 65 1.0
65 44 1.0
44 66 1.0
66 44 1.0
44 67 1.0
67 44 1.0
44 68 1.0
68 44 1.0
44 69 1.0
69 44 1.0
44 70 1.0
70 44 1.0
44 71 1.0
71 44 1.0
44 72 1.0
72 44 1.0
44 73 1.0
73 44 1.0
44 74 1.0
74 44 1.0
44 75 1.0
75 44 1.0
44 76 1.0
76 44 1.0
44 77 1.0
77 44 1.0
44 78 1.0
78 44 1.0
44 79 1.0
79 44 1.0
45 46 1.0
46 45 1.0
45 47 1.0
47 45 1.0
45 48 1.0
48 45 1.0
45 49 1.0
49 45 1.0
45 50 1.0
50 45 1.0
45 51 1.0
51 45 1.0
45 52 1.0
52 45 1.0
45 53 1.0
53 45 1.0
45 54 1.0
54 45 1.0
45 55 1.0
55 45 1.0
45 56 1.0
56 45 1.0
45 57 1.0
57 45 1.0
45 58 1.0
58 45 1.0
45 59 1.0
59 45 1.0
45 60 1.0
60 45 1.0
45 61 1.0
61 45 1.0
45 62 1.0
62 45 1.0
45 63 1.0
63 45 1.0
45 64 1.0
64 45 1.0
45 65 1.0
65 45 1.0
45 66 1.0
66 45 1.0
45 67 1.0
67 45 1.0
45 68 1.0
68 45 1.0
45 69 1.0
69 45 1.0
45 70 1.0
70 45 1.0
45 71 1.0
71 45 1.0
45 72 1.0
72 45 1.0
45 73 1.0
73 45 1.0
45 74 1.0
74 45 1.0
45 75 1.0
75 45 1.0
45 76 1.0
76 45 1.0
45 77 1.0
77 45 1.0
45 78 1.0
78 45 1.0
45 79 1.0
79 45 1.0
46 47 1.0
47 46 1.0
46 48 1.0
48 46 1.0
46 49 1.0
49 46 1.0
46 50 1.0
50 46 1.0
46 51 1.0
51 46 1.0
46 52 1.0
52 46 1.0
46 53 1.0
53 46 1.0
46 54 1.0
54 46 1.0
46 55 1.0
55 46 1.0
46 56 1.0
56 46 1.0
46 57 1.0
57 46 1.0
46 58 1.0
58 46 1.0
46 59 1.0
59 46 1.0
46 60 1.0
60 46 1.0
46 61 1.0
61 46 1.0
46 62 1.0
62 46 1.0
46 63 1.0
63 46 1.0
46 64 1.0
64 46 1.0
46 65 1.0
65 46 1.0
46 66 1.0
66 46 1.0
46 67 1.0
67 46 1.0
46 68 1.0
68 46 1.0
46 69 1.0
69 46 1.0
46 70 1.0
70 46 1.0
46 71 1.0
71 46 1.0
46 72 1.0
72 46 1.0
46 73 1.0
73 46 1.0
46 74 1.0
74 46 1.0
46 75 1.0
75 46 1.0
46 76 1.0
76 46 1.0
46 77 1.0
77 46 1.0
46 78 1.0
78 46 1.0
46 79 1.0
79 46 1.0
47 48 1.0
48 47 1.0
47 49 1.0
49 47 1.0
47 50 1.0
50 47 1.0
47 51 1.0
51 47 1.0
47 52 1.0
52 47 1.0
47 53 1.0
53 47 1.0
47 54 1.0
54 47 1.0
47 55 1.0
55 47 1.0
47 56 1.0
56 47 1.0
47 57 1.0
57 47 1.0
47 58 1.0
58 47 1.0
47 59 1.0
59 47 1.0
47 60 1.0
60 47 1.0
47 61 1.0
61 47 1.0
47 62 1.0
62 47 1.0
47 63 1.0
63 47 1.0
47 64 1.0
64 47 1.0
47 65 1.0
65 47 1.0
47 66 1.0
66 47 1.0
47 67 1.0
67 47 1.0
47 68 1.0
68 47 1.0
47 69 1.0
69 47 1.0
47 70 1.0
70 47 1.0
47 71 1.0
71 47 1.0
47 72 1.0
72 47 1.0
47 73 1.0
73 47 1.0
47 74 1.0
74 47 1.0
47 75 1.0
75 47 1.0
47 76 1.0
76 47 1.0
47 77 1.0
77 47 1.0
47 78 1.0
78 47 1.0
47 79 1.0
79 47 1.0
48 49 1.0
49 48 1.0
48 50 1.0
50 48 1.0
48 51 1.0
51 48 1.0
48 52 1.0
52 48 1.0
48 53 1.0
53 48 1.0
48 54 1.0
54 48 1.0
48 55 1.0
55 48 1.0
48 56 1.0
56 48 1.0
48 57 1.0
57 48 1.0
48 58 1.0
58 48 1.0
48 59 1.0
59 48 1.0
48 60 1.0
60 48 1.0
48 61 1.0
61 48 1.0
48 62 1.0
62 48 1.0
48 63 1.0
63 48 1.0
48 64 1.0
64 48 1.0
48 65 1.0
65 48 1.0
48 66 1.0
66 48 1.0
48 67 1.0
67 48 1.0
48 68 1.0
68 48 1.0
48 69 1.0
69 48 1.0
48 70 1.0
70 48 1.0
48 71 1.0
71 48 1.0
48 72 1.0
72 48 1.0
48 73 1.0
73 48 1.0
48 74 1.0
74 48 1.0
48 75 1.0
75 48 1.0
48 76 1.0
76 48 1.0
48 77 1.0
77 48 1.0
48 78 1.0
78 48 1.0
48 79 1.0
79 48 1.0
49 50 1.0
50 49 1.0
49 51 1.0
51 49 1.0
49 52 1.0
52 49 1.0
49 53 1.0
53 49 1.0
49 54 1.0
54 49 1.0
49 55 1.0
55 49 1.0
49 56 1.0
56 49 1.0
49 57 1.0
57 49 1.0
49 58 1.0
58 49 1.0
49 59 1.0
59 49 1.0
49 60 1.0
60 49 1.0
49 61 1.0
61 49 1.0
49 62 1.0
62 49 1.0
49 63 1.0
63 49 1.0
49 64 1.0
64 49 1.0
49 65 1.0
65 49 1.0
49 66 1.0
66 49 1.0
49 67 1.0
67 49 1.0
49 68 1.0
68 49 1.0
49 69 1.0
69 49 1.0
49 70 1.0
70 49 1.0
49 71 1.0
71 49 1.0
49 72 1.0
72 49 1.0
49 73 1.0
73 49 1.0
49 74 1.0
74 49 1.0
49 75 1.0
75 49 1.0
49 76 1.0
76 49 1.0
49 77 1.0
77 49 1.0
49 78 1.0
78 49 1.0
49 79 1.0
79 49 1.0
50 51 1.0
51 50 1.0
50 52 1.0
52 50 1.0
50 53 1.0
53 50 1.0
50 54 1.0
54 50 1.0
50 55 1.0
55 50 1.0
50 56 1.0
56 50 1.0
50 57 1.0
57 50 1.0
50 58 1.0
58 50 1.0
50 59 1.0
59 50 1.0
50 60 1.0
60 50 1.0
50 61 1.0
61 50 1.0
50 62 1.0
62 50 1.0
50 63 1.0
63 50 1.0
50 64 1.0
64 50 1.0
50 65 1.0
65 50 1.0
50 66 1.0
66 50 1.0
50 67 1.0
67 50 1.0
50 68 1.0
68 50 1.0
50 69 1.0
69 50 1.0
50 70 1.0
70 50 1.0
50 71 1.0
71 50 1.0
50 72 1.0
72 50 1.0
50 73 1.0
73 50 1.0
50 74 1.0
74 50 1.0
50 75 1.0
75 50 1.0
50 76 1.0
76 50 1.0
50 77 1.0
77 50 1.0
50 78 1.0
78 50 1.0
50 79 1.0
79 50 1.0
51 52 1.0
52 51 1.0
51 53 1.0
53 51 1.0
51 54 1.0
54 51 1.0
51 55 1.0
55 51 1.0
51 56 1.0
56 51 1.0
51 57 1.0
57 51 1.0
51 58 1.0
58 51 1.0
51 59 1.0
59 51 1.0
51 60 1.0
60 51 1.0
51 61 1.0
61 51 1.0
51 62 1.0
62 51 1.0
51 63 1.0
63 51 1.0
51 64 1.0
64 51 1.0
51 65 1.0
65 51 1.0
51 66 1.0
66 51 1.0
51 67 1.0
67 51 1.0
51 68 1.0
68 51 1.0
51 69 1.0
69 51 1.0
51 70 1.0
70 51 1.0
51 71 1.0
71 51 1.0
51 72 1.0
72 51 1.0
51 73 1.0
73 51 1.0
51 74 1.0
74 51 1.0
51 75 1.0
75 51 1.0
51 76 1.0
76 51 1.0
51 77 1.0
77 51 1.0
51 78 1.0
78 51 1.0
51 79 1.0
79 51 1.0
52 53 1.0
53 52 1.0
52 54 1.0
54 52 1.0
52 55 1.0
55 52 1.0
52 56 1.0
56 52 1.0
52 57 1.0
57 52 1.0
52 58 1.0
58 52 1.0
52 59 1.0
59 52 1.0
52 60 1.0
60 52 1.0
52 61 1.0
61 52 1.0
52 62 1.0
62 52 1.0
52 63 1.0
63 52 1.0
52 64 1.0
64 52 1.0
52 65 1.0
65 52 1.0
52 66 1.0
66 52 1.0
52 67 1.0
67 52 1.0
52 68 1.0
68 52 1.0
52 69 1.0
69 52 1.0
52 70 1.0
70 52 1.0
52 71 1.0
71 52 1.0
52 72 1.0
72 52 1.0
52 73 1.0
73 52 1.0
52 74 1.0
74 52 1.0
52 75 1.0
75 52 1.0
52 76 1.0
76 52 1.0
52 77 1.0
77 52 1.0
52 78 1.0
78 52 1.0
52 79 1.0
79 52 1.0
53 54 1.0
54 53 1.0
53 55 1.0
55 53 1.0
53 56 1.0
56 53 1.0
53 57 1.0
57 53 1.0
53 58 1.0
58 53 1.0
53 59 1.0
59 53 1.0
53 60 1.0
60 53 1.0
53 61 1.0
61 53 1.0
53 62 1.0
62 53 1.0
53 63 1.0
63 53 1.0
53 64 1.0
64 53 1.0
53 65 1.0
65 53 1.0
53 66 1.0
66 53 1.0
53 67 1.0
67 53 1.0
53 68 1.0
68 53 1.0
53 69 1.0
69 53 1.0
53 70 1.0
70 53 1.0
53 71 1.0
71 53 1.0
53 72 1.0
72 53 1.0
53 73 1.0
73 53 1.0
53 74 1.0
74 53 1.0
53 75 1.0
75 53 1.0
53 76 1.0
76 53 1.0
53 77 1.0
77 53 1.0
53 78 1.0
78 53 1.0
53 79 1.0
79 53 1.0
54 55 1.0
55 54 1.0
54 56 1.0
56 54 1.0
54 57 1.0
57 54 1.0
54 58 1.0
58 54 1.0
54 59 1.0
59 54 1.0
54 60 1.0
60 54 1.0
54 61 1.0
61 54 1.0
54 62 1.0
62 54 1.0
54 63 1.0
63 54 1.0
54 64 1.0
64 54 1.0
54 65 1.0
65 54 1.0
54 66 1.0
66 54 1.0
54 67 1.0
67 54 1.0
54 68 1.0
68 54 1.0
54 69 1.0
69 54 1.0
54 70 1.0
70 54 1.0
54 71 1.0
71 54 1.0
54 72 1.0
72 54 1.0
54 73 1.0
73 54 1.0
54 74 1.0
74 54 1.0
54 75 1.0
75 54 1.0
54 76 1.0
76 54 1.0
54 77 1.0
77 54 1.0
54 78 1.0
78 54 1.0
54 79 1.0
79 54 1.0
55 56 1.0
56 55 1.0
55 57 1.0
57 55 1.0
55 58 1.0
58 55 1.0
55 59 1.0
59 55 1.0
55 60 1.0
60 55 1.0
55 61 1.0
61 55 1.0
55 62 1.0
62 55 1.0
55 63 1.0
63 55 1.0
55 64 1.0
64 55 1.0
55 65 1.0
65 55 1.0
55 66 1.0
66 55 1.0
55 67 1.0
67 55 1.0
55 68 1.0
68 55 1.0
55 69 1.0
69 55 1.0
55 70 1.0
70 55 1.0
55 71 1.0
71 55 1.0
55 72 1.0
72 55 1.0
55 73 1.0
73 55 1.0
55 74 1.0
74 55 1.0
55 75 1.0
75 55 1.0
55 76 1.0
76 55 1.0
55 77 1.0
77 55 1.0
55 78 1.0
78 55 1.0
55 79 1.0
79 55 1.0
56 57 1.0
57 56 1.0
56 58 1.0
58 56 1.0
56 59 1.0
59 56 1.0
56 60 1.0
60 56 1.0
56 61 1.0
61 56 1.0
56 62 1.0
62 56 1.0
56 63 1.0
63 56 1.0
56 64 1.0
64 56 1.0
56 65 1.0
65 56 1.0
56 66 1.0
66 56 1.0
56 67 1.0
67 56 1.0
56 68 1.0
68 56 1.0
56 69 1.0
69 56 1.0
56 70 1.0
70 56 1.0
56 71 1.0
71 56 1.0
56 72 1.0
72 56 1.0
56 73 1.0
73 56 1.0
56 74 1.0
74 56 1.0
56 75 1.0
75 56 1.0
56 76 1.0
76 56 1.0
56 77 1.0
77 56 1.0
56 78 1.0
78 56 1.0
56 79 1.0
79 56 1.0
57 58 1.0
58 57 1.0
57 59 1.0
59 57 1.0
57 60 1.0
60 57 1.0
57 61 1.0
61 57 1.0
57 62 1.0
62 57 1.0
57 63 1.0
63 57 1.0
57 64 1.0
64 57 1.0
57 65 1.0
65 57 1.0
57 66 1.0
66 57 1.0
57 67 1.0
67 57 1.0
57 68 1.0
68 57 1.0
57 69 1.0
69 57 1.0
57 70 1.0
70 57 1.0
57 71 1.0
71 57 1.0
57 72 1.0
72 57 1.0
57 73 1.0
73 57 1.0
57 74 1.0
74 57 1.0
57 75 1.0
75 57 1.0
57 76 1.0
76 57 1.0
57 77 1.0
77 57 1.0
57 78 1.0
78 57 1.0
57 79 1.0
79 57 1.0
58 59 1.0
59 58 1.0
58 60 1.0
60 58 1.0
58 61 1.0
61 58 1.0
58 62 1.0
62 58 1.0
58 63 1.0
63 58 1.0
58 64 1.0
64 58 1.0
58 65 1.0
65 58 1.0
58 66 1.0
66 58 1.0
58 67 1.0
67 58 1.0
58 68 1.0
68 58 1.0
58 69 1.0
69 58 1.0
58 70 1.0
70 58 1.0
58 71 1.0
71 58 1.0
58 72 1.0
72 58 1.0
58 73 1.0
73 58 1.0
58 74 1.0
74 58 1.0
58 75 1.0
75 58 1.0
58 76 1.0
76 58 1.0
58 77 1.0
77 58 1.0
58 78 1.0
78 58 1.0
58 79 1.0
79 58 1.0
59 60 1.0
60 59 1.0
59 61 1.0
61 59 1.0
59 62 1.0
62 59 1.0
59 63 1.0
63 59 1.0
59 64 1.0
64 59 1.0
59 65 1.0
65 59 1.0
59 66 1.0
66 59 1.0
59 67 1.0
67 59 1.0
59 68 1.0
68 59 1.0
59 69 1.0
69 59 1.0
59 70 1.0
70 59 1.0
59 71 1.0
71 59 1.0
59 72 1.0
72 59 1.0
59 73 1.0
73 59 1.0
59 74 1.0
74 59 1.0
59 75 1.0
75 59 1.0
59 76 1.0
76 59 1.0
59 77 1.0
77 59 1.0
59 78 1.0
78 59 1.0
59 79 1.0
79 59 1.0
60 61 1.0
61 60 1.0
60 62 1.0
62 60 1.0
60 63 1.0
63 60 1.0
60 64 1.0
64 60 1.0
60 65 1.0
65 60 1.0
60 66 1.0
66 60 1.0
60 67 1.0
67 60 1.0
60 68 1.0
68 60 1.0
60 69 1.0
69 60 1.0
60 70 1.0
70 60 1.0
60 71 1.0
71 60 1.0
60 72 1.0
72 60 1.0
60 73 1.0
73 60 1.0
60 74 1.0
74 60 1.0
60 75 1.0
75 60 1.0
60 76 1.0
76 60 1.0
60 77 1.0
77 60 1.0
60 78 1.0
78 60 1.0
60 79 1.0
79 60 1.0
61 62 1.0
62 61 1.0
61 63 1.0
63 61 1.0
61 64 1.0
64 61 1.0
61 65 1.0
65 61 1.0
61 66 1.0
66 61 1.0
61 67 1.0
67 61 1.0
61 68 1.0
68 61 1.0
61 69 1.0
69 61 1.0
61 70 1.0
70 61 1.0
61 71 1.0
71 61 1.0
61 72 1.0
72 61 1.0
61 73 1.0
73 61 1.0
61 74 1.0
74 61 1.0
61 75 1.0
75 61 1.0
61 76 1.0
76 61 1.0
61 77 1.0
77 61 1.0
61 78 1.0
78 61 1.0
61 79 1.0
79 61 1.0
62 63 1.0
63 62 1.0
62 64 1.0
64 62 1.0
62 65 1.0
65 62 1.0
62 66 1.0
66 62 1.0
62 67 1.0
67 62 1.0
62 68 1.0
68 62 1.0
62 69 1.0
69 62 1.0
62 70 1.0
70 62 1.0
62 71 1.0
71 62 1.0
62 72 1.0
72 62 1.0
62 73 1.0
73 62 1.0
62 74 1.0
74 62 1.0
62 75 1.0
75 62 1.0
62 76 1.0
76 62 1.0
62 77 1.0
77 62 1.0
62 78 1.0
78 62 1.0
62 79 1.0
79 62 1.0
63 64 1.0
64 63 1.0
63 65 1.0
65 63 1.0
63 66 1.0
66 63 1.0
63 67 1.0
67 63 1.0
63 68 1.0
68 63 1.0
63 69 1.0
69 63 1.0
63 70 1.0
70 63 1.0
63 71 1.0
71 63 1.0
63 72 1.0
72 63 1.0
63 73 1.0
73 63 1.0
63 74 1.0
74 63 1.0
63 75 1.0
75 63 1.0
63 76 1.0
76 63 1.0
63 77 1.0
77 63 1.0
63 78 1.0
78 63 1.0
63 79 1.0
79 63 1.0
64 65 1.0
65 64 1.0
64 66 1.0
66 64 1.0
64 67 1.0
67 64 1.0
64 68 1.0
68 64 1.0
64 69 1.0
69 64 1.0
64 70 1.0
70 64 1.0
64 71 1.0
71 64 1.0
64 72 1.0
72 64 1.0
64 73 1.0
73 64 1.0
64 74 1.0
74 64 1.0
64 75 1.0
75 64 1.0
64 76 1.0
76 64 1.0
64 77 1.0
77 64 1.0
64 78 1.0
78 64 1.0
64 79 1.0
79 64 1.0
65 66 1.0
66 65 1.0
65 67 1.0
67 65 1.0
65 68 1.0
68 65 1.0
65 69 1.0
69 65 1.0
65 70 1.0
70 65 1.0
65 71 1.0
71 65 1.0
65 72 1.0
72 65 1.0
65 73 1.0
73 65 1.0
65 74 1.0
74 65 1.0
65 75 1.0
75 65 1.0
65 76 1.0
76 65 1.0
65 77 1.0
77 65 1.0
65 78 1.0
78 65 1.0
65 79 1.0
79 65 1.0
66 67 1.0
67 66 1.0
66 68 1.0
68 66 1.0
66 69 1.0
69 66 1.0
66 70 1.0
70 66 1.0
66 71 1.0
71 66 1.0
66 72 1.0
72 66 1.0
66 73 1.0
73 66 1.0
66 74 1.0
74 66 1.0
66 75 1.0
75 66 1.0
66 76 1.0
76 66 1.0
66 77 1.0
77 66 1.0
66 78 1.0
78 66 1.0
66 79 1.0
79 66 1.0
67 68 1.0
68 67 1.0
67 69 1.0
69 67 1.0
67 70 1.0
70 67 1.0
67 71 1.0
71 67 1.0
67 72 1.0
72 67 1.0
67 73 1.0
73 67 1.0
67 74 1.0
74 67 1.0
67 75 1.0
75 67 1.0
67 76 1.0
76 67 1.0
67 77 1.0
77 67 1.0
67 78 1.0
78 67 1.0
67 79 1.0
79 67 1.0
68 69 1.0
69 68 1.0
68 70 1.0
70 68 1.0
68 71 1.0
71 68 1.0
68 72 1.0
72 68 1.0
68 73 1.0
73 68 1.0
68 74 1.0
74 68 1.0
68 75 1.0
75 68 1.0
68 76 1.0
76 68 1.0
68 77 1.0
77 68 1.0
68 78 1.0
78 68 1.0
68 79 1.0
79 68 1.0
69 70 1.0
70 69 1.0
69 71 1.0
71 69 1.0
69 72 1.0
72 69 1.0
69 73 1.0
73 69 1.0
69 74 1.0
74 69 1.0
69 75 1.0
75 69 1.0
69 76 1.0
76 69 1.0
69 77 1.0
77 69 1.0
69 78 1.0
78 69 1.0
69 79 1.0
79 69 1.0
70 71 1.0
71 70 1.0
70 72 1.0
72 70 1.0
70 73 1.0
73 70 1.0
70 74 1.0
74 70 1.0
70 75 1.0
75 70 1.0
70 76 1.0
76 70 1.0
70 77 1.0
77 70 1.0
70 78 1.0
78 70 1.0
70 79 1.0
79 70 1.0
71 72 1.0
72 71 1.0
71 73 1.0
73 71 1.0
71 74 1.0
74 71 1.0
71 75 1.0
75 71 1.0
71 76 1.0
76 71 1.0
71 77 1.0
77 71 1.0
71 78 1.0
78 71 1.0
71 79 1.0
79 71 1.0
72 73 1.0
73 72 1.0
72 74 1.0
74 72 1.0
72 75 1.0
75 72 1.0
72 76 1.0
76 72 1.0
72 77 1.0
77 72 1.0
72 78 1.0
78 72 1.0
72 79 1.0
79 72 1.0
73 74 1.0
74 73 1.0
73 75 1.0
75 73 1.0
73 76 1.0
76 73 1.0
73 77 1.0
77 73 1.0
73 78 1.0
78 73 1.0
73 79 1.0
79 73 1.0
74 75 1.0
75 74 1.0
74 76 1.0
76 74 1.0
74 77 1.0
77 74 1.0
74 78 1.0
78 74 1.0
74 79 1.0
79 74 1.0
75 76 1.0
76 75 1.0
75 77 1.0
77 75 1.0
75 78 1.0
78 75 1.0
75 79 1.0
79 75 1.0
76 77 1.0
77 76 1.0
76 78 1.0
78 76 1.0
76 79 1.0
79 76 1.0
77 78 1.0
78 77 1.0
77 79 1.0
79 77 1.0
78 79 1.0
79 78 1.0
