# Supplementary material for: Theta Oscillations Gate the Transmission of Reliable Sequences in the Medial Entorhinal Cortex
Source: eNeuro. 2021 May 27;8(3):ENEURO.0059-20.2021. doi: 10.1523/ENEURO.0059-20.2021 (PMC8208650; doi:10.1523/ENEURO.0059-20.2021)
Supplement: Extended Data 1 — Theta gates reliable sequences Download Extended Data 1, ZIP file. [file enu-eN-CFN-0059-20-s03.zip › theta_gates_reliable_sequences_mEC-master/I40E40/configure_files/ssets_I40E40_gei0.03_gie0.3_gii1.0_randomei_0meaniereverse_0seed_noreplace.isf]

"synapse 1"dxdt:1,s:0,gsyn:0.299207,tau_r:.30,tau_d:9.0,esyn:-80,delay:0.0,pre:40,post:0;"synapse 2"dxdt:1,s:0,gsyn:0.136987,tau_r:.30,tau_d:9.0,esyn:-80,delay:0.0,pre:40,post:1;"synapse 3"dxdt:1,s:0,gsyn:0.013146,tau_r:.30,tau_d:9.0,esyn:-80,delay:0.0,pre:40,post:2;"synapse 4"dxdt:1,s:0,gsyn:0.013146,tau_r:.30,tau_d:9.0,esyn:-80,delay:0.0,pre:40,post:38;"synapse 5"dxdt:1,s:0,gsyn:0.136987,tau_r:.30,tau_d:9.0,esyn:-80,delay:0.0,pre:40,post:39;"synapse 6"dxdt:1,s:0,gsyn:0.136987,tau_r:.30,tau_d:9.0,esyn:-80,delay:0.0,pre:41,post:0;"synapse 7"dxdt:1,s:0,gsyn:0.299207,tau_r:.30,tau_d:9.0,esyn:-80,delay:0.0,pre:41,post:1;"synapse 8"dxdt:1,s:0,gsyn:0.136987,tau_r:.30,tau_d:9.0,esyn:-80,delay:0.0,pre:41,post:2;"synapse 9"dxdt:1,s:0,gsyn:0.013146,tau_r:.30,tau_d:9.0,esyn:-80,delay:0.0,pre:41,post:3;"synapse 10"dxdt:1,s:0,gsyn:0.013146,tau_r:.30,tau_d:9.0,esyn:-80,delay:0.0,pre:41,post:39;"synapse 11"dxdt:1,s:0,gsyn:0.013146,tau_r:.30,tau_d:9.0,esyn:-80,delay:0.0,pre:42,post:0;"synapse 12"dxdt:1,s:0,gsyn:0.136987,tau_r:.30,tau_d:9.0,esyn:-80,delay:0.0,pre:42,post:1;"synapse 13"dxdt:1,s:0,gsyn:0.299207,tau_r:.30,tau_d:9.0,esyn:-80,delay:0.0,pre:42,post:2;"synapse 14"dxdt:1,s:0,gsyn:0.136987,tau_r:.30,tau_d:9.0,esyn:-80,delay:0.0,pre:42,post:3;"synapse 15"dxdt:1,s:0,gsyn:0.013146,tau_r:.30,tau_d:9.0,esyn:-80,delay:0.0,pre:42,post:4;"synapse 16"dxdt:1,s:0,gsyn:0.013146,tau_r:.30,tau_d:9.0,esyn:-80,delay:0.0,pre:43,post:1;"synapse 17"dxdt:1,s:0,gsyn:0.136987,tau_r:.30,tau_d:9.0,esyn:-80,delay:0.0,pre:43,post:2;"synapse 18"dxdt:1,s:0,gsyn:0.299207,tau_r:.30,tau_d:9.0,esyn:-80,delay:0.0,pre:43,post:3;"synapse 19"dxdt:1,s:0,gsyn:0.136987,tau_r:.30,tau_d:9.0,esyn:-80,delay:0.0,pre:43,post:4;"synapse 20"dxdt:1,s:0,gsyn:0.013146,tau_r:.30,tau_d:9.0,esyn:-80,delay:0.0,pre:43,post:5;"synapse 21"dxdt:1,s:0,gsyn:0.013146,tau_r:.30,tau_d:9.0,esyn:-80,delay:0.0,pre:44,post:2;"synapse 22"dxdt:1,s:0,gsyn:0.136987,tau_r:.30,tau_d:9.0,esyn:-80,delay:0.0,pre:44,post:3;"synapse 23"dxdt:1,s:0,gsyn:0.299207,tau_r:.30,tau_d:9.0,esyn:-80,delay:0.0,pre:44,post:4;"synapse 24"dxdt:1,s:0,gsyn:0.136987,tau_r:.30,tau_d:9.0,esyn:-80,delay:0.0,pre:44,post:5;"synapse 25"dxdt:1,s:0,gsyn:0.013146,tau_r:.30,tau_d:9.0,esyn:-80,delay:0.0,pre:44,post:6;"synapse 26"dxdt:1,s:0,gsyn:0.013146,tau_r:.30,tau_d:9.0,esyn:-80,delay:0.0,pre:45,post:3;"synapse 27"dxdt:1,s:0,gsyn:0.136987,tau_r:.30,tau_d:9.0,esyn:-80,delay:0.0,pre:45,post:4;"synapse 28"dxdt:1,s:0,gsyn:0.299207,tau_r:.30,tau_d:9.0,esyn:-80,delay:0.0,pre:45,post:5;"synapse 29"dxdt:1,s:0,gsyn:0.136987,tau_r:.30,tau_d:9.0,esyn:-80,delay:0.0,pre:45,post:6;"synapse 30"dxdt:1,s:0,gsyn:0.013146,tau_r:.30,tau_d:9.0,esyn:-80,delay:0.0,pre:45,post:7;"synapse 31"dxdt:1,s:0,gsyn:0.013146,tau_r:.30,tau_d:9.0,esyn:-80,delay:0.0,pre:46,post:4;"synapse 32"dxdt:1,s:0,gsyn:0.136987,tau_r:.30,tau_d:9.0,esyn:-80,delay:0.0,pre:46,post:5;"synapse 33"dxdt:1,s:0,gsyn:0.299207,tau_r:.30,tau_d:9.0,esyn:-80,delay:0.0,pre:46,post:6;"synapse 34"dxdt:1,s:0,gsyn:0.136987,tau_r:.30,tau_d:9.0,esyn:-80,delay:0.0,pre:46,post:7;"synapse 35"dxdt:1,s:0,gsyn:0.013146,tau_r:.30,tau_d:9.0,esyn:-80,delay:0.0,pre:46,post:8;"synapse 36"dxdt:1,s:0,gsyn:0.013146,tau_r:.30,tau_d:9.0,esyn:-80,delay:0.0,pre:47,post:5;"synapse 37"dxdt:1,s:0,gsyn:0.136987,tau_r:.30,tau_d:9.0,esyn:-80,delay:0.0,pre:47,post:6;"synapse 38"dxdt:1,s:0,gsyn:0.299207,tau_r:.30,tau_d:9.0,esyn:-80,delay:0.0,pre:47,post:7;"synapse 39"dxdt:1,s:0,gsyn:0.136987,tau_r:.30,tau_d:9.0,esyn:-80,delay:0.0,pre:47,post:8;"synapse 40"dxdt:1,s:0,gsyn:0.013146,tau_r:.30,tau_d:9.0,esyn:-80,delay:0.0,pre:47,post:9;"synapse 41"dxdt:1,s:0,gsyn:0.013146,tau_r:.30,tau_d:9.0,esyn:-80,delay:0.0,pre:48,post:6;"synapse 42"dxdt:1,s:0,gsyn:0.136987,tau_r:.30,tau_d:9.0,esyn:-80,delay:0.0,pre:48,post:7;"synapse 43"dxdt:1,s:0,gsyn:0.299207,tau_r:.30,tau_d:9.0,esyn:-80,delay:0.0,pre:48,post:8;"synapse 44"dxdt:1,s:0,gsyn:0.136987,tau_r:.30,tau_d:9.0,esyn:-80,delay:0.0,pre:48,post:9;"synapse 45"dxdt:1,s:0,gsyn:0.013146,tau_r:.30,tau_d:9.0,esyn:-80,delay:0.0,pre:48,post:10;"synapse 46"dxdt:1,s:0,gsyn:0.013146,tau_r:.30,tau_d:9.0,esyn:-80,delay:0.0,pre:49,post:7;"synapse 47"dxdt:1,s:0,gsyn:0.136987,tau_r:.30,tau_d:9.0,esyn:-80,delay:0.0,pre:49,post:8;"synapse 48"dxdt:1,s:0,gsyn:0.299207,tau_r:.30,tau_d:9.0,esyn:-80,delay:0.0,pre:49,post:9;"synapse 49"dxdt:1,s:0,gsyn:0.136987,tau_r:.30,tau_d:9.0,esyn:-80,delay:0.0,pre:49,post:10;"synapse 50"dxdt:1,s:0,gsyn:0.013146,tau_r:.30,tau_d:9.0,esyn:-80,delay:0.0,pre:49,post:11;"synapse 51"dxdt:1,s:0,gsyn:0.013146,tau_r:.30,tau_d:9.0,esyn:-80,delay:0.0,pre:50,post:8;"synapse 52"dxdt:1,s:0,gsyn:0.136987,tau_r:.30,tau_d:9.0,esyn:-80,delay:0.0,pre:50,post:9;"synapse 53"dxdt:1,s:0,gsyn:0.299207,tau_r:.30,tau_d:9.0,esyn:-80,delay:0.0,pre:50,post:10;"synapse 54"dxdt:1,s:0,gsyn:0.136987,tau_r:.30,tau_d:9.0,esyn:-80,delay:0.0,pre:50,post:11;"synapse 55"dxdt:1,s:0,gsyn:0.013146,tau_r:.30,tau_d:9.0,esyn:-80,delay:0.0,pre:50,post:12;"synapse 56"dxdt:1,s:0,gsyn:0.013146,tau_r:.30,tau_d:9.0,esyn:-80,delay:0.0,pre:51,post:9;"synapse 57"dxdt:1,s:0,gsyn:0.136987,tau_r:.30,tau_d:9.0,esyn:-80,delay:0.0,pre:51,post:10;"synapse 58"dxdt:1,s:0,gsyn:0.299207,tau_r:.30,tau_d:9.0,esyn:-80,delay:0.0,pre:51,post:11;"synapse 59"dxdt:1,s:0,gsyn:0.136987,tau_r:.30,tau_d:9.0,esyn:-80,delay:0.0,pre:51,post:12;"synapse 60"dxdt:1,s:0,gsyn:0.013146,tau_r:.30,tau_d:9.0,esyn:-80,delay:0.0,pre:51,post:13;"synapse 61"dxdt:1,s:0,gsyn:0.013146,tau_r:.30,tau_d:9.0,esyn:-80,delay:0.0,pre:52,post:10;"synapse 62"dxdt:1,s:0,gsyn:0.136987,tau_r:.30,tau_d:9.0,esyn:-80,delay:0.0,pre:52,post:11;"synapse 63"dxdt:1,s:0,gsyn:0.299207,tau_r:.30,tau_d:9.0,esyn:-80,delay:0.0,pre:52,post:12;"synapse 64"dxdt:1,s:0,gsyn:0.136987,tau_r:.30,tau_d:9.0,esyn:-80,delay:0.0,pre:52,post:13;"synapse 65"dxdt:1,s:0,gsyn:0.013146,tau_r:.30,tau_d:9.0,esyn:-80,delay:0.0,pre:52,post:14;"synapse 66"dxdt:1,s:0,gsyn:0.013146,tau_r:.30,tau_d:9.0,esyn:-80,delay:0.0,pre:53,post:11;"synapse 67"dxdt:1,s:0,gsyn:0.136987,tau_r:.30,tau_d:9.0,esyn:-80,delay:0.0,pre:53,post:12;"synapse 68"dxdt:1,s:0,gsyn:0.299207,tau_r:.30,tau_d:9.0,esyn:-80,delay:0.0,pre:53,post:13;"synapse 69"dxdt:1,s:0,gsyn:0.136987,tau_r:.30,tau_d:9.0,esyn:-80,delay:0.0,pre:53,post:14;"synapse 70"dxdt:1,s:0,gsyn:0.013146,tau_r:.30,tau_d:9.0,esyn:-80,delay:0.0,pre:53,post:15;"synapse 71"dxdt:1,s:0,gsyn:0.013146,tau_r:.30,tau_d:9.0,esyn:-80,delay:0.0,pre:54,post:12;"synapse 72"dxdt:1,s:0,gsyn:0.136987,tau_r:.30,tau_d:9.0,esyn:-80,delay:0.0,pre:54,post:13;"synapse 73"dxdt:1,s:0,gsyn:0.299207,tau_r:.30,tau_d:9.0,esyn:-80,delay:0.0,pre:54,post:14;"synapse 74"dxdt:1,s:0,gsyn:0.136987,tau_r:.30,tau_d:9.0,esyn:-80,delay:0.0,pre:54,post:15;"synapse 75"dxdt:1,s:0,gsyn:0.013146,tau_r:.30,tau_d:9.0,esyn:-80,delay:0.0,pre:54,post:16;"synapse 76"dxdt:1,s:0,gsyn:0.013146,tau_r:.30,tau_d:9.0,esyn:-80,delay:0.0,pre:55,post:13;"synapse 77"dxdt:1,s:0,gsyn:0.136987,tau_r:.30,tau_d:9.0,esyn:-80,delay:0.0,pre:55,post:14;"synapse 78"dxdt:1,s:0,gsyn:0.299207,tau_r:.30,tau_d:9.0,esyn:-80,delay:0.0,pre:55,post:15;"synapse 79"dxdt:1,s:0,gsyn:0.136987,tau_r:.30,tau_d:9.0,esyn:-80,delay:0.0,pre:55,post:16;"synapse 80"dxdt:1,s:0,gsyn:0.013146,tau_r:.30,tau_d:9.0,esyn:-80,delay:0.0,pre:55,post:17;"synapse 81"dxdt:1,s:0,gsyn:0.013146,tau_r:.30,tau_d:9.0,esyn:-80,delay:0.0,pre:56,post:14;"synapse 82"dxdt:1,s:0,gsyn:0.136987,tau_r:.30,tau_d:9.0,esyn:-80,delay:0.0,pre:56,post:15;"synapse 83"dxdt:1,s:0,gsyn:0.299207,tau_r:.30,tau_d:9.0,esyn:-80,delay:0.0,pre:56,post:16;"synapse 84"dxdt:1,s:0,gsyn:0.136987,tau_r:.30,tau_d:9.0,esyn:-80,delay:0.0,pre:56,post:17;"synapse 85"dxdt:1,s:0,gsyn:0.013146,tau_r:.30,tau_d:9.0,esyn:-80,delay:0.0,pre:56,post:18;"synapse 86"dxdt:1,s:0,gsyn:0.013146,tau_r:.30,tau_d:9.0,esyn:-80,delay:0.0,pre:57,post:15;"synapse 87"dxdt:1,s:0,gsyn:0.136987,tau_r:.30,tau_d:9.0,esyn:-80,delay:0.0,pre:57,post:16;"synapse 88"dxdt:1,s:0,gsyn:0.299207,tau_r:.30,tau_d:9.0,esyn:-80,delay:0.0,pre:57,post:17;"synapse 89"dxdt:1,s:0,gsyn:0.136987,tau_r:.30,tau_d:9.0,esyn:-80,delay:0.0,pre:57,post:18;"synapse 90"dxdt:1,s:0,gsyn:0.013146,tau_r:.30,tau_d:9.0,esyn:-80,delay:0.0,pre:57,post:19;"synapse 91"dxdt:1,s:0,gsyn:0.013146,tau_r:.30,tau_d:9.0,esyn:-80,delay:0.0,pre:58,post:16;"synapse 92"dxdt:1,s:0,gsyn:0.136987,tau_r:.30,tau_d:9.0,esyn:-80,delay:0.0,pre:58,post:17;"synapse 93"dxdt:1,s:0,gsyn:0.299207,tau_r:.30,tau_d:9.0,esyn:-80,delay:0.0,pre:58,post:18;"synapse 94"dxdt:1,s:0,gsyn:0.136987,tau_r:.30,tau_d:9.0,esyn:-80,delay:0.0,pre:58,post:19;"synapse 95"dxdt:1,s:0,gsyn:0.013146,tau_r:.30,tau_d:9.0,esyn:-80,delay:0.0,pre:58,post:20;"synapse 96"dxdt:1,s:0,gsyn:0.013146,tau_r:.30,tau_d:9.0,esyn:-80,delay:0.0,pre:59,post:17;"synapse 97"dxdt:1,s:0,gsyn:0.136987,tau_r:.30,tau_d:9.0,esyn:-80,delay:0.0,pre:59,post:18;"synapse 98"dxdt:1,s:0,gsyn:0.299207,tau_r:.30,tau_d:9.0,esyn:-80,delay:0.0,pre:59,post:19;"synapse 99"dxdt:1,s:0,gsyn:0.136987,tau_r:.30,tau_d:9.0,esyn:-80,delay:0.0,pre:59,post:20;"synapse 100"dxdt:1,s:0,gsyn:0.013146,tau_r:.30,tau_d:9.0,esyn:-80,delay:0.0,pre:59,post:21;"synapse 101"dxdt:1,s:0,gsyn:0.013146,tau_r:.30,tau_d:9.0,esyn:-80,delay:0.0,pre:60,post:18;"synapse 102"dxdt:1,s:0,gsyn:0.136987,tau_r:.30,tau_d:9.0,esyn:-80,delay:0.0,pre:60,post:19;"synapse 103"dxdt:1,s:0,gsyn:0.299207,tau_r:.30,tau_d:9.0,esyn:-80,delay:0.0,pre:60,post:20;"synapse 104"dxdt:1,s:0,gsyn:0.136987,tau_r:.30,tau_d:9.0,esyn:-80,delay:0.0,pre:60,post:21;"synapse 105"dxdt:1,s:0,gsyn:0.013146,tau_r:.30,tau_d:9.0,esyn:-80,delay:0.0,pre:60,post:22;"synapse 106"dxdt:1,s:0,gsyn:0.013146,tau_r:.30,tau_d:9.0,esyn:-80,delay:0.0,pre:61,post:19;"synapse 107"dxdt:1,s:0,gsyn:0.136987,tau_r:.30,tau_d:9.0,esyn:-80,delay:0.0,pre:61,post:20;"synapse 108"dxdt:1,s:0,gsyn:0.299207,tau_r:.30,tau_d:9.0,esyn:-80,delay:0.0,pre:61,post:21;"synapse 109"dxdt:1,s:0,gsyn:0.136987,tau_r:.30,tau_d:9.0,esyn:-80,delay:0.0,pre:61,post:22;"synapse 110"dxdt:1,s:0,gsyn:0.013146,tau_r:.30,tau_d:9.0,esyn:-80,delay:0.0,pre:61,post:23;"synapse 111"dxdt:1,s:0,gsyn:0.013146,tau_r:.30,tau_d:9.0,esyn:-80,delay:0.0,pre:62,post:20;"synapse 112"dxdt:1,s:0,gsyn:0.136987,tau_r:.30,tau_d:9.0,esyn:-80,delay:0.0,pre:62,post:21;"synapse 113"dxdt:1,s:0,gsyn:0.299207,tau_r:.30,tau_d:9.0,esyn:-80,delay:0.0,pre:62,post:22;"synapse 114"dxdt:1,s:0,gsyn:0.136987,tau_r:.30,tau_d:9.0,esyn:-80,delay:0.0,pre:62,post:23;"synapse 115"dxdt:1,s:0,gsyn:0.013146,tau_r:.30,tau_d:9.0,esyn:-80,delay:0.0,pre:62,post:24;"synapse 116"dxdt:1,s:0,gsyn:0.013146,tau_r:.30,tau_d:9.0,esyn:-80,delay:0.0,pre:63,post:21;"synapse 117"dxdt:1,s:0,gsyn:0.136987,tau_r:.30,tau_d:9.0,esyn:-80,delay:0.0,pre:63,post:22;"synapse 118"dxdt:1,s:0,gsyn:0.299207,tau_r:.30,tau_d:9.0,esyn:-80,delay:0.0,pre:63,post:23;"synapse 119"dxdt:1,s:0,gsyn:0.136987,tau_r:.30,tau_d:9.0,esyn:-80,delay:0.0,pre:63,post:24;"synapse 120"dxdt:1,s:0,gsyn:0.013146,tau_r:.30,tau_d:9.0,esyn:-80,delay:0.0,pre:63,post:25;"synapse 121"dxdt:1,s:0,gsyn:0.013146,tau_r:.30,tau_d:9.0,esyn:-80,delay:0.0,pre:64,post:22;"synapse 122"dxdt:1,s:0,gsyn:0.136987,tau_r:.30,tau_d:9.0,esyn:-80,delay:0.0,pre:64,post:23;"synapse 123"dxdt:1,s:0,gsyn:0.299207,tau_r:.30,tau_d:9.0,esyn:-80,delay:0.0,pre:64,post:24;"synapse 124"dxdt:1,s:0,gsyn:0.136987,tau_r:.30,tau_d:9.0,esyn:-80,delay:0.0,pre:64,post:25;"synapse 125"dxdt:1,s:0,gsyn:0.013146,tau_r:.30,tau_d:9.0,esyn:-80,delay:0.0,pre:64,post:26;"synapse 126"dxdt:1,s:0,gsyn:0.013146,tau_r:.30,tau_d:9.0,esyn:-80,delay:0.0,pre:65,post:23;"synapse 127"dxdt:1,s:0,gsyn:0.136987,tau_r:.30,tau_d:9.0,esyn:-80,delay:0.0,pre:65,post:24;"synapse 128"dxdt:1,s:0,gsyn:0.299207,tau_r:.30,tau_d:9.0,esyn:-80,delay:0.0,pre:65,post:25;"synapse 129"dxdt:1,s:0,gsyn:0.136987,tau_r:.30,tau_d:9.0,esyn:-80,delay:0.0,pre:65,post:26;"synapse 130"dxdt:1,s:0,gsyn:0.013146,tau_r:.30,tau_d:9.0,esyn:-80,delay:0.0,pre:65,post:27;"synapse 131"dxdt:1,s:0,gsyn:0.013146,tau_r:.30,tau_d:9.0,esyn:-80,delay:0.0,pre:66,post:24;"synapse 132"dxdt:1,s:0,gsyn:0.136987,tau_r:.30,tau_d:9.0,esyn:-80,delay:0.0,pre:66,post:25;"synapse 133"dxdt:1,s:0,gsyn:0.299207,tau_r:.30,tau_d:9.0,esyn:-80,delay:0.0,pre:66,post:26;"synapse 134"dxdt:1,s:0,gsyn:0.136987,tau_r:.30,tau_d:9.0,esyn:-80,delay:0.0,pre:66,post:27;"synapse 135"dxdt:1,s:0,gsyn:0.013146,tau_r:.30,tau_d:9.0,esyn:-80,delay:0.0,pre:66,post:28;"synapse 136"dxdt:1,s:0,gsyn:0.013146,tau_r:.30,tau_d:9.0,esyn:-80,delay:0.0,pre:67,post:25;"synapse 137"dxdt:1,s:0,gsyn:0.136987,tau_r:.30,tau_d:9.0,esyn:-80,delay:0.0,pre:67,post:26;"synapse 138"dxdt:1,s:0,gsyn:0.299207,tau_r:.30,tau_d:9.0,esyn:-80,delay:0.0,pre:67,post:27;"synapse 139"dxdt:1,s:0,gsyn:0.136987,tau_r:.30,tau_d:9.0,esyn:-80,delay:0.0,pre:67,post:28;"synapse 140"dxdt:1,s:0,gsyn:0.013146,tau_r:.30,tau_d:9.0,esyn:-80,delay:0.0,pre:67,post:29;"synapse 141"dxdt:1,s:0,gsyn:0.013146,tau_r:.30,tau_d:9.0,esyn:-80,delay:0.0,pre:68,post:26;"synapse 142"dxdt:1,s:0,gsyn:0.136987,tau_r:.30,tau_d:9.0,esyn:-80,delay:0.0,pre:68,post:27;"synapse 143"dxdt:1,s:0,gsyn:0.299207,tau_r:.30,tau_d:9.0,esyn:-80,delay:0.0,pre:68,post:28;"synapse 144"dxdt:1,s:0,gsyn:0.136987,tau_r:.30,tau_d:9.0,esyn:-80,delay:0.0,pre:68,post:29;"synapse 145"dxdt:1,s:0,gsyn:0.013146,tau_r:.30,tau_d:9.0,esyn:-80,delay:0.0,pre:68,post:30;"synapse 146"dxdt:1,s:0,gsyn:0.013146,tau_r:.30,tau_d:9.0,esyn:-80,delay:0.0,pre:69,post:27;"synapse 147"dxdt:1,s:0,gsyn:0.136987,tau_r:.30,tau_d:9.0,esyn:-80,delay:0.0,pre:69,post:28;"synapse 148"dxdt:1,s:0,gsyn:0.299207,tau_r:.30,tau_d:9.0,esyn:-80,delay:0.0,pre:69,post:29;"synapse 149"dxdt:1,s:0,gsyn:0.136987,tau_r:.30,tau_d:9.0,esyn:-80,delay:0.0,pre:69,post:30;"synapse 150"dxdt:1,s:0,gsyn:0.013146,tau_r:.30,tau_d:9.0,esyn:-80,delay:0.0,pre:69,post:31;"synapse 151"dxdt:1,s:0,gsyn:0.013146,tau_r:.30,tau_d:9.0,esyn:-80,delay:0.0,pre:70,post:28;"synapse 152"dxdt:1,s:0,gsyn:0.136987,tau_r:.30,tau_d:9.0,esyn:-80,delay:0.0,pre:70,post:29;"synapse 153"dxdt:1,s:0,gsyn:0.299207,tau_r:.30,tau_d:9.0,esyn:-80,delay:0.0,pre:70,post:30;"synapse 154"dxdt:1,s:0,gsyn:0.136987,tau_r:.30,tau_d:9.0,esyn:-80,delay:0.0,pre:70,post:31;"synapse 155"dxdt:1,s:0,gsyn:0.013146,tau_r:.30,tau_d:9.0,esyn:-80,delay:0.0,pre:70,post:32;"synapse 156"dxdt:1,s:0,gsyn:0.013146,tau_r:.30,tau_d:9.0,esyn:-80,delay:0.0,pre:71,post:29;"synapse 157"dxdt:1,s:0,gsyn:0.136987,tau_r:.30,tau_d:9.0,esyn:-80,delay:0.0,pre:71,post:30;"synapse 158"dxdt:1,s:0,gsyn:0.299207,tau_r:.30,tau_d:9.0,esyn:-80,delay:0.0,pre:71,post:31;"synapse 159"dxdt:1,s:0,gsyn:0.136987,tau_r:.30,tau_d:9.0,esyn:-80,delay:0.0,pre:71,post:32;"synapse 160"dxdt:1,s:0,gsyn:0.013146,tau_r:.30,tau_d:9.0,esyn:-80,delay:0.0,pre:71,post:33;"synapse 161"dxdt:1,s:0,gsyn:0.013146,tau_r:.30,tau_d:9.0,esyn:-80,delay:0.0,pre:72,post:30;"synapse 162"dxdt:1,s:0,gsyn:0.136987,tau_r:.30,tau_d:9.0,esyn:-80,delay:0.0,pre:72,post:31;"synapse 163"dxdt:1,s:0,gsyn:0.299207,tau_r:.30,tau_d:9.0,esyn:-80,delay:0.0,pre:72,post:32;"synapse 164"dxdt:1,s:0,gsyn:0.136987,tau_r:.30,tau_d:9.0,esyn:-80,delay:0.0,pre:72,post:33;"synapse 165"dxdt:1,s:0,gsyn:0.013146,tau_r:.30,tau_d:9.0,esyn:-80,delay:0.0,pre:72,post:34;"synapse 166"dxdt:1,s:0,gsyn:0.013146,tau_r:.30,tau_d:9.0,esyn:-80,delay:0.0,pre:73,post:31;"synapse 167"dxdt:1,s:0,gsyn:0.136987,tau_r:.30,tau_d:9.0,esyn:-80,delay:0.0,pre:73,post:32;"synapse 168"dxdt:1,s:0,gsyn:0.299207,tau_r:.30,tau_d:9.0,esyn:-80,delay:0.0,pre:73,post:33;"synapse 169"dxdt:1,s:0,gsyn:0.136987,tau_r:.30,tau_d:9.0,esyn:-80,delay:0.0,pre:73,post:34;"synapse 170"dxdt:1,s:0,gsyn:0.013146,tau_r:.30,tau_d:9.0,esyn:-80,delay:0.0,pre:73,post:35;"synapse 171"dxdt:1,s:0,gsyn:0.013146,tau_r:.30,tau_d:9.0,esyn:-80,delay:0.0,pre:74,post:32;"synapse 172"dxdt:1,s:0,gsyn:0.136987,tau_r:.30,tau_d:9.0,esyn:-80,delay:0.0,pre:74,post:33;"synapse 173"dxdt:1,s:0,gsyn:0.299207,tau_r:.30,tau_d:9.0,esyn:-80,delay:0.0,pre:74,post:34;"synapse 174"dxdt:1,s:0,gsyn:0.136987,tau_r:.30,tau_d:9.0,esyn:-80,delay:0.0,pre:74,post:35;"synapse 175"dxdt:1,s:0,gsyn:0.013146,tau_r:.30,tau_d:9.0,esyn:-80,delay:0.0,pre:74,post:36;"synapse 176"dxdt:1,s:0,gsyn:0.013146,tau_r:.30,tau_d:9.0,esyn:-80,delay:0.0,pre:75,post:33;"synapse 177"dxdt:1,s:0,gsyn:0.136987,tau_r:.30,tau_d:9.0,esyn:-80,delay:0.0,pre:75,post:34;"synapse 178"dxdt:1,s:0,gsyn:0.299207,tau_r:.30,tau_d:9.0,esyn:-80,delay:0.0,pre:75,post:35;"synapse 179"dxdt:1,s:0,gsyn:0.136987,tau_r:.30,tau_d:9.0,esyn:-80,delay:0.0,pre:75,post:36;"synapse 180"dxdt:1,s:0,gsyn:0.013146,tau_r:.30,tau_d:9.0,esyn:-80,delay:0.0,pre:75,post:37;"synapse 181"dxdt:1,s:0,gsyn:0.013146,tau_r:.30,tau_d:9.0,esyn:-80,delay:0.0,pre:76,post:34;"synapse 182"dxdt:1,s:0,gsyn:0.136987,tau_r:.30,tau_d:9.0,esyn:-80,delay:0.0,pre:76,post:35;"synapse 183"dxdt:1,s:0,gsyn:0.299207,tau_r:.30,tau_d:9.0,esyn:-80,delay:0.0,pre:76,post:36;"synapse 184"dxdt:1,s:0,gsyn:0.136987,tau_r:.30,tau_d:9.0,esyn:-80,delay:0.0,pre:76,post:37;"synapse 185"dxdt:1,s:0,gsyn:0.013146,tau_r:.30,tau_d:9.0,esyn:-80,delay:0.0,pre:76,post:38;"synapse 186"dxdt:1,s:0,gsyn:0.013146,tau_r:.30,tau_d:9.0,esyn:-80,delay:0.0,pre:77,post:35;"synapse 187"dxdt:1,s:0,gsyn:0.136987,tau_r:.30,tau_d:9.0,esyn:-80,delay:0.0,pre:77,post:36;"synapse 188"dxdt:1,s:0,gsyn:0.299207,tau_r:.30,tau_d:9.0,esyn:-80,delay:0.0,pre:77,post:37;"synapse 189"dxdt:1,s:0,gsyn:0.136987,tau_r:.30,tau_d:9.0,esyn:-80,delay:0.0,pre:77,post:38;"synapse 190"dxdt:1,s:0,gsyn:0.013146,tau_r:.30,tau_d:9.0,esyn:-80,delay:0.0,pre:77,post:39;"synapse 191"dxdt:1,s:0,gsyn:0.013146,tau_r:.30,tau_d:9.0,esyn:-80,delay:0.0,pre:78,post:0;"synapse 192"dxdt:1,s:0,gsyn:0.013146,tau_r:.30,tau_d:9.0,esyn:-80,delay:0.0,pre:78,post:36;"synapse 193"dxdt:1,s:0,gsyn:0.136987,tau_r:.30,tau_d:9.0,esyn:-80,delay:0.0,pre:78,post:37;"synapse 194"dxdt:1,s:0,gsyn:0.299207,tau_r:.30,tau_d:9.0,esyn:-80,delay:0.0,pre:78,post:38;"synapse 195"dxdt:1,s:0,gsyn:0.136987,tau_r:.30,tau_d:9.0,esyn:-80,delay:0.0,pre:78,post:39;"synapse 196"dxdt:1,s:0,gsyn:0.136987,tau_r:.30,tau_d:9.0,esyn:-80,delay:0.0,pre:79,post:0;"synapse 197"dxdt:1,s:0,gsyn:0.013146,tau_r:.30,tau_d:9.0,esyn:-80,delay:0.0,pre:79,post:1;"synapse 198"dxdt:1,s:0,gsyn:0.013146,tau_r:.30,tau_d:9.0,esyn:-80,delay:0.0,pre:79,post:37;"synapse 199"dxdt:1,s:0,gsyn:0.136987,tau_r:.30,tau_d:9.0,esyn:-80,delay:0.0,pre:79,post:38;"synapse 200"dxdt:1,s:0,gsyn:0.299207,tau_r:.30,tau_d:9.0,esyn:-80,delay:0.0,pre:79,post:39;"synapse 201"dxdt:1,s:0,gsyn:0.004049,tau_r:0.3,tau_d:6.0,esyn:0,delay:0.0,pre:0,post:40;"synapse 202"dxdt:1,s:0,gsyn:0.029921,tau_r:0.3,tau_d:6.0,esyn:0,delay:0.0,pre:0,post:43;"synapse 203"dxdt:1,s:0,gsyn:0.004049,tau_r:0.3,tau_d:6.0,esyn:0,delay:0.0,pre:0,post:79;"synapse 204"dxdt:1,s:0,gsyn:0.004049,tau_r:0.3,tau_d:6.0,esyn:0,delay:0.0,pre:0,post:49;"synapse 205"dxdt:1,s:0,gsyn:0.029921,tau_r:0.3,tau_d:6.0,esyn:0,delay:0.0,pre:0,post:59;"synapse 206"dxdt:1,s:0,gsyn:0.004049,tau_r:0.3,tau_d:6.0,esyn:0,delay:0.0,pre:0,post:61;"synapse 207"dxdt:1,s:0,gsyn:0.004049,tau_r:0.3,tau_d:6.0,esyn:0,delay:0.0,pre:1,post:76;"synapse 208"dxdt:1,s:0,gsyn:0.029921,tau_r:0.3,tau_d:6.0,esyn:0,delay:0.0,pre:1,post:63;"synapse 209"dxdt:1,s:0,gsyn:0.004049,tau_r:0.3,tau_d:6.0,esyn:0,delay:0.0,pre:1,post:46;"synapse 210"dxdt:1,s:0,gsyn:0.004049,tau_r:0.3,tau_d:6.0,esyn:0,delay:0.0,pre:1,post:64;"synapse 211"dxdt:1,s:0,gsyn:0.029921,tau_r:0.3,tau_d:6.0,esyn:0,delay:0.0,pre:1,post:52;"synapse 212"dxdt:1,s:0,gsyn:0.004049,tau_r:0.3,tau_d:6.0,esyn:0,delay:0.0,pre:1,post:41;"synapse 213"dxdt:1,s:0,gsyn:0.004049,tau_r:0.3,tau_d:6.0,esyn:0,delay:0.0,pre:2,post:78;"synapse 214"dxdt:1,s:0,gsyn:0.029921,tau_r:0.3,tau_d:6.0,esyn:0,delay:0.0,pre:2,post:79;"synapse 215"dxdt:1,s:0,gsyn:0.004049,tau_r:0.3,tau_d:6.0,esyn:0,delay:0.0,pre:2,post:63;"synapse 216"dxdt:1,s:0,gsyn:0.004049,tau_r:0.3,tau_d:6.0,esyn:0,delay:0.0,pre:2,post:64;"synapse 217"dxdt:1,s:0,gsyn:0.029921,tau_r:0.3,tau_d:6.0,esyn:0,delay:0.0,pre:2,post:57;"synapse 218"dxdt:1,s:0,gsyn:0.004049,tau_r:0.3,tau_d:6.0,esyn:0,delay:0.0,pre:2,post:77;"synapse 219"dxdt:1,s:0,gsyn:0.004049,tau_r:0.3,tau_d:6.0,esyn:0,delay:0.0,pre:3,post:65;"synapse 220"dxdt:1,s:0,gsyn:0.029921,tau_r:0.3,tau_d:6.0,esyn:0,delay:0.0,pre:3,post:53;"synapse 221"dxdt:1,s:0,gsyn:0.004049,tau_r:0.3,tau_d:6.0,esyn:0,delay:0.0,pre:3,post:48;"synapse 222"dxdt:1,s:0,gsyn:0.004049,tau_r:0.3,tau_d:6.0,esyn:0,delay:0.0,pre:3,post:49;"synapse 223"dxdt:1,s:0,gsyn:0.029921,tau_r:0.3,tau_d:6.0,esyn:0,delay:0.0,pre:3,post:60;"synapse 224"dxdt:1,s:0,gsyn:0.004049,tau_r:0.3,tau_d:6.0,esyn:0,delay:0.0,pre:3,post:56;"synapse 225"dxdt:1,s:0,gsyn:0.004049,tau_r:0.3,tau_d:6.0,esyn:0,delay:0.0,pre:4,post:45;"synapse 226"dxdt:1,s:0,gsyn:0.029921,tau_r:0.3,tau_d:6.0,esyn:0,delay:0.0,pre:4,post:55;"synapse 227"dxdt:1,s:0,gsyn:0.004049,tau_r:0.3,tau_d:6.0,esyn:0,delay:0.0,pre:4,post:40;"synapse 228"dxdt:1,s:0,gsyn:0.004049,tau_r:0.3,tau_d:6.0,esyn:0,delay:0.0,pre:4,post:58;"synapse 229"dxdt:1,s:0,gsyn:0.029921,tau_r:0.3,tau_d:6.0,esyn:0,delay:0.0,pre:4,post:75;"synapse 230"dxdt:1,s:0,gsyn:0.004049,tau_r:0.3,tau_d:6.0,esyn:0,delay:0.0,pre:4,post:64;"synapse 231"dxdt:1,s:0,gsyn:0.004049,tau_r:0.3,tau_d:6.0,esyn:0,delay:0.0,pre:5,post:69;"synapse 232"dxdt:1,s:0,gsyn:0.029921,tau_r:0.3,tau_d:6.0,esyn:0,delay:0.0,pre:5,post:59;"synapse 233"dxdt:1,s:0,gsyn:0.004049,tau_r:0.3,tau_d:6.0,esyn:0,delay:0.0,pre:5,post:54;"synapse 234"dxdt:1,s:0,gsyn:0.004049,tau_r:0.3,tau_d:6.0,esyn:0,delay:0.0,pre:5,post:79;"synapse 235"dxdt:1,s:0,gsyn:0.029921,tau_r:0.3,tau_d:6.0,esyn:0,delay:0.0,pre:5,post:72;"synapse 236"dxdt:1,s:0,gsyn:0.004049,tau_r:0.3,tau_d:6.0,esyn:0,delay:0.0,pre:5,post:41;"synapse 237"dxdt:1,s:0,gsyn:0.004049,tau_r:0.3,tau_d:6.0,esyn:0,delay:0.0,pre:6,post:49;"synapse 238"dxdt:1,s:0,gsyn:0.029921,tau_r:0.3,tau_d:6.0,esyn:0,delay:0.0,pre:6,post:72;"synapse 239"dxdt:1,s:0,gsyn:0.004049,tau_r:0.3,tau_d:6.0,esyn:0,delay:0.0,pre:6,post:71;"synapse 240"dxdt:1,s:0,gsyn:0.004049,tau_r:0.3,tau_d:6.0,esyn:0,delay:0.0,pre:6,post:50;"synapse 241"dxdt:1,s:0,gsyn:0.029921,tau_r:0.3,tau_d:6.0,esyn:0,delay:0.0,pre:6,post:63;"synapse 242"dxdt:1,s:0,gsyn:0.004049,tau_r:0.3,tau_d:6.0,esyn:0,delay:0.0,pre:6,post:75;"synapse 243"dxdt:1,s:0,gsyn:0.004049,tau_r:0.3,tau_d:6.0,esyn:0,delay:0.0,pre:7,post:51;"synapse 244"dxdt:1,s:0,gsyn:0.029921,tau_r:0.3,tau_d:6.0,esyn:0,delay:0.0,pre:7,post:68;"synapse 245"dxdt:1,s:0,gsyn:0.004049,tau_r:0.3,tau_d:6.0,esyn:0,delay:0.0,pre:7,post:74;"synapse 246"dxdt:1,s:0,gsyn:0.004049,tau_r:0.3,tau_d:6.0,esyn:0,delay:0.0,pre:7,post:40;"synapse 247"dxdt:1,s:0,gsyn:0.029921,tau_r:0.3,tau_d:6.0,esyn:0,delay:0.0,pre:7,post:76;"synapse 248"dxdt:1,s:0,gsyn:0.004049,tau_r:0.3,tau_d:6.0,esyn:0,delay:0.0,pre:7,post:45;"synapse 249"dxdt:1,s:0,gsyn:0.004049,tau_r:0.3,tau_d:6.0,esyn:0,delay:0.0,pre:8,post:78;"synapse 250"dxdt:1,s:0,gsyn:0.029921,tau_r:0.3,tau_d:6.0,esyn:0,delay:0.0,pre:8,post:57;"synapse 251"dxdt:1,s:0,gsyn:0.004049,tau_r:0.3,tau_d:6.0,esyn:0,delay:0.0,pre:8,post:55;"synapse 252"dxdt:1,s:0,gsyn:0.004049,tau_r:0.3,tau_d:6.0,esyn:0,delay:0.0,pre:8,post:44;"synapse 253"dxdt:1,s:0,gsyn:0.029921,tau_r:0.3,tau_d:6.0,esyn:0,delay:0.0,pre:8,post:71;"synapse 254"dxdt:1,s:0,gsyn:0.004049,tau_r:0.3,tau_d:6.0,esyn:0,delay:0.0,pre:8,post:41;"synapse 255"dxdt:1,s:0,gsyn:0.004049,tau_r:0.3,tau_d:6.0,esyn:0,delay:0.0,pre:9,post:41;"synapse 256"dxdt:1,s:0,gsyn:0.029921,tau_r:0.3,tau_d:6.0,esyn:0,delay:0.0,pre:9,post:79;"synapse 257"dxdt:1,s:0,gsyn:0.004049,tau_r:0.3,tau_d:6.0,esyn:0,delay:0.0,pre:9,post:75;"synapse 258"dxdt:1,s:0,gsyn:0.004049,tau_r:0.3,tau_d:6.0,esyn:0,delay:0.0,pre:9,post:78;"synapse 259"dxdt:1,s:0,gsyn:0.029921,tau_r:0.3,tau_d:6.0,esyn:0,delay:0.0,pre:9,post:51;"synapse 260"dxdt:1,s:0,gsyn:0.004049,tau_r:0.3,tau_d:6.0,esyn:0,delay:0.0,pre:9,post:58;"synapse 261"dxdt:1,s:0,gsyn:0.004049,tau_r:0.3,tau_d:6.0,esyn:0,delay:0.0,pre:10,post:67;"synapse 262"dxdt:1,s:0,gsyn:0.029921,tau_r:0.3,tau_d:6.0,esyn:0,delay:0.0,pre:10,post:40;"synapse 263"dxdt:1,s:0,gsyn:0.004049,tau_r:0.3,tau_d:6.0,esyn:0,delay:0.0,pre:10,post:54;"synapse 264"dxdt:1,s:0,gsyn:0.004049,tau_r:0.3,tau_d:6.0,esyn:0,delay:0.0,pre:10,post:75;"synapse 265"dxdt:1,s:0,gsyn:0.029921,tau_r:0.3,tau_d:6.0,esyn:0,delay:0.0,pre:10,post:52;"synapse 266"dxdt:1,s:0,gsyn:0.004049,tau_r:0.3,tau_d:6.0,esyn:0,delay:0.0,pre:10,post:60;"synapse 267"dxdt:1,s:0,gsyn:0.004049,tau_r:0.3,tau_d:6.0,esyn:0,delay:0.0,pre:11,post:51;"synapse 268"dxdt:1,s:0,gsyn:0.029921,tau_r:0.3,tau_d:6.0,esyn:0,delay:0.0,pre:11,post:44;"synapse 269"dxdt:1,s:0,gsyn:0.004049,tau_r:0.3,tau_d:6.0,esyn:0,delay:0.0,pre:11,post:46;"synapse 270"dxdt:1,s:0,gsyn:0.004049,tau_r:0.3,tau_d:6.0,esyn:0,delay:0.0,pre:11,post:43;"synapse 271"dxdt:1,s:0,gsyn:0.029921,tau_r:0.3,tau_d:6.0,esyn:0,delay:0.0,pre:11,post:52;"synapse 272"dxdt:1,s:0,gsyn:0.004049,tau_r:0.3,tau_d:6.0,esyn:0,delay:0.0,pre:11,post:76;"synapse 273"dxdt:1,s:0,gsyn:0.004049,tau_r:0.3,tau_d:6.0,esyn:0,delay:0.0,pre:12,post:54;"synapse 274"dxdt:1,s:0,gsyn:0.029921,tau_r:0.3,tau_d:6.0,esyn:0,delay:0.0,pre:12,post:55;"synapse 275"dxdt:1,s:0,gsyn:0.004049,tau_r:0.3,tau_d:6.0,esyn:0,delay:0.0,pre:12,post:60;"synapse 276"dxdt:1,s:0,gsyn:0.004049,tau_r:0.3,tau_d:6.0,esyn:0,delay:0.0,pre:12,post:75;"synapse 277"dxdt:1,s:0,gsyn:0.029921,tau_r:0.3,tau_d:6.0,esyn:0,delay:0.0,pre:12,post:63;"synapse 278"dxdt:1,s:0,gsyn:0.004049,tau_r:0.3,tau_d:6.0,esyn:0,delay:0.0,pre:12,post:53;"synapse 279"dxdt:1,s:0,gsyn:0.004049,tau_r:0.3,tau_d:6.0,esyn:0,delay:0.0,pre:13,post:61;"synapse 280"dxdt:1,s:0,gsyn:0.029921,tau_r:0.3,tau_d:6.0,esyn:0,delay:0.0,pre:13,post:45;"synapse 281"dxdt:1,s:0,gsyn:0.004049,tau_r:0.3,tau_d:6.0,esyn:0,delay:0.0,pre:13,post:75;"synapse 282"dxdt:1,s:0,gsyn:0.004049,tau_r:0.3,tau_d:6.0,esyn:0,delay:0.0,pre:13,post:40;"synapse 283"dxdt:1,s:0,gsyn:0.029921,tau_r:0.3,tau_d:6.0,esyn:0,delay:0.0,pre:13,post:71;"synapse 284"dxdt:1,s:0,gsyn:0.004049,tau_r:0.3,tau_d:6.0,esyn:0,delay:0.0,pre:13,post:70;"synapse 285"dxdt:1,s:0,gsyn:0.004049,tau_r:0.3,tau_d:6.0,esyn:0,delay:0.0,pre:14,post:40;"synapse 286"dxdt:1,s:0,gsyn:0.029921,tau_r:0.3,tau_d:6.0,esyn:0,delay:0.0,pre:14,post:76;"synapse 287"dxdt:1,s:0,gsyn:0.004049,tau_r:0.3,tau_d:6.0,esyn:0,delay:0.0,pre:14,post:74;"synapse 288"dxdt:1,s:0,gsyn:0.004049,tau_r:0.3,tau_d:6.0,esyn:0,delay:0.0,pre:14,post:69;"synapse 289"dxdt:1,s:0,gsyn:0.029921,tau_r:0.3,tau_d:6.0,esyn:0,delay:0.0,pre:14,post:43;"synapse 290"dxdt:1,s:0,gsyn:0.004049,tau_r:0.3,tau_d:6.0,esyn:0,delay:0.0,pre:14,post:53;"synapse 291"dxdt:1,s:0,gsyn:0.004049,tau_r:0.3,tau_d:6.0,esyn:0,delay:0.0,pre:15,post:79;"synapse 292"dxdt:1,s:0,gsyn:0.029921,tau_r:0.3,tau_d:6.0,esyn:0,delay:0.0,pre:15,post:61;"synapse 293"dxdt:1,s:0,gsyn:0.004049,tau_r:0.3,tau_d:6.0,esyn:0,delay:0.0,pre:15,post:49;"synapse 294"dxdt:1,s:0,gsyn:0.004049,tau_r:0.3,tau_d:6.0,esyn:0,delay:0.0,pre:15,post:40;"synapse 295"dxdt:1,s:0,gsyn:0.029921,tau_r:0.3,tau_d:6.0,esyn:0,delay:0.0,pre:15,post:50;"synapse 296"dxdt:1,s:0,gsyn:0.004049,tau_r:0.3,tau_d:6.0,esyn:0,delay:0.0,pre:15,post:63;"synapse 297"dxdt:1,s:0,gsyn:0.004049,tau_r:0.3,tau_d:6.0,esyn:0,delay:0.0,pre:16,post:42;"synapse 298"dxdt:1,s:0,gsyn:0.029921,tau_r:0.3,tau_d:6.0,esyn:0,delay:0.0,pre:16,post:74;"synapse 299"dxdt:1,s:0,gsyn:0.004049,tau_r:0.3,tau_d:6.0,esyn:0,delay:0.0,pre:16,post:75;"synapse 300"dxdt:1,s:0,gsyn:0.004049,tau_r:0.3,tau_d:6.0,esyn:0,delay:0.0,pre:16,post:70;"synapse 301"dxdt:1,s:0,gsyn:0.029921,tau_r:0.3,tau_d:6.0,esyn:0,delay:0.0,pre:16,post:43;"synapse 302"dxdt:1,s:0,gsyn:0.004049,tau_r:0.3,tau_d:6.0,esyn:0,delay:0.0,pre:16,post:58;"synapse 303"dxdt:1,s:0,gsyn:0.004049,tau_r:0.3,tau_d:6.0,esyn:0,delay:0.0,pre:17,post:75;"synapse 304"dxdt:1,s:0,gsyn:0.029921,tau_r:0.3,tau_d:6.0,esyn:0,delay:0.0,pre:17,post:60;"synapse 305"dxdt:1,s:0,gsyn:0.004049,tau_r:0.3,tau_d:6.0,esyn:0,delay:0.0,pre:17,post:57;"synapse 306"dxdt:1,s:0,gsyn:0.004049,tau_r:0.3,tau_d:6.0,esyn:0,delay:0.0,pre:17,post:67;"synapse 307"dxdt:1,s:0,gsyn:0.029921,tau_r:0.3,tau_d:6.0,esyn:0,delay:0.0,pre:17,post:54;"synapse 308"dxdt:1,s:0,gsyn:0.004049,tau_r:0.3,tau_d:6.0,esyn:0,delay:0.0,pre:17,post:41;"synapse 309"dxdt:1,s:0,gsyn:0.004049,tau_r:0.3,tau_d:6.0,esyn:0,delay:0.0,pre:18,post:76;"synapse 310"dxdt:1,s:0,gsyn:0.029921,tau_r:0.3,tau_d:6.0,esyn:0,delay:0.0,pre:18,post:50;"synapse 311"dxdt:1,s:0,gsyn:0.004049,tau_r:0.3,tau_d:6.0,esyn:0,delay:0.0,pre:18,post:62;"synapse 312"dxdt:1,s:0,gsyn:0.004049,tau_r:0.3,tau_d:6.0,esyn:0,delay:0.0,pre:18,post:51;"synapse 313"dxdt:1,s:0,gsyn:0.029921,tau_r:0.3,tau_d:6.0,esyn:0,delay:0.0,pre:18,post:42;"synapse 314"dxdt:1,s:0,gsyn:0.004049,tau_r:0.3,tau_d:6.0,esyn:0,delay:0.0,pre:18,post:56;"synapse 315"dxdt:1,s:0,gsyn:0.004049,tau_r:0.3,tau_d:6.0,esyn:0,delay:0.0,pre:19,post:72;"synapse 316"dxdt:1,s:0,gsyn:0.029921,tau_r:0.3,tau_d:6.0,esyn:0,delay:0.0,pre:19,post:40;"synapse 317"dxdt:1,s:0,gsyn:0.004049,tau_r:0.3,tau_d:6.0,esyn:0,delay:0.0,pre:19,post:78;"synapse 318"dxdt:1,s:0,gsyn:0.004049,tau_r:0.3,tau_d:6.0,esyn:0,delay:0.0,pre:19,post:59;"synapse 319"dxdt:1,s:0,gsyn:0.029921,tau_r:0.3,tau_d:6.0,esyn:0,delay:0.0,pre:19,post:53;"synapse 320"dxdt:1,s:0,gsyn:0.004049,tau_r:0.3,tau_d:6.0,esyn:0,delay:0.0,pre:19,post:70;"synapse 321"dxdt:1,s:0,gsyn:0.004049,tau_r:0.3,tau_d:6.0,esyn:0,delay:0.0,pre:20,post:64;"synapse 322"dxdt:1,s:0,gsyn:0.029921,tau_r:0.3,tau_d:6.0,esyn:0,delay:0.0,pre:20,post:42;"synapse 323"dxdt:1,s:0,gsyn:0.004049,tau_r:0.3,tau_d:6.0,esyn:0,delay:0.0,pre:20,post:43;"synapse 324"dxdt:1,s:0,gsyn:0.004049,tau_r:0.3,tau_d:6.0,esyn:0,delay:0.0,pre:20,post:70;"synapse 325"dxdt:1,s:0,gsyn:0.029921,tau_r:0.3,tau_d:6.0,esyn:0,delay:0.0,pre:20,post:74;"synapse 326"dxdt:1,s:0,gsyn:0.004049,tau_r:0.3,tau_d:6.0,esyn:0,delay:0.0,pre:20,post:53;"synapse 327"dxdt:1,s:0,gsyn:0.004049,tau_r:0.3,tau_d:6.0,esyn:0,delay:0.0,pre:21,post:48;"synapse 328"dxdt:1,s:0,gsyn:0.029921,tau_r:0.3,tau_d:6.0,esyn:0,delay:0.0,pre:21,post:59;"synapse 329"dxdt:1,s:0,gsyn:0.004049,tau_r:0.3,tau_d:6.0,esyn:0,delay:0.0,pre:21,post:71;"synapse 330"dxdt:1,s:0,gsyn:0.004049,tau_r:0.3,tau_d:6.0,esyn:0,delay:0.0,pre:21,post:66;"synapse 331"dxdt:1,s:0,gsyn:0.029921,tau_r:0.3,tau_d:6.0,esyn:0,delay:0.0,pre:21,post:42;"synapse 332"dxdt:1,s:0,gsyn:0.004049,tau_r:0.3,tau_d:6.0,esyn:0,delay:0.0,pre:21,post:43;"synapse 333"dxdt:1,s:0,gsyn:0.004049,tau_r:0.3,tau_d:6.0,esyn:0,delay:0.0,pre:22,post:54;"synapse 334"dxdt:1,s:0,gsyn:0.029921,tau_r:0.3,tau_d:6.0,esyn:0,delay:0.0,pre:22,post:72;"synapse 335"dxdt:1,s:0,gsyn:0.004049,tau_r:0.3,tau_d:6.0,esyn:0,delay:0.0,pre:22,post:44;"synapse 336"dxdt:1,s:0,gsyn:0.004049,tau_r:0.3,tau_d:6.0,esyn:0,delay:0.0,pre:22,post:43;"synapse 337"dxdt:1,s:0,gsyn:0.029921,tau_r:0.3,tau_d:6.0,esyn:0,delay:0.0,pre:22,post:51;"synapse 338"dxdt:1,s:0,gsyn:0.004049,tau_r:0.3,tau_d:6.0,esyn:0,delay:0.0,pre:22,post:62;"synapse 339"dxdt:1,s:0,gsyn:0.004049,tau_r:0.3,tau_d:6.0,esyn:0,delay:0.0,pre:23,post:53;"synapse 340"dxdt:1,s:0,gsyn:0.029921,tau_r:0.3,tau_d:6.0,esyn:0,delay:0.0,pre:23,post:51;"synapse 341"dxdt:1,s:0,gsyn:0.004049,tau_r:0.3,tau_d:6.0,esyn:0,delay:0.0,pre:23,post:56;"synapse 342"dxdt:1,s:0,gsyn:0.004049,tau_r:0.3,tau_d:6.0,esyn:0,delay:0.0,pre:23,post:64;"synapse 343"dxdt:1,s:0,gsyn:0.029921,tau_r:0.3,tau_d:6.0,esyn:0,delay:0.0,pre:23,post:69;"synapse 344"dxdt:1,s:0,gsyn:0.004049,tau_r:0.3,tau_d:6.0,esyn:0,delay:0.0,pre:23,post:61;"synapse 345"dxdt:1,s:0,gsyn:0.004049,tau_r:0.3,tau_d:6.0,esyn:0,delay:0.0,pre:24,post:65;"synapse 346"dxdt:1,s:0,gsyn:0.029921,tau_r:0.3,tau_d:6.0,esyn:0,delay:0.0,pre:24,post:56;"synapse 347"dxdt:1,s:0,gsyn:0.004049,tau_r:0.3,tau_d:6.0,esyn:0,delay:0.0,pre:24,post:59;"synapse 348"dxdt:1,s:0,gsyn:0.004049,tau_r:0.3,tau_d:6.0,esyn:0,delay:0.0,pre:24,post:73;"synapse 349"dxdt:1,s:0,gsyn:0.029921,tau_r:0.3,tau_d:6.0,esyn:0,delay:0.0,pre:24,post:72;"synapse 350"dxdt:1,s:0,gsyn:0.004049,tau_r:0.3,tau_d:6.0,esyn:0,delay:0.0,pre:24,post:76;"synapse 351"dxdt:1,s:0,gsyn:0.004049,tau_r:0.3,tau_d:6.0,esyn:0,delay:0.0,pre:25,post:46;"synapse 352"dxdt:1,s:0,gsyn:0.029921,tau_r:0.3,tau_d:6.0,esyn:0,delay:0.0,pre:25,post:61;"synapse 353"dxdt:1,s:0,gsyn:0.004049,tau_r:0.3,tau_d:6.0,esyn:0,delay:0.0,pre:25,post:71;"synapse 354"dxdt:1,s:0,gsyn:0.004049,tau_r:0.3,tau_d:6.0,esyn:0,delay:0.0,pre:25,post:53;"synapse 355"dxdt:1,s:0,gsyn:0.029921,tau_r:0.3,tau_d:6.0,esyn:0,delay:0.0,pre:25,post:47;"synapse 356"dxdt:1,s:0,gsyn:0.004049,tau_r:0.3,tau_d:6.0,esyn:0,delay:0.0,pre:25,post:64;"synapse 357"dxdt:1,s:0,gsyn:0.004049,tau_r:0.3,tau_d:6.0,esyn:0,delay:0.0,pre:26,post:55;"synapse 358"dxdt:1,s:0,gsyn:0.029921,tau_r:0.3,tau_d:6.0,esyn:0,delay:0.0,pre:26,post:58;"synapse 359"dxdt:1,s:0,gsyn:0.004049,tau_r:0.3,tau_d:6.0,esyn:0,delay:0.0,pre:26,post:51;"synapse 360"dxdt:1,s:0,gsyn:0.004049,tau_r:0.3,tau_d:6.0,esyn:0,delay:0.0,pre:26,post:78;"synapse 361"dxdt:1,s:0,gsyn:0.029921,tau_r:0.3,tau_d:6.0,esyn:0,delay:0.0,pre:26,post:69;"synapse 362"dxdt:1,s:0,gsyn:0.004049,tau_r:0.3,tau_d:6.0,esyn:0,delay:0.0,pre:26,post:41;"synapse 363"dxdt:1,s:0,gsyn:0.004049,tau_r:0.3,tau_d:6.0,esyn:0,delay:0.0,pre:27,post:71;"synapse 364"dxdt:1,s:0,gsyn:0.029921,tau_r:0.3,tau_d:6.0,esyn:0,delay:0.0,pre:27,post:64;"synapse 365"dxdt:1,s:0,gsyn:0.004049,tau_r:0.3,tau_d:6.0,esyn:0,delay:0.0,pre:27,post:43;"synapse 366"dxdt:1,s:0,gsyn:0.004049,tau_r:0.3,tau_d:6.0,esyn:0,delay:0.0,pre:27,post:58;"synapse 367"dxdt:1,s:0,gsyn:0.029921,tau_r:0.3,tau_d:6.0,esyn:0,delay:0.0,pre:27,post:52;"synapse 368"dxdt:1,s:0,gsyn:0.004049,tau_r:0.3,tau_d:6.0,esyn:0,delay:0.0,pre:27,post:78;"synapse 369"dxdt:1,s:0,gsyn:0.004049,tau_r:0.3,tau_d:6.0,esyn:0,delay:0.0,pre:28,post:75;"synapse 370"dxdt:1,s:0,gsyn:0.029921,tau_r:0.3,tau_d:6.0,esyn:0,delay:0.0,pre:28,post:62;"synapse 371"dxdt:1,s:0,gsyn:0.004049,tau_r:0.3,tau_d:6.0,esyn:0,delay:0.0,pre:28,post:45;"synapse 372"dxdt:1,s:0,gsyn:0.004049,tau_r:0.3,tau_d:6.0,esyn:0,delay:0.0,pre:28,post:63;"synapse 373"dxdt:1,s:0,gsyn:0.029921,tau_r:0.3,tau_d:6.0,esyn:0,delay:0.0,pre:28,post:72;"synapse 374"dxdt:1,s:0,gsyn:0.004049,tau_r:0.3,tau_d:6.0,esyn:0,delay:0.0,pre:28,post:51;"synapse 375"dxdt:1,s:0,gsyn:0.004049,tau_r:0.3,tau_d:6.0,esyn:0,delay:0.0,pre:29,post:60;"synapse 376"dxdt:1,s:0,gsyn:0.029921,tau_r:0.3,tau_d:6.0,esyn:0,delay:0.0,pre:29,post:50;"synapse 377"dxdt:1,s:0,gsyn:0.004049,tau_r:0.3,tau_d:6.0,esyn:0,delay:0.0,pre:29,post:77;"synapse 378"dxdt:1,s:0,gsyn:0.004049,tau_r:0.3,tau_d:6.0,esyn:0,delay:0.0,pre:29,post:68;"synapse 379"dxdt:1,s:0,gsyn:0.029921,tau_r:0.3,tau_d:6.0,esyn:0,delay:0.0,pre:29,post:42;"synapse 380"dxdt:1,s:0,gsyn:0.004049,tau_r:0.3,tau_d:6.0,esyn:0,delay:0.0,pre:29,post:67;"synapse 381"dxdt:1,s:0,gsyn:0.004049,tau_r:0.3,tau_d:6.0,esyn:0,delay:0.0,pre:30,post:59;"synapse 382"dxdt:1,s:0,gsyn:0.029921,tau_r:0.3,tau_d:6.0,esyn:0,delay:0.0,pre:30,post:65;"synapse 383"dxdt:1,s:0,gsyn:0.004049,tau_r:0.3,tau_d:6.0,esyn:0,delay:0.0,pre:30,post:63;"synapse 384"dxdt:1,s:0,gsyn:0.004049,tau_r:0.3,tau_d:6.0,esyn:0,delay:0.0,pre:30,post:60;"synapse 385"dxdt:1,s:0,gsyn:0.029921,tau_r:0.3,tau_d:6.0,esyn:0,delay:0.0,pre:30,post:69;"synapse 386"dxdt:1,s:0,gsyn:0.004049,tau_r:0.3,tau_d:6.0,esyn:0,delay:0.0,pre:30,post:43;"synapse 387"dxdt:1,s:0,gsyn:0.004049,tau_r:0.3,tau_d:6.0,esyn:0,delay:0.0,pre:31,post:75;"synapse 388"dxdt:1,s:0,gsyn:0.029921,tau_r:0.3,tau_d:6.0,esyn:0,delay:0.0,pre:31,post:79;"synapse 389"dxdt:1,s:0,gsyn:0.004049,tau_r:0.3,tau_d:6.0,esyn:0,delay:0.0,pre:31,post:49;"synapse 390"dxdt:1,s:0,gsyn:0.004049,tau_r:0.3,tau_d:6.0,esyn:0,delay:0.0,pre:31,post:63;"synapse 391"dxdt:1,s:0,gsyn:0.029921,tau_r:0.3,tau_d:6.0,esyn:0,delay:0.0,pre:31,post:43;"synapse 392"dxdt:1,s:0,gsyn:0.004049,tau_r:0.3,tau_d:6.0,esyn:0,delay:0.0,pre:31,post:66;"synapse 393"dxdt:1,s:0,gsyn:0.004049,tau_r:0.3,tau_d:6.0,esyn:0,delay:0.0,pre:32,post:43;"synapse 394"dxdt:1,s:0,gsyn:0.029921,tau_r:0.3,tau_d:6.0,esyn:0,delay:0.0,pre:32,post:71;"synapse 395"dxdt:1,s:0,gsyn:0.004049,tau_r:0.3,tau_d:6.0,esyn:0,delay:0.0,pre:32,post:49;"synapse 396"dxdt:1,s:0,gsyn:0.004049,tau_r:0.3,tau_d:6.0,esyn:0,delay:0.0,pre:32,post:50;"synapse 397"dxdt:1,s:0,gsyn:0.029921,tau_r:0.3,tau_d:6.0,esyn:0,delay:0.0,pre:32,post:67;"synapse 398"dxdt:1,s:0,gsyn:0.004049,tau_r:0.3,tau_d:6.0,esyn:0,delay:0.0,pre:32,post:47;"synapse 399"dxdt:1,s:0,gsyn:0.004049,tau_r:0.3,tau_d:6.0,esyn:0,delay:0.0,pre:33,post:79;"synapse 400"dxdt:1,s:0,gsyn:0.029921,tau_r:0.3,tau_d:6.0,esyn:0,delay:0.0,pre:33,post:61;"synapse 401"dxdt:1,s:0,gsyn:0.004049,tau_r:0.3,tau_d:6.0,esyn:0,delay:0.0,pre:33,post:73;"synapse 402"dxdt:1,s:0,gsyn:0.004049,tau_r:0.3,tau_d:6.0,esyn:0,delay:0.0,pre:33,post:74;"synapse 403"dxdt:1,s:0,gsyn:0.029921,tau_r:0.3,tau_d:6.0,esyn:0,delay:0.0,pre:33,post:64;"synapse 404"dxdt:1,s:0,gsyn:0.004049,tau_r:0.3,tau_d:6.0,esyn:0,delay:0.0,pre:33,post:45;"synapse 405"dxdt:1,s:0,gsyn:0.004049,tau_r:0.3,tau_d:6.0,esyn:0,delay:0.0,pre:34,post:76;"synapse 406"dxdt:1,s:0,gsyn:0.029921,tau_r:0.3,tau_d:6.0,esyn:0,delay:0.0,pre:34,post:40;"synapse 407"dxdt:1,s:0,gsyn:0.004049,tau_r:0.3,tau_d:6.0,esyn:0,delay:0.0,pre:34,post:51;"synapse 408"dxdt:1,s:0,gsyn:0.004049,tau_r:0.3,tau_d:6.0,esyn:0,delay:0.0,pre:34,post:74;"synapse 409"dxdt:1,s:0,gsyn:0.029921,tau_r:0.3,tau_d:6.0,esyn:0,delay:0.0,pre:34,post:45;"synapse 410"dxdt:1,s:0,gsyn:0.004049,tau_r:0.3,tau_d:6.0,esyn:0,delay:0.0,pre:34,post:56;"synapse 411"dxdt:1,s:0,gsyn:0.004049,tau_r:0.3,tau_d:6.0,esyn:0,delay:0.0,pre:35,post:48;"synapse 412"dxdt:1,s:0,gsyn:0.029921,tau_r:0.3,tau_d:6.0,esyn:0,delay:0.0,pre:35,post:41;"synapse 413"dxdt:1,s:0,gsyn:0.004049,tau_r:0.3,tau_d:6.0,esyn:0,delay:0.0,pre:35,post:57;"synapse 414"dxdt:1,s:0,gsyn:0.004049,tau_r:0.3,tau_d:6.0,esyn:0,delay:0.0,pre:35,post:75;"synapse 415"dxdt:1,s:0,gsyn:0.029921,tau_r:0.3,tau_d:6.0,esyn:0,delay:0.0,pre:35,post:67;"synapse 416"dxdt:1,s:0,gsyn:0.004049,tau_r:0.3,tau_d:6.0,esyn:0,delay:0.0,pre:35,post:76;"synapse 417"dxdt:1,s:0,gsyn:0.004049,tau_r:0.3,tau_d:6.0,esyn:0,delay:0.0,pre:36,post:65;"synapse 418"dxdt:1,s:0,gsyn:0.029921,tau_r:0.3,tau_d:6.0,esyn:0,delay:0.0,pre:36,post:43;"synapse 419"dxdt:1,s:0,gsyn:0.004049,tau_r:0.3,tau_d:6.0,esyn:0,delay:0.0,pre:36,post:79;"synapse 420"dxdt:1,s:0,gsyn:0.004049,tau_r:0.3,tau_d:6.0,esyn:0,delay:0.0,pre:36,post:75;"synapse 421"dxdt:1,s:0,gsyn:0.029921,tau_r:0.3,tau_d:6.0,esyn:0,delay:0.0,pre:36,post:70;"synapse 422"dxdt:1,s:0,gsyn:0.004049,tau_r:0.3,tau_d:6.0,esyn:0,delay:0.0,pre:36,post:69;"synapse 423"dxdt:1,s:0,gsyn:0.004049,tau_r:0.3,tau_d:6.0,esyn:0,delay:0.0,pre:37,post:73;"synapse 424"dxdt:1,s:0,gsyn:0.029921,tau_r:0.3,tau_d:6.0,esyn:0,delay:0.0,pre:37,post:58;"synapse 425"dxdt:1,s:0,gsyn:0.004049,tau_r:0.3,tau_d:6.0,esyn:0,delay:0.0,pre:37,post:57;"synapse 426"dxdt:1,s:0,gsyn:0.004049,tau_r:0.3,tau_d:6.0,esyn:0,delay:0.0,pre:37,post:69;"synapse 427"dxdt:1,s:0,gsyn:0.029921,tau_r:0.3,tau_d:6.0,esyn:0,delay:0.0,pre:37,post:60;"synapse 428"dxdt:1,s:0,gsyn:0.004049,tau_r:0.3,tau_d:6.0,esyn:0,delay:0.0,pre:37,post:42;"synapse 429"dxdt:1,s:0,gsyn:0.004049,tau_r:0.3,tau_d:6.0,esyn:0,delay:0.0,pre:38,post:45;"synapse 430"dxdt:1,s:0,gsyn:0.029921,tau_r:0.3,tau_d:6.0,esyn:0,delay:0.0,pre:38,post:77;"synapse 431"dxdt:1,s:0,gsyn:0.004049,tau_r:0.3,tau_d:6.0,esyn:0,delay:0.0,pre:38,post:52;"synapse 432"dxdt:1,s:0,gsyn:0.004049,tau_r:0.3,tau_d:6.0,esyn:0,delay:0.0,pre:38,post:42;"synapse 433"dxdt:1,s:0,gsyn:0.029921,tau_r:0.3,tau_d:6.0,esyn:0,delay:0.0,pre:38,post:67;"synapse 434"dxdt:1,s:0,gsyn:0.004049,tau_r:0.3,tau_d:6.0,esyn:0,delay:0.0,pre:38,post:61;"synapse 435"dxdt:1,s:0,gsyn:0.004049,tau_r:0.3,tau_d:6.0,esyn:0,delay:0.0,pre:39,post:79;"synapse 436"dxdt:1,s:0,gsyn:0.029921,tau_r:0.3,tau_d:6.0,esyn:0,delay:0.0,pre:39,post:51;"synapse 437"dxdt:1,s:0,gsyn:0.004049,tau_r:0.3,tau_d:6.0,esyn:0,delay:0.0,pre:39,post:62;"synapse 438"dxdt:1,s:0,gsyn:0.004049,tau_r:0.3,tau_d:6.0,esyn:0,delay:0.0,pre:39,post:70;"synapse 439"dxdt:1,s:0,gsyn:0.029921,tau_r:0.3,tau_d:6.0,esyn:0,delay:0.0,pre:39,post:57;"synapse 440"dxdt:1,s:0,gsyn:0.004049,tau_r:0.3,tau_d:6.0,esyn:0,delay:0.0,pre:39,post:46;"synapse 441"dxdt:1,s:0,gsyn:1.000000,tau_r:.30,tau_d:9.0,esyn:-80,delay:0.0,pre:40,post:41;"synapse 442"dxdt:1,s:0,gsyn:1.000000,tau_r:.30,tau_d:9.0,esyn:-80,delay:0.0,pre:41,post:40;"synapse 443"dxdt:1,s:0,gsyn:1.000000,tau_r:.30,tau_d:9.0,esyn:-80,delay:0.0,pre:40,post:42;"synapse 444"dxdt:1,s:0,gsyn:1.000000,tau_r:.30,tau_d:9.0,esyn:-80,delay:0.0,pre:42,post:40;"synapse 445"dxdt:1,s:0,gsyn:1.000000,tau_r:.30,tau_d:9.0,esyn:-80,delay:0.0,pre:40,post:43;"synapse 446"dxdt:1,s:0,gsyn:1.000000,tau_r:.30,tau_d:9.0,esyn:-80,delay:0.0,pre:43,post:40;"synapse 447"dxdt:1,s:0,gsyn:1.000000,tau_r:.30,tau_d:9.0,esyn:-80,delay:0.0,pre:40,post:44;"synapse 448"dxdt:1,s:0,gsyn:1.000000,tau_r:.30,tau_d:9.0,esyn:-80,delay:0.0,pre:44,post:40;"synapse 449"dxdt:1,s:0,gsyn:1.000000,tau_r:.30,tau_d:9.0,esyn:-80,delay:0.0,pre:40,post:45;"synapse 450"dxdt:1,s:0,gsyn:1.000000,tau_r:.30,tau_d:9.0,esyn:-80,delay:0.0,pre:45,post:40;"synapse 451"dxdt:1,s:0,gsyn:1.000000,tau_r:.30,tau_d:9.0,esyn:-80,delay:0.0,pre:40,post:46;"synapse 452"dxdt:1,s:0,gsyn:1.000000,tau_r:.30,tau_d:9.0,esyn:-80,delay:0.0,pre:46,post:40;"synapse 453"dxdt:1,s:0,gsyn:1.000000,tau_r:.30,tau_d:9.0,esyn:-80,delay:0.0,pre:40,post:47;"synapse 454"dxdt:1,s:0,gsyn:1.000000,tau_r:.30,tau_d:9.0,esyn:-80,delay:0.0,pre:47,post:40;"synapse 455"dxdt:1,s:0,gsyn:1.000000,tau_r:.30,tau_d:9.0,esyn:-80,delay:0.0,pre:40,post:48;"synapse 456"dxdt:1,s:0,gsyn:1.000000,tau_r:.30,tau_d:9.0,esyn:-80,delay:0.0,pre:48,post:40;"synapse 457"dxdt:1,s:0,gsyn:1.000000,tau_r:.30,tau_d:9.0,esyn:-80,delay:0.0,pre:40,post:49;"synapse 458"dxdt:1,s:0,gsyn:1.000000,tau_r:.30,tau_d:9.0,esyn:-80,delay:0.0,pre:49,post:40;"synapse 459"dxdt:1,s:0,gsyn:1.000000,tau_r:.30,tau_d:9.0,esyn:-80,delay:0.0,pre:40,post:50;"synapse 460"dxdt:1,s:0,gsyn:1.000000,tau_r:.30,tau_d:9.0,esyn:-80,delay:0.0,pre:50,post:40;"synapse 461"dxdt:1,s:0,gsyn:1.000000,tau_r:.30,tau_d:9.0,esyn:-80,delay:0.0,pre:40,post:51;"synapse 462"dxdt:1,s:0,gsyn:1.000000,tau_r:.30,tau_d:9.0,esyn:-80,delay:0.0,pre:51,post:40;"synapse 463"dxdt:1,s:0,gsyn:1.000000,tau_r:.30,tau_d:9.0,esyn:-80,delay:0.0,pre:40,post:52;"synapse 464"dxdt:1,s:0,gsyn:1.000000,tau_r:.30,tau_d:9.0,esyn:-80,delay:0.0,pre:52,post:40;"synapse 465"dxdt:1,s:0,gsyn:1.000000,tau_r:.30,tau_d:9.0,esyn:-80,delay:0.0,pre:40,post:53;"synapse 466"dxdt:1,s:0,gsyn:1.000000,tau_r:.30,tau_d:9.0,esyn:-80,delay:0.0,pre:53,post:40;"synapse 467"dxdt:1,s:0,gsyn:1.000000,tau_r:.30,tau_d:9.0,esyn:-80,delay:0.0,pre:40,post:54;"synapse 468"dxdt:1,s:0,gsyn:1.000000,tau_r:.30,tau_d:9.0,esyn:-80,delay:0.0,pre:54,post:40;"synapse 469"dxdt:1,s:0,gsyn:1.000000,tau_r:.30,tau_d:9.0,esyn:-80,delay:0.0,pre:40,post:55;"synapse 470"dxdt:1,s:0,gsyn:1.000000,tau_r:.30,tau_d:9.0,esyn:-80,delay:0.0,pre:55,post:40;"synapse 471"dxdt:1,s:0,gsyn:1.000000,tau_r:.30,tau_d:9.0,esyn:-80,delay:0.0,pre:40,post:56;"synapse 472"dxdt:1,s:0,gsyn:1.000000,tau_r:.30,tau_d:9.0,esyn:-80,delay:0.0,pre:56,post:40;"synapse 473"dxdt:1,s:0,gsyn:1.000000,tau_r:.30,tau_d:9.0,esyn:-80,delay:0.0,pre:40,post:57;"synapse 474"dxdt:1,s:0,gsyn:1.000000,tau_r:.30,tau_d:9.0,esyn:-80,delay:0.0,pre:57,post:40;"synapse 475"dxdt:1,s:0,gsyn:1.000000,tau_r:.30,tau_d:9.0,esyn:-80,delay:0.0,pre:40,post:58;"synapse 476"dxdt:1,s:0,gsyn:1.000000,tau_r:.30,tau_d:9.0,esyn:-80,delay:0.0,pre:58,post:40;"synapse 477"dxdt:1,s:0,gsyn:1.000000,tau_r:.30,tau_d:9.0,esyn:-80,delay:0.0,pre:40,post:59;"synapse 478"dxdt:1,s:0,gsyn:1.000000,tau_r:.30,tau_d:9.0,esyn:-80,delay:0.0,pre:59,post:40;"synapse 479"dxdt:1,s:0,gsyn:1.000000,tau_r:.30,tau_d:9.0,esyn:-80,delay:0.0,pre:40,post:60;"synapse 480"dxdt:1,s:0,gsyn:1.000000,tau_r:.30,tau_d:9.0,esyn:-80,delay:0.0,pre:60,post:40;"synapse 481"dxdt:1,s:0,gsyn:1.000000,tau_r:.30,tau_d:9.0,esyn:-80,delay:0.0,pre:40,post:61;"synapse 482"dxdt:1,s:0,gsyn:1.000000,tau_r:.30,tau_d:9.0,esyn:-80,delay:0.0,pre:61,post:40;"synapse 483"dxdt:1,s:0,gsyn:1.000000,tau_r:.30,tau_d:9.0,esyn:-80,delay:0.0,pre:40,post:62;"synapse 484"dxdt:1,s:0,gsyn:1.000000,tau_r:.30,tau_d:9.0,esyn:-80,delay:0.0,pre:62,post:40;"synapse 485"dxdt:1,s:0,gsyn:1.000000,tau_r:.30,tau_d:9.0,esyn:-80,delay:0.0,pre:40,post:63;"synapse 486"dxdt:1,s:0,gsyn:1.000000,tau_r:.30,tau_d:9.0,esyn:-80,delay:0.0,pre:63,post:40;"synapse 487"dxdt:1,s:0,gsyn:1.000000,tau_r:.30,tau_d:9.0,esyn:-80,delay:0.0,pre:40,post:64;"synapse 488"dxdt:1,s:0,gsyn:1.000000,tau_r:.30,tau_d:9.0,esyn:-80,delay:0.0,pre:64,post:40;"synapse 489"dxdt:1,s:0,gsyn:1.000000,tau_r:.30,tau_d:9.0,esyn:-80,delay:0.0,pre:40,post:65;"synapse 490"dxdt:1,s:0,gsyn:1.000000,tau_r:.30,tau_d:9.0,esyn:-80,delay:0.0,pre:65,post:40;"synapse 491"dxdt:1,s:0,gsyn:1.000000,tau_r:.30,tau_d:9.0,esyn:-80,delay:0.0,pre:40,post:66;"synapse 492"dxdt:1,s:0,gsyn:1.000000,tau_r:.30,tau_d:9.0,esyn:-80,delay:0.0,pre:66,post:40;"synapse 493"dxdt:1,s:0,gsyn:1.000000,tau_r:.30,tau_d:9.0,esyn:-80,delay:0.0,pre:40,post:67;"synapse 494"dxdt:1,s:0,gsyn:1.000000,tau_r:.30,tau_d:9.0,esyn:-80,delay:0.0,pre:67,post:40;"synapse 495"dxdt:1,s:0,gsyn:1.000000,tau_r:.30,tau_d:9.0,esyn:-80,delay:0.0,pre:40,post:68;"synapse 496"dxdt:1,s:0,gsyn:1.000000,tau_r:.30,tau_d:9.0,esyn:-80,delay:0.0,pre:68,post:40;"synapse 497"dxdt:1,s:0,gsyn:1.000000,tau_r:.30,tau_d:9.0,esyn:-80,delay:0.0,pre:40,post:69;"synapse 498"dxdt:1,s:0,gsyn:1.000000,tau_r:.30,tau_d:9.0,esyn:-80,delay:0.0,pre:69,post:40;"synapse 499"dxdt:1,s:0,gsyn:1.000000,tau_r:.30,tau_d:9.0,esyn:-80,delay:0.0,pre:40,post:70;"synapse 500"dxdt:1,s:0,gsyn:1.000000,tau_r:.30,tau_d:9.0,esyn:-80,delay:0.0,pre:70,post:40;"synapse 501"dxdt:1,s:0,gsyn:1.000000,tau_r:.30,tau_d:9.0,esyn:-80,delay:0.0,pre:40,post:71;"synapse 502"dxdt:1,s:0,gsyn:1.000000,tau_r:.30,tau_d:9.0,esyn:-80,delay:0.0,pre:71,post:40;"synapse 503"dxdt:1,s:0,gsyn:1.000000,tau_r:.30,tau_d:9.0,esyn:-80,delay:0.0,pre:40,post:72;"synapse 504"dxdt:1,s:0,gsyn:1.000000,tau_r:.30,tau_d:9.0,esyn:-80,delay:0.0,pre:72,post:40;"synapse 505"dxdt:1,s:0,gsyn:1.000000,tau_r:.30,tau_d:9.0,esyn:-80,delay:0.0,pre:40,post:73;"synapse 506"dxdt:1,s:0,gsyn:1.000000,tau_r:.30,tau_d:9.0,esyn:-80,delay:0.0,pre:73,post:40;"synapse 507"dxdt:1,s:0,gsyn:1.000000,tau_r:.30,tau_d:9.0,esyn:-80,delay:0.0,pre:40,post:74;"synapse 508"dxdt:1,s:0,gsyn:1.000000,tau_r:.30,tau_d:9.0,esyn:-80,delay:0.0,pre:74,post:40;"synapse 509"dxdt:1,s:0,gsyn:1.000000,tau_r:.30,tau_d:9.0,esyn:-80,delay:0.0,pre:40,post:75;"synapse 510"dxdt:1,s:0,gsyn:1.000000,tau_r:.30,tau_d:9.0,esyn:-80,delay:0.0,pre:75,post:40;"synapse 511"dxdt:1,s:0,gsyn:1.000000,tau_r:.30,tau_d:9.0,esyn:-80,delay:0.0,pre:40,post:76;"synapse 512"dxdt:1,s:0,gsyn:1.000000,tau_r:.30,tau_d:9.0,esyn:-80,delay:0.0,pre:76,post:40;"synapse 513"dxdt:1,s:0,gsyn:1.000000,tau_r:.30,tau_d:9.0,esyn:-80,delay:0.0,pre:40,post:77;"synapse 514"dxdt:1,s:0,gsyn:1.000000,tau_r:.30,tau_d:9.0,esyn:-80,delay:0.0,pre:77,post:40;"synapse 515"dxdt:1,s:0,gsyn:1.000000,tau_r:.30,tau_d:9.0,esyn:-80,delay:0.0,pre:40,post:78;"synapse 516"dxdt:1,s:0,gsyn:1.000000,tau_r:.30,tau_d:9.0,esyn:-80,delay:0.0,pre:78,post:40;"synapse 517"dxdt:1,s:0,gsyn:1.000000,tau_r:.30,tau_d:9.0,esyn:-80,delay:0.0,pre:40,post:79;"synapse 518"dxdt:1,s:0,gsyn:1.000000,tau_r:.30,tau_d:9.0,esyn:-80,delay:0.0,pre:79,post:40;"synapse 519"dxdt:1,s:0,gsyn:1.000000,tau_r:.30,tau_d:9.0,esyn:-80,delay:0.0,pre:41,post:42;"synapse 520"dxdt:1,s:0,gsyn:1.000000,tau_r:.30,tau_d:9.0,esyn:-80,delay:0.0,pre:42,post:41;"synapse 521"dxdt:1,s:0,gsyn:1.000000,tau_r:.30,tau_d:9.0,esyn:-80,delay:0.0,pre:41,post:43;"synapse 522"dxdt:1,s:0,gsyn:1.000000,tau_r:.30,tau_d:9.0,esyn:-80,delay:0.0,pre:43,post:41;"synapse 523"dxdt:1,s:0,gsyn:1.000000,tau_r:.30,tau_d:9.0,esyn:-80,delay:0.0,pre:41,post:44;"synapse 524"dxdt:1,s:0,gsyn:1.000000,tau_r:.30,tau_d:9.0,esyn:-80,delay:0.0,pre:44,post:41;"synapse 525"dxdt:1,s:0,gsyn:1.000000,tau_r:.30,tau_d:9.0,esyn:-80,delay:0.0,pre:41,post:45;"synapse 526"dxdt:1,s:0,gsyn:1.000000,tau_r:.30,tau_d:9.0,esyn:-80,delay:0.0,pre:45,post:41;"synapse 527"dxdt:1,s:0,gsyn:1.000000,tau_r:.30,tau_d:9.0,esyn:-80,delay:0.0,pre:41,post:46;"synapse 528"dxdt:1,s:0,gsyn:1.000000,tau_r:.30,tau_d:9.0,esyn:-80,delay:0.0,pre:46,post:41;"synapse 529"dxdt:1,s:0,gsyn:1.000000,tau_r:.30,tau_d:9.0,esyn:-80,delay:0.0,pre:41,post:47;"synapse 530"dxdt:1,s:0,gsyn:1.000000,tau_r:.30,tau_d:9.0,esyn:-80,delay:0.0,pre:47,post:41;"synapse 531"dxdt:1,s:0,gsyn:1.000000,tau_r:.30,tau_d:9.0,esyn:-80,delay:0.0,pre:41,post:48;"synapse 532"dxdt:1,s:0,gsyn:1.000000,tau_r:.30,tau_d:9.0,esyn:-80,delay:0.0,pre:48,post:41;"synapse 533"dxdt:1,s:0,gsyn:1.000000,tau_r:.30,tau_d:9.0,esyn:-80,delay:0.0,pre:41,post:49;"synapse 534"dxdt:1,s:0,gsyn:1.000000,tau_r:.30,tau_d:9.0,esyn:-80,delay:0.0,pre:49,post:41;"synapse 535"dxdt:1,s:0,gsyn:1.000000,tau_r:.30,tau_d:9.0,esyn:-80,delay:0.0,pre:41,post:50;"synapse 536"dxdt:1,s:0,gsyn:1.000000,tau_r:.30,tau_d:9.0,esyn:-80,delay:0.0,pre:50,post:41;"synapse 537"dxdt:1,s:0,gsyn:1.000000,tau_r:.30,tau_d:9.0,esyn:-80,delay:0.0,pre:41,post:51;"synapse 538"dxdt:1,s:0,gsyn:1.000000,tau_r:.30,tau_d:9.0,esyn:-80,delay:0.0,pre:51,post:41;"synapse 539"dxdt:1,s:0,gsyn:1.000000,tau_r:.30,tau_d:9.0,esyn:-80,delay:0.0,pre:41,post:52;"synapse 540"dxdt:1,s:0,gsyn:1.000000,tau_r:.30,tau_d:9.0,esyn:-80,delay:0.0,pre:52,post:41;"synapse 541"dxdt:1,s:0,gsyn:1.000000,tau_r:.30,tau_d:9.0,esyn:-80,delay:0.0,pre:41,post:53;"synapse 542"dxdt:1,s:0,gsyn:1.000000,tau_r:.30,tau_d:9.0,esyn:-80,delay:0.0,pre:53,post:41;"synapse 543"dxdt:1,s:0,gsyn:1.000000,tau_r:.30,tau_d:9.0,esyn:-80,delay:0.0,pre:41,post:54;"synapse 544"dxdt:1,s:0,gsyn:1.000000,tau_r:.30,tau_d:9.0,esyn:-80,delay:0.0,pre:54,post:41;"synapse 545"dxdt:1,s:0,gsyn:1.000000,tau_r:.30,tau_d:9.0,esyn:-80,delay:0.0,pre:41,post:55;"synapse 546"dxdt:1,s:0,gsyn:1.000000,tau_r:.30,tau_d:9.0,esyn:-80,delay:0.0,pre:55,post:41;"synapse 547"dxdt:1,s:0,gsyn:1.000000,tau_r:.30,tau_d:9.0,esyn:-80,delay:0.0,pre:41,post:56;"synapse 548"dxdt:1,s:0,gsyn:1.000000,tau_r:.30,tau_d:9.0,esyn:-80,delay:0.0,pre:56,post:41;"synapse 549"dxdt:1,s:0,gsyn:1.000000,tau_r:.30,tau_d:9.0,esyn:-80,delay:0.0,pre:41,post:57;"synapse 550"dxdt:1,s:0,gsyn:1.000000,tau_r:.30,tau_d:9.0,esyn:-80,delay:0.0,pre:57,post:41;"synapse 551"dxdt:1,s:0,gsyn:1.000000,tau_r:.30,tau_d:9.0,esyn:-80,delay:0.0,pre:41,post:58;"synapse 552"dxdt:1,s:0,gsyn:1.000000,tau_r:.30,tau_d:9.0,esyn:-80,delay:0.0,pre:58,post:41;"synapse 553"dxdt:1,s:0,gsyn:1.000000,tau_r:.30,tau_d:9.0,esyn:-80,delay:0.0,pre:41,post:59;"synapse 554"dxdt:1,s:0,gsyn:1.000000,tau_r:.30,tau_d:9.0,esyn:-80,delay:0.0,pre:59,post:41;"synapse 555"dxdt:1,s:0,gsyn:1.000000,tau_r:.30,tau_d:9.0,esyn:-80,delay:0.0,pre:41,post:60;"synapse 556"dxdt:1,s:0,gsyn:1.000000,tau_r:.30,tau_d:9.0,esyn:-80,delay:0.0,pre:60,post:41;"synapse 557"dxdt:1,s:0,gsyn:1.000000,tau_r:.30,tau_d:9.0,esyn:-80,delay:0.0,pre:41,post:61;"synapse 558"dxdt:1,s:0,gsyn:1.000000,tau_r:.30,tau_d:9.0,esyn:-80,delay:0.0,pre:61,post:41;"synapse 559"dxdt:1,s:0,gsyn:1.000000,tau_r:.30,tau_d:9.0,esyn:-80,delay:0.0,pre:41,post:62;"synapse 560"dxdt:1,s:0,gsyn:1.000000,tau_r:.30,tau_d:9.0,esyn:-80,delay:0.0,pre:62,post:41;"synapse 561"dxdt:1,s:0,gsyn:1.000000,tau_r:.30,tau_d:9.0,esyn:-80,delay:0.0,pre:41,post:63;"synapse 562"dxdt:1,s:0,gsyn:1.000000,tau_r:.30,tau_d:9.0,esyn:-80,delay:0.0,pre:63,post:41;"synapse 563"dxdt:1,s:0,gsyn:1.000000,tau_r:.30,tau_d:9.0,esyn:-80,delay:0.0,pre:41,post:64;"synapse 564"dxdt:1,s:0,gsyn:1.000000,tau_r:.30,tau_d:9.0,esyn:-80,delay:0.0,pre:64,post:41;"synapse 565"dxdt:1,s:0,gsyn:1.000000,tau_r:.30,tau_d:9.0,esyn:-80,delay:0.0,pre:41,post:65;"synapse 566"dxdt:1,s:0,gsyn:1.000000,tau_r:.30,tau_d:9.0,esyn:-80,delay:0.0,pre:65,post:41;"synapse 567"dxdt:1,s:0,gsyn:1.000000,tau_r:.30,tau_d:9.0,esyn:-80,delay:0.0,pre:41,post:66;"synapse 568"dxdt:1,s:0,gsyn:1.000000,tau_r:.30,tau_d:9.0,esyn:-80,delay:0.0,pre:66,post:41;"synapse 569"dxdt:1,s:0,gsyn:1.000000,tau_r:.30,tau_d:9.0,esyn:-80,delay:0.0,pre:41,post:67;"synapse 570"dxdt:1,s:0,gsyn:1.000000,tau_r:.30,tau_d:9.0,esyn:-80,delay:0.0,pre:67,post:41;"synapse 571"dxdt:1,s:0,gsyn:1.000000,tau_r:.30,tau_d:9.0,esyn:-80,delay:0.0,pre:41,post:68;"synapse 572"dxdt:1,s:0,gsyn:1.000000,tau_r:.30,tau_d:9.0,esyn:-80,delay:0.0,pre:68,post:41;"synapse 573"dxdt:1,s:0,gsyn:1.000000,tau_r:.30,tau_d:9.0,esyn:-80,delay:0.0,pre:41,post:69;"synapse 574"dxdt:1,s:0,gsyn:1.000000,tau_r:.30,tau_d:9.0,esyn:-80,delay:0.0,pre:69,post:41;"synapse 575"dxdt:1,s:0,gsyn:1.000000,tau_r:.30,tau_d:9.0,esyn:-80,delay:0.0,pre:41,post:70;"synapse 576"dxdt:1,s:0,gsyn:1.000000,tau_r:.30,tau_d:9.0,esyn:-80,delay:0.0,pre:70,post:41;"synapse 577"dxdt:1,s:0,gsyn:1.000000,tau_r:.30,tau_d:9.0,esyn:-80,delay:0.0,pre:41,post:71;"synapse 578"dxdt:1,s:0,gsyn:1.000000,tau_r:.30,tau_d:9.0,esyn:-80,delay:0.0,pre:71,post:41;"synapse 579"dxdt:1,s:0,gsyn:1.000000,tau_r:.30,tau_d:9.0,esyn:-80,delay:0.0,pre:41,post:72;"synapse 580"dxdt:1,s:0,gsyn:1.000000,tau_r:.30,tau_d:9.0,esyn:-80,delay:0.0,pre:72,post:41;"synapse 581"dxdt:1,s:0,gsyn:1.000000,tau_r:.30,tau_d:9.0,esyn:-80,delay:0.0,pre:41,post:73;"synapse 582"dxdt:1,s:0,gsyn:1.000000,tau_r:.30,tau_d:9.0,esyn:-80,delay:0.0,pre:73,post:41;"synapse 583"dxdt:1,s:0,gsyn:1.000000,tau_r:.30,tau_d:9.0,esyn:-80,delay:0.0,pre:41,post:74;"synapse 584"dxdt:1,s:0,gsyn:1.000000,tau_r:.30,tau_d:9.0,esyn:-80,delay:0.0,pre:74,post:41;"synapse 585"dxdt:1,s:0,gsyn:1.000000,tau_r:.30,tau_d:9.0,esyn:-80,delay:0.0,pre:41,post:75;"synapse 586"dxdt:1,s:0,gsyn:1.000000,tau_r:.30,tau_d:9.0,esyn:-80,delay:0.0,pre:75,post:41;"synapse 587"dxdt:1,s:0,gsyn:1.000000,tau_r:.30,tau_d:9.0,esyn:-80,delay:0.0,pre:41,post:76;"synapse 588"dxdt:1,s:0,gsyn:1.000000,tau_r:.30,tau_d:9.0,esyn:-80,delay:0.0,pre:76,post:41;"synapse 589"dxdt:1,s:0,gsyn:1.000000,tau_r:.30,tau_d:9.0,esyn:-80,delay:0.0,pre:41,post:77;"synapse 590"dxdt:1,s:0,gsyn:1.000000,tau_r:.30,tau_d:9.0,esyn:-80,delay:0.0,pre:77,post:41;"synapse 591"dxdt:1,s:0,gsyn:1.000000,tau_r:.30,tau_d:9.0,esyn:-80,delay:0.0,pre:41,post:78;"synapse 592"dxdt:1,s:0,gsyn:1.000000,tau_r:.30,tau_d:9.0,esyn:-80,delay:0.0,pre:78,post:41;"synapse 593"dxdt:1,s:0,gsyn:1.000000,tau_r:.30,tau_d:9.0,esyn:-80,delay:0.0,pre:41,post:79;"synapse 594"dxdt:1,s:0,gsyn:1.000000,tau_r:.30,tau_d:9.0,esyn:-80,delay:0.0,pre:79,post:41;"synapse 595"dxdt:1,s:0,gsyn:1.000000,tau_r:.30,tau_d:9.0,esyn:-80,delay:0.0,pre:42,post:43;"synapse 596"dxdt:1,s:0,gsyn:1.000000,tau_r:.30,tau_d:9.0,esyn:-80,delay:0.0,pre:43,post:42;"synapse 597"dxdt:1,s:0,gsyn:1.000000,tau_r:.30,tau_d:9.0,esyn:-80,delay:0.0,pre:42,post:44;"synapse 598"dxdt:1,s:0,gsyn:1.000000,tau_r:.30,tau_d:9.0,esyn:-80,delay:0.0,pre:44,post:42;"synapse 599"dxdt:1,s:0,gsyn:1.000000,tau_r:.30,tau_d:9.0,esyn:-80,delay:0.0,pre:42,post:45;"synapse 600"dxdt:1,s:0,gsyn:1.000000,tau_r:.30,tau_d:9.0,esyn:-80,delay:0.0,pre:45,post:42;"synapse 601"dxdt:1,s:0,gsyn:1.000000,tau_r:.30,tau_d:9.0,esyn:-80,delay:0.0,pre:42,post:46;"synapse 602"dxdt:1,s:0,gsyn:1.000000,tau_r:.30,tau_d:9.0,esyn:-80,delay:0.0,pre:46,post:42;"synapse 603"dxdt:1,s:0,gsyn:1.000000,tau_r:.30,tau_d:9.0,esyn:-80,delay:0.0,pre:42,post:47;"synapse 604"dxdt:1,s:0,gsyn:1.000000,tau_r:.30,tau_d:9.0,esyn:-80,delay:0.0,pre:47,post:42;"synapse 605"dxdt:1,s:0,gsyn:1.000000,tau_r:.30,tau_d:9.0,esyn:-80,delay:0.0,pre:42,post:48;"synapse 606"dxdt:1,s:0,gsyn:1.000000,tau_r:.30,tau_d:9.0,esyn:-80,delay:0.0,pre:48,post:42;"synapse 607"dxdt:1,s:0,gsyn:1.000000,tau_r:.30,tau_d:9.0,esyn:-80,delay:0.0,pre:42,post:49;"synapse 608"dxdt:1,s:0,gsyn:1.000000,tau_r:.30,tau_d:9.0,esyn:-80,delay:0.0,pre:49,post:42;"synapse 609"dxdt:1,s:0,gsyn:1.000000,tau_r:.30,tau_d:9.0,esyn:-80,delay:0.0,pre:42,post:50;"synapse 610"dxdt:1,s:0,gsyn:1.000000,tau_r:.30,tau_d:9.0,esyn:-80,delay:0.0,pre:50,post:42;"synapse 611"dxdt:1,s:0,gsyn:1.000000,tau_r:.30,tau_d:9.0,esyn:-80,delay:0.0,pre:42,post:51;"synapse 612"dxdt:1,s:0,gsyn:1.000000,tau_r:.30,tau_d:9.0,esyn:-80,delay:0.0,pre:51,post:42;"synapse 613"dxdt:1,s:0,gsyn:1.000000,tau_r:.30,tau_d:9.0,esyn:-80,delay:0.0,pre:42,post:52;"synapse 614"dxdt:1,s:0,gsyn:1.000000,tau_r:.30,tau_d:9.0,esyn:-80,delay:0.0,pre:52,post:42;"synapse 615"dxdt:1,s:0,gsyn:1.000000,tau_r:.30,tau_d:9.0,esyn:-80,delay:0.0,pre:42,post:53;"synapse 616"dxdt:1,s:0,gsyn:1.000000,tau_r:.30,tau_d:9.0,esyn:-80,delay:0.0,pre:53,post:42;"synapse 617"dxdt:1,s:0,gsyn:1.000000,tau_r:.30,tau_d:9.0,esyn:-80,delay:0.0,pre:42,post:54;"synapse 618"dxdt:1,s:0,gsyn:1.000000,tau_r:.30,tau_d:9.0,esyn:-80,delay:0.0,pre:54,post:42;"synapse 619"dxdt:1,s:0,gsyn:1.000000,tau_r:.30,tau_d:9.0,esyn:-80,delay:0.0,pre:42,post:55;"synapse 620"dxdt:1,s:0,gsyn:1.000000,tau_r:.30,tau_d:9.0,esyn:-80,delay:0.0,pre:55,post:42;"synapse 621"dxdt:1,s:0,gsyn:1.000000,tau_r:.30,tau_d:9.0,esyn:-80,delay:0.0,pre:42,post:56;"synapse 622"dxdt:1,s:0,gsyn:1.000000,tau_r:.30,tau_d:9.0,esyn:-80,delay:0.0,pre:56,post:42;"synapse 623"dxdt:1,s:0,gsyn:1.000000,tau_r:.30,tau_d:9.0,esyn:-80,delay:0.0,pre:42,post:57;"synapse 624"dxdt:1,s:0,gsyn:1.000000,tau_r:.30,tau_d:9.0,esyn:-80,delay:0.0,pre:57,post:42;"synapse 625"dxdt:1,s:0,gsyn:1.000000,tau_r:.30,tau_d:9.0,esyn:-80,delay:0.0,pre:42,post:58;"synapse 626"dxdt:1,s:0,gsyn:1.000000,tau_r:.30,tau_d:9.0,esyn:-80,delay:0.0,pre:58,post:42;"synapse 627"dxdt:1,s:0,gsyn:1.000000,tau_r:.30,tau_d:9.0,esyn:-80,delay:0.0,pre:42,post:59;"synapse 628"dxdt:1,s:0,gsyn:1.000000,tau_r:.30,tau_d:9.0,esyn:-80,delay:0.0,pre:59,post:42;"synapse 629"dxdt:1,s:0,gsyn:1.000000,tau_r:.30,tau_d:9.0,esyn:-80,delay:0.0,pre:42,post:60;"synapse 630"dxdt:1,s:0,gsyn:1.000000,tau_r:.30,tau_d:9.0,esyn:-80,delay:0.0,pre:60,post:42;"synapse 631"dxdt:1,s:0,gsyn:1.000000,tau_r:.30,tau_d:9.0,esyn:-80,delay:0.0,pre:42,post:61;"synapse 632"dxdt:1,s:0,gsyn:1.000000,tau_r:.30,tau_d:9.0,esyn:-80,delay:0.0,pre:61,post:42;"synapse 633"dxdt:1,s:0,gsyn:1.000000,tau_r:.30,tau_d:9.0,esyn:-80,delay:0.0,pre:42,post:62;"synapse 634"dxdt:1,s:0,gsyn:1.000000,tau_r:.30,tau_d:9.0,esyn:-80,delay:0.0,pre:62,post:42;"synapse 635"dxdt:1,s:0,gsyn:1.000000,tau_r:.30,tau_d:9.0,esyn:-80,delay:0.0,pre:42,post:63;"synapse 636"dxdt:1,s:0,gsyn:1.000000,tau_r:.30,tau_d:9.0,esyn:-80,delay:0.0,pre:63,post:42;"synapse 637"dxdt:1,s:0,gsyn:1.000000,tau_r:.30,tau_d:9.0,esyn:-80,delay:0.0,pre:42,post:64;"synapse 638"dxdt:1,s:0,gsyn:1.000000,tau_r:.30,tau_d:9.0,esyn:-80,delay:0.0,pre:64,post:42;"synapse 639"dxdt:1,s:0,gsyn:1.000000,tau_r:.30,tau_d:9.0,esyn:-80,delay:0.0,pre:42,post:65;"synapse 640"dxdt:1,s:0,gsyn:1.000000,tau_r:.30,tau_d:9.0,esyn:-80,delay:0.0,pre:65,post:42;"synapse 641"dxdt:1,s:0,gsyn:1.000000,tau_r:.30,tau_d:9.0,esyn:-80,delay:0.0,pre:42,post:66;"synapse 642"dxdt:1,s:0,gsyn:1.000000,tau_r:.30,tau_d:9.0,esyn:-80,delay:0.0,pre:66,post:42;"synapse 643"dxdt:1,s:0,gsyn:1.000000,tau_r:.30,tau_d:9.0,esyn:-80,delay:0.0,pre:42,post:67;"synapse 644"dxdt:1,s:0,gsyn:1.000000,tau_r:.30,tau_d:9.0,esyn:-80,delay:0.0,pre:67,post:42;"synapse 645"dxdt:1,s:0,gsyn:1.000000,tau_r:.30,tau_d:9.0,esyn:-80,delay:0.0,pre:42,post:68;"synapse 646"dxdt:1,s:0,gsyn:1.000000,tau_r:.30,tau_d:9.0,esyn:-80,delay:0.0,pre:68,post:42;"synapse 647"dxdt:1,s:0,gsyn:1.000000,tau_r:.30,tau_d:9.0,esyn:-80,delay:0.0,pre:42,post:69;"synapse 648"dxdt:1,s:0,gsyn:1.000000,tau_r:.30,tau_d:9.0,esyn:-80,delay:0.0,pre:69,post:42;"synapse 649"dxdt:1,s:0,gsyn:1.000000,tau_r:.30,tau_d:9.0,esyn:-80,delay:0.0,pre:42,post:70;"synapse 650"dxdt:1,s:0,gsyn:1.000000,tau_r:.30,tau_d:9.0,esyn:-80,delay:0.0,pre:70,post:42;"synapse 651"dxdt:1,s:0,gsyn:1.000000,tau_r:.30,tau_d:9.0,esyn:-80,delay:0.0,pre:42,post:71;"synapse 652"dxdt:1,s:0,gsyn:1.000000,tau_r:.30,tau_d:9.0,esyn:-80,delay:0.0,pre:71,post:42;"synapse 653"dxdt:1,s:0,gsyn:1.000000,tau_r:.30,tau_d:9.0,esyn:-80,delay:0.0,pre:42,post:72;"synapse 654"dxdt:1,s:0,gsyn:1.000000,tau_r:.30,tau_d:9.0,esyn:-80,delay:0.0,pre:72,post:42;"synapse 655"dxdt:1,s:0,gsyn:1.000000,tau_r:.30,tau_d:9.0,esyn:-80,delay:0.0,pre:42,post:73;"synapse 656"dxdt:1,s:0,gsyn:1.000000,tau_r:.30,tau_d:9.0,esyn:-80,delay:0.0,pre:73,post:42;"synapse 657"dxdt:1,s:0,gsyn:1.000000,tau_r:.30,tau_d:9.0,esyn:-80,delay:0.0,pre:42,post:74;"synapse 658"dxdt:1,s:0,gsyn:1.000000,tau_r:.30,tau_d:9.0,esyn:-80,delay:0.0,pre:74,post:42;"synapse 659"dxdt:1,s:0,gsyn:1.000000,tau_r:.30,tau_d:9.0,esyn:-80,delay:0.0,pre:42,post:75;"synapse 660"dxdt:1,s:0,gsyn:1.000000,tau_r:.30,tau_d:9.0,esyn:-80,delay:0.0,pre:75,post:42;"synapse 661"dxdt:1,s:0,gsyn:1.000000,tau_r:.30,tau_d:9.0,esyn:-80,delay:0.0,pre:42,post:76;"synapse 662"dxdt:1,s:0,gsyn:1.000000,tau_r:.30,tau_d:9.0,esyn:-80,delay:0.0,pre:76,post:42;"synapse 663"dxdt:1,s:0,gsyn:1.000000,tau_r:.30,tau_d:9.0,esyn:-80,delay:0.0,pre:42,post:77;"synapse 664"dxdt:1,s:0,gsyn:1.000000,tau_r:.30,tau_d:9.0,esyn:-80,delay:0.0,pre:77,post:42;"synapse 665"dxdt:1,s:0,gsyn:1.000000,tau_r:.30,tau_d:9.0,esyn:-80,delay:0.0,pre:42,post:78;"synapse 666"dxdt:1,s:0,gsyn:1.000000,tau_r:.30,tau_d:9.0,esyn:-80,delay:0.0,pre:78,post:42;"synapse 667"dxdt:1,s:0,gsyn:1.000000,tau_r:.30,tau_d:9.0,esyn:-80,delay:0.0,pre:42,post:79;"synapse 668"dxdt:1,s:0,gsyn:1.000000,tau_r:.30,tau_d:9.0,esyn:-80,delay:0.0,pre:79,post:42;"synapse 669"dxdt:1,s:0,gsyn:1.000000,tau_r:.30,tau_d:9.0,esyn:-80,delay:0.0,pre:43,post:44;"synapse 670"dxdt:1,s:0,gsyn:1.000000,tau_r:.30,tau_d:9.0,esyn:-80,delay:0.0,pre:44,post:43;"synapse 671"dxdt:1,s:0,gsyn:1.000000,tau_r:.30,tau_d:9.0,esyn:-80,delay:0.0,pre:43,post:45;"synapse 672"dxdt:1,s:0,gsyn:1.000000,tau_r:.30,tau_d:9.0,esyn:-80,delay:0.0,pre:45,post:43;"synapse 673"dxdt:1,s:0,gsyn:1.000000,tau_r:.30,tau_d:9.0,esyn:-80,delay:0.0,pre:43,post:46;"synapse 674"dxdt:1,s:0,gsyn:1.000000,tau_r:.30,tau_d:9.0,esyn:-80,delay:0.0,pre:46,post:43;"synapse 675"dxdt:1,s:0,gsyn:1.000000,tau_r:.30,tau_d:9.0,esyn:-80,delay:0.0,pre:43,post:47;"synapse 676"dxdt:1,s:0,gsyn:1.000000,tau_r:.30,tau_d:9.0,esyn:-80,delay:0.0,pre:47,post:43;"synapse 677"dxdt:1,s:0,gsyn:1.000000,tau_r:.30,tau_d:9.0,esyn:-80,delay:0.0,pre:43,post:48;"synapse 678"dxdt:1,s:0,gsyn:1.000000,tau_r:.30,tau_d:9.0,esyn:-80,delay:0.0,pre:48,post:43;"synapse 679"dxdt:1,s:0,gsyn:1.000000,tau_r:.30,tau_d:9.0,esyn:-80,delay:0.0,pre:43,post:49;"synapse 680"dxdt:1,s:0,gsyn:1.000000,tau_r:.30,tau_d:9.0,esyn:-80,delay:0.0,pre:49,post:43;"synapse 681"dxdt:1,s:0,gsyn:1.000000,tau_r:.30,tau_d:9.0,esyn:-80,delay:0.0,pre:43,post:50;"synapse 682"dxdt:1,s:0,gsyn:1.000000,tau_r:.30,tau_d:9.0,esyn:-80,delay:0.0,pre:50,post:43;"synapse 683"dxdt:1,s:0,gsyn:1.000000,tau_r:.30,tau_d:9.0,esyn:-80,delay:0.0,pre:43,post:51;"synapse 684"dxdt:1,s:0,gsyn:1.000000,tau_r:.30,tau_d:9.0,esyn:-80,delay:0.0,pre:51,post:43;"synapse 685"dxdt:1,s:0,gsyn:1.000000,tau_r:.30,tau_d:9.0,esyn:-80,delay:0.0,pre:43,post:52;"synapse 686"dxdt:1,s:0,gsyn:1.000000,tau_r:.30,tau_d:9.0,esyn:-80,delay:0.0,pre:52,post:43;"synapse 687"dxdt:1,s:0,gsyn:1.000000,tau_r:.30,tau_d:9.0,esyn:-80,delay:0.0,pre:43,post:53;"synapse 688"dxdt:1,s:0,gsyn:1.000000,tau_r:.30,tau_d:9.0,esyn:-80,delay:0.0,pre:53,post:43;"synapse 689"dxdt:1,s:0,gsyn:1.000000,tau_r:.30,tau_d:9.0,esyn:-80,delay:0.0,pre:43,post:54;"synapse 690"dxdt:1,s:0,gsyn:1.000000,tau_r:.30,tau_d:9.0,esyn:-80,delay:0.0,pre:54,post:43;"synapse 691"dxdt:1,s:0,gsyn:1.000000,tau_r:.30,tau_d:9.0,esyn:-80,delay:0.0,pre:43,post:55;"synapse 692"dxdt:1,s:0,gsyn:1.000000,tau_r:.30,tau_d:9.0,esyn:-80,delay:0.0,pre:55,post:43;"synapse 693"dxdt:1,s:0,gsyn:1.000000,tau_r:.30,tau_d:9.0,esyn:-80,delay:0.0,pre:43,post:56;"synapse 694"dxdt:1,s:0,gsyn:1.000000,tau_r:.30,tau_d:9.0,esyn:-80,delay:0.0,pre:56,post:43;"synapse 695"dxdt:1,s:0,gsyn:1.000000,tau_r:.30,tau_d:9.0,esyn:-80,delay:0.0,pre:43,post:57;"synapse 696"dxdt:1,s:0,gsyn:1.000000,tau_r:.30,tau_d:9.0,esyn:-80,delay:0.0,pre:57,post:43;"synapse 697"dxdt:1,s:0,gsyn:1.000000,tau_r:.30,tau_d:9.0,esyn:-80,delay:0.0,pre:43,post:58;"synapse 698"dxdt:1,s:0,gsyn:1.000000,tau_r:.30,tau_d:9.0,esyn:-80,delay:0.0,pre:58,post:43;"synapse 699"dxdt:1,s:0,gsyn:1.000000,tau_r:.30,tau_d:9.0,esyn:-80,delay:0.0,pre:43,post:59;"synapse 700"dxdt:1,s:0,gsyn:1.000000,tau_r:.30,tau_d:9.0,esyn:-80,delay:0.0,pre:59,post:43;"synapse 701"dxdt:1,s:0,gsyn:1.000000,tau_r:.30,tau_d:9.0,esyn:-80,delay:0.0,pre:43,post:60;"synapse 702"dxdt:1,s:0,gsyn:1.000000,tau_r:.30,tau_d:9.0,esyn:-80,delay:0.0,pre:60,post:43;"synapse 703"dxdt:1,s:0,gsyn:1.000000,tau_r:.30,tau_d:9.0,esyn:-80,delay:0.0,pre:43,post:61;"synapse 704"dxdt:1,s:0,gsyn:1.000000,tau_r:.30,tau_d:9.0,esyn:-80,delay:0.0,pre:61,post:43;"synapse 705"dxdt:1,s:0,gsyn:1.000000,tau_r:.30,tau_d:9.0,esyn:-80,delay:0.0,pre:43,post:62;"synapse 706"dxdt:1,s:0,gsyn:1.000000,tau_r:.30,tau_d:9.0,esyn:-80,delay:0.0,pre:62,post:43;"synapse 707"dxdt:1,s:0,gsyn:1.000000,tau_r:.30,tau_d:9.0,esyn:-80,delay:0.0,pre:43,post:63;"synapse 708"dxdt:1,s:0,gsyn:1.000000,tau_r:.30,tau_d:9.0,esyn:-80,delay:0.0,pre:63,post:43;"synapse 709"dxdt:1,s:0,gsyn:1.000000,tau_r:.30,tau_d:9.0,esyn:-80,delay:0.0,pre:43,post:64;"synapse 710"dxdt:1,s:0,gsyn:1.000000,tau_r:.30,tau_d:9.0,esyn:-80,delay:0.0,pre:64,post:43;"synapse 711"dxdt:1,s:0,gsyn:1.000000,tau_r:.30,tau_d:9.0,esyn:-80,delay:0.0,pre:43,post:65;"synapse 712"dxdt:1,s:0,gsyn:1.000000,tau_r:.30,tau_d:9.0,esyn:-80,delay:0.0,pre:65,post:43;"synapse 713"dxdt:1,s:0,gsyn:1.000000,tau_r:.30,tau_d:9.0,esyn:-80,delay:0.0,pre:43,post:66;"synapse 714"dxdt:1,s:0,gsyn:1.000000,tau_r:.30,tau_d:9.0,esyn:-80,delay:0.0,pre:66,post:43;"synapse 715"dxdt:1,s:0,gsyn:1.000000,tau_r:.30,tau_d:9.0,esyn:-80,delay:0.0,pre:43,post:67;"synapse 716"dxdt:1,s:0,gsyn:1.000000,tau_r:.30,tau_d:9.0,esyn:-80,delay:0.0,pre:67,post:43;"synapse 717"dxdt:1,s:0,gsyn:1.000000,tau_r:.30,tau_d:9.0,esyn:-80,delay:0.0,pre:43,post:68;"synapse 718"dxdt:1,s:0,gsyn:1.000000,tau_r:.30,tau_d:9.0,esyn:-80,delay:0.0,pre:68,post:43;"synapse 719"dxdt:1,s:0,gsyn:1.000000,tau_r:.30,tau_d:9.0,esyn:-80,delay:0.0,pre:43,post:69;"synapse 720"dxdt:1,s:0,gsyn:1.000000,tau_r:.30,tau_d:9.0,esyn:-80,delay:0.0,pre:69,post:43;"synapse 721"dxdt:1,s:0,gsyn:1.000000,tau_r:.30,tau_d:9.0,esyn:-80,delay:0.0,pre:43,post:70;"synapse 722"dxdt:1,s:0,gsyn:1.000000,tau_r:.30,tau_d:9.0,esyn:-80,delay:0.0,pre:70,post:43;"synapse 723"dxdt:1,s:0,gsyn:1.000000,tau_r:.30,tau_d:9.0,esyn:-80,delay:0.0,pre:43,post:71;"synapse 724"dxdt:1,s:0,gsyn:1.000000,tau_r:.30,tau_d:9.0,esyn:-80,delay:0.0,pre:71,post:43;"synapse 725"dxdt:1,s:0,gsyn:1.000000,tau_r:.30,tau_d:9.0,esyn:-80,delay:0.0,pre:43,post:72;"synapse 726"dxdt:1,s:0,gsyn:1.000000,tau_r:.30,tau_d:9.0,esyn:-80,delay:0.0,pre:72,post:43;"synapse 727"dxdt:1,s:0,gsyn:1.000000,tau_r:.30,tau_d:9.0,esyn:-80,delay:0.0,pre:43,post:73;"synapse 728"dxdt:1,s:0,gsyn:1.000000,tau_r:.30,tau_d:9.0,esyn:-80,delay:0.0,pre:73,post:43;"synapse 729"dxdt:1,s:0,gsyn:1.000000,tau_r:.30,tau_d:9.0,esyn:-80,delay:0.0,pre:43,post:74;"synapse 730"dxdt:1,s:0,gsyn:1.000000,tau_r:.30,tau_d:9.0,esyn:-80,delay:0.0,pre:74,post:43;"synapse 731"dxdt:1,s:0,gsyn:1.000000,tau_r:.30,tau_d:9.0,esyn:-80,delay:0.0,pre:43,post:75;"synapse 732"dxdt:1,s:0,gsyn:1.000000,tau_r:.30,tau_d:9.0,esyn:-80,delay:0.0,pre:75,post:43;"synapse 733"dxdt:1,s:0,gsyn:1.000000,tau_r:.30,tau_d:9.0,esyn:-80,delay:0.0,pre:43,post:76;"synapse 734"dxdt:1,s:0,gsyn:1.000000,tau_r:.30,tau_d:9.0,esyn:-80,delay:0.0,pre:76,post:43;"synapse 735"dxdt:1,s:0,gsyn:1.000000,tau_r:.30,tau_d:9.0,esyn:-80,delay:0.0,pre:43,post:77;"synapse 736"dxdt:1,s:0,gsyn:1.000000,tau_r:.30,tau_d:9.0,esyn:-80,delay:0.0,pre:77,post:43;"synapse 737"dxdt:1,s:0,gsyn:1.000000,tau_r:.30,tau_d:9.0,esyn:-80,delay:0.0,pre:43,post:78;"synapse 738"dxdt:1,s:0,gsyn:1.000000,tau_r:.30,tau_d:9.0,esyn:-80,delay:0.0,pre:78,post:43;"synapse 739"dxdt:1,s:0,gsyn:1.000000,tau_r:.30,tau_d:9.0,esyn:-80,delay:0.0,pre:43,post:79;"synapse 740"dxdt:1,s:0,gsyn:1.000000,tau_r:.30,tau_d:9.0,esyn:-80,delay:0.0,pre:79,post:43;"synapse 741"dxdt:1,s:0,gsyn:1.000000,tau_r:.30,tau_d:9.0,esyn:-80,delay:0.0,pre:44,post:45;"synapse 742"dxdt:1,s:0,gsyn:1.000000,tau_r:.30,tau_d:9.0,esyn:-80,delay:0.0,pre:45,post:44;"synapse 743"dxdt:1,s:0,gsyn:1.000000,tau_r:.30,tau_d:9.0,esyn:-80,delay:0.0,pre:44,post:46;"synapse 744"dxdt:1,s:0,gsyn:1.000000,tau_r:.30,tau_d:9.0,esyn:-80,delay:0.0,pre:46,post:44;"synapse 745"dxdt:1,s:0,gsyn:1.000000,tau_r:.30,tau_d:9.0,esyn:-80,delay:0.0,pre:44,post:47;"synapse 746"dxdt:1,s:0,gsyn:1.000000,tau_r:.30,tau_d:9.0,esyn:-80,delay:0.0,pre:47,post:44;"synapse 747"dxdt:1,s:0,gsyn:1.000000,tau_r:.30,tau_d:9.0,esyn:-80,delay:0.0,pre:44,post:48;"synapse 748"dxdt:1,s:0,gsyn:1.000000,tau_r:.30,tau_d:9.0,esyn:-80,delay:0.0,pre:48,post:44;"synapse 749"dxdt:1,s:0,gsyn:1.000000,tau_r:.30,tau_d:9.0,esyn:-80,delay:0.0,pre:44,post:49;"synapse 750"dxdt:1,s:0,gsyn:1.000000,tau_r:.30,tau_d:9.0,esyn:-80,delay:0.0,pre:49,post:44;"synapse 751"dxdt:1,s:0,gsyn:1.000000,tau_r:.30,tau_d:9.0,esyn:-80,delay:0.0,pre:44,post:50;"synapse 752"dxdt:1,s:0,gsyn:1.000000,tau_r:.30,tau_d:9.0,esyn:-80,delay:0.0,pre:50,post:44;"synapse 753"dxdt:1,s:0,gsyn:1.000000,tau_r:.30,tau_d:9.0,esyn:-80,delay:0.0,pre:44,post:51;"synapse 754"dxdt:1,s:0,gsyn:1.000000,tau_r:.30,tau_d:9.0,esyn:-80,delay:0.0,pre:51,post:44;"synapse 755"dxdt:1,s:0,gsyn:1.000000,tau_r:.30,tau_d:9.0,esyn:-80,delay:0.0,pre:44,post:52;"synapse 756"dxdt:1,s:0,gsyn:1.000000,tau_r:.30,tau_d:9.0,esyn:-80,delay:0.0,pre:52,post:44;"synapse 757"dxdt:1,s:0,gsyn:1.000000,tau_r:.30,tau_d:9.0,esyn:-80,delay:0.0,pre:44,post:53;"synapse 758"dxdt:1,s:0,gsyn:1.000000,tau_r:.30,tau_d:9.0,esyn:-80,delay:0.0,pre:53,post:44;"synapse 759"dxdt:1,s:0,gsyn:1.000000,tau_r:.30,tau_d:9.0,esyn:-80,delay:0.0,pre:44,post:54;"synapse 760"dxdt:1,s:0,gsyn:1.000000,tau_r:.30,tau_d:9.0,esyn:-80,delay:0.0,pre:54,post:44;"synapse 761"dxdt:1,s:0,gsyn:1.000000,tau_r:.30,tau_d:9.0,esyn:-80,delay:0.0,pre:44,post:55;"synapse 762"dxdt:1,s:0,gsyn:1.000000,tau_r:.30,tau_d:9.0,esyn:-80,delay:0.0,pre:55,post:44;"synapse 763"dxdt:1,s:0,gsyn:1.000000,tau_r:.30,tau_d:9.0,esyn:-80,delay:0.0,pre:44,post:56;"synapse 764"dxdt:1,s:0,gsyn:1.000000,tau_r:.30,tau_d:9.0,esyn:-80,delay:0.0,pre:56,post:44;"synapse 765"dxdt:1,s:0,gsyn:1.000000,tau_r:.30,tau_d:9.0,esyn:-80,delay:0.0,pre:44,post:57;"synapse 766"dxdt:1,s:0,gsyn:1.000000,tau_r:.30,tau_d:9.0,esyn:-80,delay:0.0,pre:57,post:44;"synapse 767"dxdt:1,s:0,gsyn:1.000000,tau_r:.30,tau_d:9.0,esyn:-80,delay:0.0,pre:44,post:58;"synapse 768"dxdt:1,s:0,gsyn:1.000000,tau_r:.30,tau_d:9.0,esyn:-80,delay:0.0,pre:58,post:44;"synapse 769"dxdt:1,s:0,gsyn:1.000000,tau_r:.30,tau_d:9.0,esyn:-80,delay:0.0,pre:44,post:59;"synapse 770"dxdt:1,s:0,gsyn:1.000000,tau_r:.30,tau_d:9.0,esyn:-80,delay:0.0,pre:59,post:44;"synapse 771"dxdt:1,s:0,gsyn:1.000000,tau_r:.30,tau_d:9.0,esyn:-80,delay:0.0,pre:44,post:60;"synapse 772"dxdt:1,s:0,gsyn:1.000000,tau_r:.30,tau_d:9.0,esyn:-80,delay:0.0,pre:60,post:44;"synapse 773"dxdt:1,s:0,gsyn:1.000000,tau_r:.30,tau_d:9.0,esyn:-80,delay:0.0,pre:44,post:61;"synapse 774"dxdt:1,s:0,gsyn:1.000000,tau_r:.30,tau_d:9.0,esyn:-80,delay:0.0,pre:61,post:44;"synapse 775"dxdt:1,s:0,gsyn:1.000000,tau_r:.30,tau_d:9.0,esyn:-80,delay:0.0,pre:44,post:62;"synapse 776"dxdt:1,s:0,gsyn:1.000000,tau_r:.30,tau_d:9.0,esyn:-80,delay:0.0,pre:62,post:44;"synapse 777"dxdt:1,s:0,gsyn:1.000000,tau_r:.30,tau_d:9.0,esyn:-80,delay:0.0,pre:44,post:63;"synapse 778"dxdt:1,s:0,gsyn:1.000000,tau_r:.30,tau_d:9.0,esyn:-80,delay:0.0,pre:63,post:44;"synapse 779"dxdt:1,s:0,gsyn:1.000000,tau_r:.30,tau_d:9.0,esyn:-80,delay:0.0,pre:44,post:64;"synapse 780"dxdt:1,s:0,gsyn:1.000000,tau_r:.30,tau_d:9.0,esyn:-80,delay:0.0,pre:64,post:44;"synapse 781"dxdt:1,s:0,gsyn:1.000000,tau_r:.30,tau_d:9.0,esyn:-80,delay:0.0,pre:44,post:65;"synapse 782"dxdt:1,s:0,gsyn:1.000000,tau_r:.30,tau_d:9.0,esyn:-80,delay:0.0,pre:65,post:44;"synapse 783"dxdt:1,s:0,gsyn:1.000000,tau_r:.30,tau_d:9.0,esyn:-80,delay:0.0,pre:44,post:66;"synapse 784"dxdt:1,s:0,gsyn:1.000000,tau_r:.30,tau_d:9.0,esyn:-80,delay:0.0,pre:66,post:44;"synapse 785"dxdt:1,s:0,gsyn:1.000000,tau_r:.30,tau_d:9.0,esyn:-80,delay:0.0,pre:44,post:67;"synapse 786"dxdt:1,s:0,gsyn:1.000000,tau_r:.30,tau_d:9.0,esyn:-80,delay:0.0,pre:67,post:44;"synapse 787"dxdt:1,s:0,gsyn:1.000000,tau_r:.30,tau_d:9.0,esyn:-80,delay:0.0,pre:44,post:68;"synapse 788"dxdt:1,s:0,gsyn:1.000000,tau_r:.30,tau_d:9.0,esyn:-80,delay:0.0,pre:68,post:44;"synapse 789"dxdt:1,s:0,gsyn:1.000000,tau_r:.30,tau_d:9.0,esyn:-80,delay:0.0,pre:44,post:69;"synapse 790"dxdt:1,s:0,gsyn:1.000000,tau_r:.30,tau_d:9.0,esyn:-80,delay:0.0,pre:69,post:44;"synapse 791"dxdt:1,s:0,gsyn:1.000000,tau_r:.30,tau_d:9.0,esyn:-80,delay:0.0,pre:44,post:70;"synapse 792"dxdt:1,s:0,gsyn:1.000000,tau_r:.30,tau_d:9.0,esyn:-80,delay:0.0,pre:70,post:44;"synapse 793"dxdt:1,s:0,gsyn:1.000000,tau_r:.30,tau_d:9.0,esyn:-80,delay:0.0,pre:44,post:71;"synapse 794"dxdt:1,s:0,gsyn:1.000000,tau_r:.30,tau_d:9.0,esyn:-80,delay:0.0,pre:71,post:44;"synapse 795"dxdt:1,s:0,gsyn:1.000000,tau_r:.30,tau_d:9.0,esyn:-80,delay:0.0,pre:44,post:72;"synapse 796"dxdt:1,s:0,gsyn:1.000000,tau_r:.30,tau_d:9.0,esyn:-80,delay:0.0,pre:72,post:44;"synapse 797"dxdt:1,s:0,gsyn:1.000000,tau_r:.30,tau_d:9.0,esyn:-80,delay:0.0,pre:44,post:73;"synapse 798"dxdt:1,s:0,gsyn:1.000000,tau_r:.30,tau_d:9.0,esyn:-80,delay:0.0,pre:73,post:44;"synapse 799"dxdt:1,s:0,gsyn:1.000000,tau_r:.30,tau_d:9.0,esyn:-80,delay:0.0,pre:44,post:74;"synapse 800"dxdt:1,s:0,gsyn:1.000000,tau_r:.30,tau_d:9.0,esyn:-80,delay:0.0,pre:74,post:44;"synapse 801"dxdt:1,s:0,gsyn:1.000000,tau_r:.30,tau_d:9.0,esyn:-80,delay:0.0,pre:44,post:75;"synapse 802"dxdt:1,s:0,gsyn:1.000000,tau_r:.30,tau_d:9.0,esyn:-80,delay:0.0,pre:75,post:44;"synapse 803"dxdt:1,s:0,gsyn:1.000000,tau_r:.30,tau_d:9.0,esyn:-80,delay:0.0,pre:44,post:76;"synapse 804"dxdt:1,s:0,gsyn:1.000000,tau_r:.30,tau_d:9.0,esyn:-80,delay:0.0,pre:76,post:44;"synapse 805"dxdt:1,s:0,gsyn:1.000000,tau_r:.30,tau_d:9.0,esyn:-80,delay:0.0,pre:44,post:77;"synapse 806"dxdt:1,s:0,gsyn:1.000000,tau_r:.30,tau_d:9.0,esyn:-80,delay:0.0,pre:77,post:44;"synapse 807"dxdt:1,s:0,gsyn:1.000000,tau_r:.30,tau_d:9.0,esyn:-80,delay:0.0,pre:44,post:78;"synapse 808"dxdt:1,s:0,gsyn:1.000000,tau_r:.30,tau_d:9.0,esyn:-80,delay:0.0,pre:78,post:44;"synapse 809"dxdt:1,s:0,gsyn:1.000000,tau_r:.30,tau_d:9.0,esyn:-80,delay:0.0,pre:44,post:79;"synapse 810"dxdt:1,s:0,gsyn:1.000000,tau_r:.30,tau_d:9.0,esyn:-80,delay:0.0,pre:79,post:44;"synapse 811"dxdt:1,s:0,gsyn:1.000000,tau_r:.30,tau_d:9.0,esyn:-80,delay:0.0,pre:45,post:46;"synapse 812"dxdt:1,s:0,gsyn:1.000000,tau_r:.30,tau_d:9.0,esyn:-80,delay:0.0,pre:46,post:45;"synapse 813"dxdt:1,s:0,gsyn:1.000000,tau_r:.30,tau_d:9.0,esyn:-80,delay:0.0,pre:45,post:47;"synapse 814"dxdt:1,s:0,gsyn:1.000000,tau_r:.30,tau_d:9.0,esyn:-80,delay:0.0,pre:47,post:45;"synapse 815"dxdt:1,s:0,gsyn:1.000000,tau_r:.30,tau_d:9.0,esyn:-80,delay:0.0,pre:45,post:48;"synapse 816"dxdt:1,s:0,gsyn:1.000000,tau_r:.30,tau_d:9.0,esyn:-80,delay:0.0,pre:48,post:45;"synapse 817"dxdt:1,s:0,gsyn:1.000000,tau_r:.30,tau_d:9.0,esyn:-80,delay:0.0,pre:45,post:49;"synapse 818"dxdt:1,s:0,gsyn:1.000000,tau_r:.30,tau_d:9.0,esyn:-80,delay:0.0,pre:49,post:45;"synapse 819"dxdt:1,s:0,gsyn:1.000000,tau_r:.30,tau_d:9.0,esyn:-80,delay:0.0,pre:45,post:50;"synapse 820"dxdt:1,s:0,gsyn:1.000000,tau_r:.30,tau_d:9.0,esyn:-80,delay:0.0,pre:50,post:45;"synapse 821"dxdt:1,s:0,gsyn:1.000000,tau_r:.30,tau_d:9.0,esyn:-80,delay:0.0,pre:45,post:51;"synapse 822"dxdt:1,s:0,gsyn:1.000000,tau_r:.30,tau_d:9.0,esyn:-80,delay:0.0,pre:51,post:45;"synapse 823"dxdt:1,s:0,gsyn:1.000000,tau_r:.30,tau_d:9.0,esyn:-80,delay:0.0,pre:45,post:52;"synapse 824"dxdt:1,s:0,gsyn:1.000000,tau_r:.30,tau_d:9.0,esyn:-80,delay:0.0,pre:52,post:45;"synapse 825"dxdt:1,s:0,gsyn:1.000000,tau_r:.30,tau_d:9.0,esyn:-80,delay:0.0,pre:45,post:53;"synapse 826"dxdt:1,s:0,gsyn:1.000000,tau_r:.30,tau_d:9.0,esyn:-80,delay:0.0,pre:53,post:45;"synapse 827"dxdt:1,s:0,gsyn:1.000000,tau_r:.30,tau_d:9.0,esyn:-80,delay:0.0,pre:45,post:54;"synapse 828"dxdt:1,s:0,gsyn:1.000000,tau_r:.30,tau_d:9.0,esyn:-80,delay:0.0,pre:54,post:45;"synapse 829"dxdt:1,s:0,gsyn:1.000000,tau_r:.30,tau_d:9.0,esyn:-80,delay:0.0,pre:45,post:55;"synapse 830"dxdt:1,s:0,gsyn:1.000000,tau_r:.30,tau_d:9.0,esyn:-80,delay:0.0,pre:55,post:45;"synapse 831"dxdt:1,s:0,gsyn:1.000000,tau_r:.30,tau_d:9.0,esyn:-80,delay:0.0,pre:45,post:56;"synapse 832"dxdt:1,s:0,gsyn:1.000000,tau_r:.30,tau_d:9.0,esyn:-80,delay:0.0,pre:56,post:45;"synapse 833"dxdt:1,s:0,gsyn:1.000000,tau_r:.30,tau_d:9.0,esyn:-80,delay:0.0,pre:45,post:57;"synapse 834"dxdt:1,s:0,gsyn:1.000000,tau_r:.30,tau_d:9.0,esyn:-80,delay:0.0,pre:57,post:45;"synapse 835"dxdt:1,s:0,gsyn:1.000000,tau_r:.30,tau_d:9.0,esyn:-80,delay:0.0,pre:45,post:58;"synapse 836"dxdt:1,s:0,gsyn:1.000000,tau_r:.30,tau_d:9.0,esyn:-80,delay:0.0,pre:58,post:45;"synapse 837"dxdt:1,s:0,gsyn:1.000000,tau_r:.30,tau_d:9.0,esyn:-80,delay:0.0,pre:45,post:59;"synapse 838"dxdt:1,s:0,gsyn:1.000000,tau_r:.30,tau_d:9.0,esyn:-80,delay:0.0,pre:59,post:45;"synapse 839"dxdt:1,s:0,gsyn:1.000000,tau_r:.30,tau_d:9.0,esyn:-80,delay:0.0,pre:45,post:60;"synapse 840"dxdt:1,s:0,gsyn:1.000000,tau_r:.30,tau_d:9.0,esyn:-80,delay:0.0,pre:60,post:45;"synapse 841"dxdt:1,s:0,gsyn:1.000000,tau_r:.30,tau_d:9.0,esyn:-80,delay:0.0,pre:45,post:61;"synapse 842"dxdt:1,s:0,gsyn:1.000000,tau_r:.30,tau_d:9.0,esyn:-80,delay:0.0,pre:61,post:45;"synapse 843"dxdt:1,s:0,gsyn:1.000000,tau_r:.30,tau_d:9.0,esyn:-80,delay:0.0,pre:45,post:62;"synapse 844"dxdt:1,s:0,gsyn:1.000000,tau_r:.30,tau_d:9.0,esyn:-80,delay:0.0,pre:62,post:45;"synapse 845"dxdt:1,s:0,gsyn:1.000000,tau_r:.30,tau_d:9.0,esyn:-80,delay:0.0,pre:45,post:63;"synapse 846"dxdt:1,s:0,gsyn:1.000000,tau_r:.30,tau_d:9.0,esyn:-80,delay:0.0,pre:63,post:45;"synapse 847"dxdt:1,s:0,gsyn:1.000000,tau_r:.30,tau_d:9.0,esyn:-80,delay:0.0,pre:45,post:64;"synapse 848"dxdt:1,s:0,gsyn:1.000000,tau_r:.30,tau_d:9.0,esyn:-80,delay:0.0,pre:64,post:45;"synapse 849"dxdt:1,s:0,gsyn:1.000000,tau_r:.30,tau_d:9.0,esyn:-80,delay:0.0,pre:45,post:65;"synapse 850"dxdt:1,s:0,gsyn:1.000000,tau_r:.30,tau_d:9.0,esyn:-80,delay:0.0,pre:65,post:45;"synapse 851"dxdt:1,s:0,gsyn:1.000000,tau_r:.30,tau_d:9.0,esyn:-80,delay:0.0,pre:45,post:66;"synapse 852"dxdt:1,s:0,gsyn:1.000000,tau_r:.30,tau_d:9.0,esyn:-80,delay:0.0,pre:66,post:45;"synapse 853"dxdt:1,s:0,gsyn:1.000000,tau_r:.30,tau_d:9.0,esyn:-80,delay:0.0,pre:45,post:67;"synapse 854"dxdt:1,s:0,gsyn:1.000000,tau_r:.30,tau_d:9.0,esyn:-80,delay:0.0,pre:67,post:45;"synapse 855"dxdt:1,s:0,gsyn:1.000000,tau_r:.30,tau_d:9.0,esyn:-80,delay:0.0,pre:45,post:68;"synapse 856"dxdt:1,s:0,gsyn:1.000000,tau_r:.30,tau_d:9.0,esyn:-80,delay:0.0,pre:68,post:45;"synapse 857"dxdt:1,s:0,gsyn:1.000000,tau_r:.30,tau_d:9.0,esyn:-80,delay:0.0,pre:45,post:69;"synapse 858"dxdt:1,s:0,gsyn:1.000000,tau_r:.30,tau_d:9.0,esyn:-80,delay:0.0,pre:69,post:45;"synapse 859"dxdt:1,s:0,gsyn:1.000000,tau_r:.30,tau_d:9.0,esyn:-80,delay:0.0,pre:45,post:70;"synapse 860"dxdt:1,s:0,gsyn:1.000000,tau_r:.30,tau_d:9.0,esyn:-80,delay:0.0,pre:70,post:45;"synapse 861"dxdt:1,s:0,gsyn:1.000000,tau_r:.30,tau_d:9.0,esyn:-80,delay:0.0,pre:45,post:71;"synapse 862"dxdt:1,s:0,gsyn:1.000000,tau_r:.30,tau_d:9.0,esyn:-80,delay:0.0,pre:71,post:45;"synapse 863"dxdt:1,s:0,gsyn:1.000000,tau_r:.30,tau_d:9.0,esyn:-80,delay:0.0,pre:45,post:72;"synapse 864"dxdt:1,s:0,gsyn:1.000000,tau_r:.30,tau_d:9.0,esyn:-80,delay:0.0,pre:72,post:45;"synapse 865"dxdt:1,s:0,gsyn:1.000000,tau_r:.30,tau_d:9.0,esyn:-80,delay:0.0,pre:45,post:73;"synapse 866"dxdt:1,s:0,gsyn:1.000000,tau_r:.30,tau_d:9.0,esyn:-80,delay:0.0,pre:73,post:45;"synapse 867"dxdt:1,s:0,gsyn:1.000000,tau_r:.30,tau_d:9.0,esyn:-80,delay:0.0,pre:45,post:74;"synapse 868"dxdt:1,s:0,gsyn:1.000000,tau_r:.30,tau_d:9.0,esyn:-80,delay:0.0,pre:74,post:45;"synapse 869"dxdt:1,s:0,gsyn:1.000000,tau_r:.30,tau_d:9.0,esyn:-80,delay:0.0,pre:45,post:75;"synapse 870"dxdt:1,s:0,gsyn:1.000000,tau_r:.30,tau_d:9.0,esyn:-80,delay:0.0,pre:75,post:45;"synapse 871"dxdt:1,s:0,gsyn:1.000000,tau_r:.30,tau_d:9.0,esyn:-80,delay:0.0,pre:45,post:76;"synapse 872"dxdt:1,s:0,gsyn:1.000000,tau_r:.30,tau_d:9.0,esyn:-80,delay:0.0,pre:76,post:45;"synapse 873"dxdt:1,s:0,gsyn:1.000000,tau_r:.30,tau_d:9.0,esyn:-80,delay:0.0,pre:45,post:77;"synapse 874"dxdt:1,s:0,gsyn:1.000000,tau_r:.30,tau_d:9.0,esyn:-80,delay:0.0,pre:77,post:45;"synapse 875"dxdt:1,s:0,gsyn:1.000000,tau_r:.30,tau_d:9.0,esyn:-80,delay:0.0,pre:45,post:78;"synapse 876"dxdt:1,s:0,gsyn:1.000000,tau_r:.30,tau_d:9.0,esyn:-80,delay:0.0,pre:78,post:45;"synapse 877"dxdt:1,s:0,gsyn:1.000000,tau_r:.30,tau_d:9.0,esyn:-80,delay:0.0,pre:45,post:79;"synapse 878"dxdt:1,s:0,gsyn:1.000000,tau_r:.30,tau_d:9.0,esyn:-80,delay:0.0,pre:79,post:45;"synapse 879"dxdt:1,s:0,gsyn:1.000000,tau_r:.30,tau_d:9.0,esyn:-80,delay:0.0,pre:46,post:47;"synapse 880"dxdt:1,s:0,gsyn:1.000000,tau_r:.30,tau_d:9.0,esyn:-80,delay:0.0,pre:47,post:46;"synapse 881"dxdt:1,s:0,gsyn:1.000000,tau_r:.30,tau_d:9.0,esyn:-80,delay:0.0,pre:46,post:48;"synapse 882"dxdt:1,s:0,gsyn:1.000000,tau_r:.30,tau_d:9.0,esyn:-80,delay:0.0,pre:48,post:46;"synapse 883"dxdt:1,s:0,gsyn:1.000000,tau_r:.30,tau_d:9.0,esyn:-80,delay:0.0,pre:46,post:49;"synapse 884"dxdt:1,s:0,gsyn:1.000000,tau_r:.30,tau_d:9.0,esyn:-80,delay:0.0,pre:49,post:46;"synapse 885"dxdt:1,s:0,gsyn:1.000000,tau_r:.30,tau_d:9.0,esyn:-80,delay:0.0,pre:46,post:50;"synapse 886"dxdt:1,s:0,gsyn:1.000000,tau_r:.30,tau_d:9.0,esyn:-80,delay:0.0,pre:50,post:46;"synapse 887"dxdt:1,s:0,gsyn:1.000000,tau_r:.30,tau_d:9.0,esyn:-80,delay:0.0,pre:46,post:51;"synapse 888"dxdt:1,s:0,gsyn:1.000000,tau_r:.30,tau_d:9.0,esyn:-80,delay:0.0,pre:51,post:46;"synapse 889"dxdt:1,s:0,gsyn:1.000000,tau_r:.30,tau_d:9.0,esyn:-80,delay:0.0,pre:46,post:52;"synapse 890"dxdt:1,s:0,gsyn:1.000000,tau_r:.30,tau_d:9.0,esyn:-80,delay:0.0,pre:52,post:46;"synapse 891"dxdt:1,s:0,gsyn:1.000000,tau_r:.30,tau_d:9.0,esyn:-80,delay:0.0,pre:46,post:53;"synapse 892"dxdt:1,s:0,gsyn:1.000000,tau_r:.30,tau_d:9.0,esyn:-80,delay:0.0,pre:53,post:46;"synapse 893"dxdt:1,s:0,gsyn:1.000000,tau_r:.30,tau_d:9.0,esyn:-80,delay:0.0,pre:46,post:54;"synapse 894"dxdt:1,s:0,gsyn:1.000000,tau_r:.30,tau_d:9.0,esyn:-80,delay:0.0,pre:54,post:46;"synapse 895"dxdt:1,s:0,gsyn:1.000000,tau_r:.30,tau_d:9.0,esyn:-80,delay:0.0,pre:46,post:55;"synapse 896"dxdt:1,s:0,gsyn:1.000000,tau_r:.30,tau_d:9.0,esyn:-80,delay:0.0,pre:55,post:46;"synapse 897"dxdt:1,s:0,gsyn:1.000000,tau_r:.30,tau_d:9.0,esyn:-80,delay:0.0,pre:46,post:56;"synapse 898"dxdt:1,s:0,gsyn:1.000000,tau_r:.30,tau_d:9.0,esyn:-80,delay:0.0,pre:56,post:46;"synapse 899"dxdt:1,s:0,gsyn:1.000000,tau_r:.30,tau_d:9.0,esyn:-80,delay:0.0,pre:46,post:57;"synapse 900"dxdt:1,s:0,gsyn:1.000000,tau_r:.30,tau_d:9.0,esyn:-80,delay:0.0,pre:57,post:46;"synapse 901"dxdt:1,s:0,gsyn:1.000000,tau_r:.30,tau_d:9.0,esyn:-80,delay:0.0,pre:46,post:58;"synapse 902"dxdt:1,s:0,gsyn:1.000000,tau_r:.30,tau_d:9.0,esyn:-80,delay:0.0,pre:58,post:46;"synapse 903"dxdt:1,s:0,gsyn:1.000000,tau_r:.30,tau_d:9.0,esyn:-80,delay:0.0,pre:46,post:59;"synapse 904"dxdt:1,s:0,gsyn:1.000000,tau_r:.30,tau_d:9.0,esyn:-80,delay:0.0,pre:59,post:46;"synapse 905"dxdt:1,s:0,gsyn:1.000000,tau_r:.30,tau_d:9.0,esyn:-80,delay:0.0,pre:46,post:60;"synapse 906"dxdt:1,s:0,gsyn:1.000000,tau_r:.30,tau_d:9.0,esyn:-80,delay:0.0,pre:60,post:46;"synapse 907"dxdt:1,s:0,gsyn:1.000000,tau_r:.30,tau_d:9.0,esyn:-80,delay:0.0,pre:46,post:61;"synapse 908"dxdt:1,s:0,gsyn:1.000000,tau_r:.30,tau_d:9.0,esyn:-80,delay:0.0,pre:61,post:46;"synapse 909"dxdt:1,s:0,gsyn:1.000000,tau_r:.30,tau_d:9.0,esyn:-80,delay:0.0,pre:46,post:62;"synapse 910"dxdt:1,s:0,gsyn:1.000000,tau_r:.30,tau_d:9.0,esyn:-80,delay:0.0,pre:62,post:46;"synapse 911"dxdt:1,s:0,gsyn:1.000000,tau_r:.30,tau_d:9.0,esyn:-80,delay:0.0,pre:46,post:63;"synapse 912"dxdt:1,s:0,gsyn:1.000000,tau_r:.30,tau_d:9.0,esyn:-80,delay:0.0,pre:63,post:46;"synapse 913"dxdt:1,s:0,gsyn:1.000000,tau_r:.30,tau_d:9.0,esyn:-80,delay:0.0,pre:46,post:64;"synapse 914"dxdt:1,s:0,gsyn:1.000000,tau_r:.30,tau_d:9.0,esyn:-80,delay:0.0,pre:64,post:46;"synapse 915"dxdt:1,s:0,gsyn:1.000000,tau_r:.30,tau_d:9.0,esyn:-80,delay:0.0,pre:46,post:65;"synapse 916"dxdt:1,s:0,gsyn:1.000000,tau_r:.30,tau_d:9.0,esyn:-80,delay:0.0,pre:65,post:46;"synapse 917"dxdt:1,s:0,gsyn:1.000000,tau_r:.30,tau_d:9.0,esyn:-80,delay:0.0,pre:46,post:66;"synapse 918"dxdt:1,s:0,gsyn:1.000000,tau_r:.30,tau_d:9.0,esyn:-80,delay:0.0,pre:66,post:46;"synapse 919"dxdt:1,s:0,gsyn:1.000000,tau_r:.30,tau_d:9.0,esyn:-80,delay:0.0,pre:46,post:67;"synapse 920"dxdt:1,s:0,gsyn:1.000000,tau_r:.30,tau_d:9.0,esyn:-80,delay:0.0,pre:67,post:46;"synapse 921"dxdt:1,s:0,gsyn:1.000000,tau_r:.30,tau_d:9.0,esyn:-80,delay:0.0,pre:46,post:68;"synapse 922"dxdt:1,s:0,gsyn:1.000000,tau_r:.30,tau_d:9.0,esyn:-80,delay:0.0,pre:68,post:46;"synapse 923"dxdt:1,s:0,gsyn:1.000000,tau_r:.30,tau_d:9.0,esyn:-80,delay:0.0,pre:46,post:69;"synapse 924"dxdt:1,s:0,gsyn:1.000000,tau_r:.30,tau_d:9.0,esyn:-80,delay:0.0,pre:69,post:46;"synapse 925"dxdt:1,s:0,gsyn:1.000000,tau_r:.30,tau_d:9.0,esyn:-80,delay:0.0,pre:46,post:70;"synapse 926"dxdt:1,s:0,gsyn:1.000000,tau_r:.30,tau_d:9.0,esyn:-80,delay:0.0,pre:70,post:46;"synapse 927"dxdt:1,s:0,gsyn:1.000000,tau_r:.30,tau_d:9.0,esyn:-80,delay:0.0,pre:46,post:71;"synapse 928"dxdt:1,s:0,gsyn:1.000000,tau_r:.30,tau_d:9.0,esyn:-80,delay:0.0,pre:71,post:46;"synapse 929"dxdt:1,s:0,gsyn:1.000000,tau_r:.30,tau_d:9.0,esyn:-80,delay:0.0,pre:46,post:72;"synapse 930"dxdt:1,s:0,gsyn:1.000000,tau_r:.30,tau_d:9.0,esyn:-80,delay:0.0,pre:72,post:46;"synapse 931"dxdt:1,s:0,gsyn:1.000000,tau_r:.30,tau_d:9.0,esyn:-80,delay:0.0,pre:46,post:73;"synapse 932"dxdt:1,s:0,gsyn:1.000000,tau_r:.30,tau_d:9.0,esyn:-80,delay:0.0,pre:73,post:46;"synapse 933"dxdt:1,s:0,gsyn:1.000000,tau_r:.30,tau_d:9.0,esyn:-80,delay:0.0,pre:46,post:74;"synapse 934"dxdt:1,s:0,gsyn:1.000000,tau_r:.30,tau_d:9.0,esyn:-80,delay:0.0,pre:74,post:46;"synapse 935"dxdt:1,s:0,gsyn:1.000000,tau_r:.30,tau_d:9.0,esyn:-80,delay:0.0,pre:46,post:75;"synapse 936"dxdt:1,s:0,gsyn:1.000000,tau_r:.30,tau_d:9.0,esyn:-80,delay:0.0,pre:75,post:46;"synapse 937"dxdt:1,s:0,gsyn:1.000000,tau_r:.30,tau_d:9.0,esyn:-80,delay:0.0,pre:46,post:76;"synapse 938"dxdt:1,s:0,gsyn:1.000000,tau_r:.30,tau_d:9.0,esyn:-80,delay:0.0,pre:76,post:46;"synapse 939"dxdt:1,s:0,gsyn:1.000000,tau_r:.30,tau_d:9.0,esyn:-80,delay:0.0,pre:46,post:77;"synapse 940"dxdt:1,s:0,gsyn:1.000000,tau_r:.30,tau_d:9.0,esyn:-80,delay:0.0,pre:77,post:46;"synapse 941"dxdt:1,s:0,gsyn:1.000000,tau_r:.30,tau_d:9.0,esyn:-80,delay:0.0,pre:46,post:78;"synapse 942"dxdt:1,s:0,gsyn:1.000000,tau_r:.30,tau_d:9.0,esyn:-80,delay:0.0,pre:78,post:46;"synapse 943"dxdt:1,s:0,gsyn:1.000000,tau_r:.30,tau_d:9.0,esyn:-80,delay:0.0,pre:46,post:79;"synapse 944"dxdt:1,s:0,gsyn:1.000000,tau_r:.30,tau_d:9.0,esyn:-80,delay:0.0,pre:79,post:46;"synapse 945"dxdt:1,s:0,gsyn:1.000000,tau_r:.30,tau_d:9.0,esyn:-80,delay:0.0,pre:47,post:48;"synapse 946"dxdt:1,s:0,gsyn:1.000000,tau_r:.30,tau_d:9.0,esyn:-80,delay:0.0,pre:48,post:47;"synapse 947"dxdt:1,s:0,gsyn:1.000000,tau_r:.30,tau_d:9.0,esyn:-80,delay:0.0,pre:47,post:49;"synapse 948"dxdt:1,s:0,gsyn:1.000000,tau_r:.30,tau_d:9.0,esyn:-80,delay:0.0,pre:49,post:47;"synapse 949"dxdt:1,s:0,gsyn:1.000000,tau_r:.30,tau_d:9.0,esyn:-80,delay:0.0,pre:47,post:50;"synapse 950"dxdt:1,s:0,gsyn:1.000000,tau_r:.30,tau_d:9.0,esyn:-80,delay:0.0,pre:50,post:47;"synapse 951"dxdt:1,s:0,gsyn:1.000000,tau_r:.30,tau_d:9.0,esyn:-80,delay:0.0,pre:47,post:51;"synapse 952"dxdt:1,s:0,gsyn:1.000000,tau_r:.30,tau_d:9.0,esyn:-80,delay:0.0,pre:51,post:47;"synapse 953"dxdt:1,s:0,gsyn:1.000000,tau_r:.30,tau_d:9.0,esyn:-80,delay:0.0,pre:47,post:52;"synapse 954"dxdt:1,s:0,gsyn:1.000000,tau_r:.30,tau_d:9.0,esyn:-80,delay:0.0,pre:52,post:47;"synapse 955"dxdt:1,s:0,gsyn:1.000000,tau_r:.30,tau_d:9.0,esyn:-80,delay:0.0,pre:47,post:53;"synapse 956"dxdt:1,s:0,gsyn:1.000000,tau_r:.30,tau_d:9.0,esyn:-80,delay:0.0,pre:53,post:47;"synapse 957"dxdt:1,s:0,gsyn:1.000000,tau_r:.30,tau_d:9.0,esyn:-80,delay:0.0,pre:47,post:54;"synapse 958"dxdt:1,s:0,gsyn:1.000000,tau_r:.30,tau_d:9.0,esyn:-80,delay:0.0,pre:54,post:47;"synapse 959"dxdt:1,s:0,gsyn:1.000000,tau_r:.30,tau_d:9.0,esyn:-80,delay:0.0,pre:47,post:55;"synapse 960"dxdt:1,s:0,gsyn:1.000000,tau_r:.30,tau_d:9.0,esyn:-80,delay:0.0,pre:55,post:47;"synapse 961"dxdt:1,s:0,gsyn:1.000000,tau_r:.30,tau_d:9.0,esyn:-80,delay:0.0,pre:47,post:56;"synapse 962"dxdt:1,s:0,gsyn:1.000000,tau_r:.30,tau_d:9.0,esyn:-80,delay:0.0,pre:56,post:47;"synapse 963"dxdt:1,s:0,gsyn:1.000000,tau_r:.30,tau_d:9.0,esyn:-80,delay:0.0,pre:47,post:57;"synapse 964"dxdt:1,s:0,gsyn:1.000000,tau_r:.30,tau_d:9.0,esyn:-80,delay:0.0,pre:57,post:47;"synapse 965"dxdt:1,s:0,gsyn:1.000000,tau_r:.30,tau_d:9.0,esyn:-80,delay:0.0,pre:47,post:58;"synapse 966"dxdt:1,s:0,gsyn:1.000000,tau_r:.30,tau_d:9.0,esyn:-80,delay:0.0,pre:58,post:47;"synapse 967"dxdt:1,s:0,gsyn:1.000000,tau_r:.30,tau_d:9.0,esyn:-80,delay:0.0,pre:47,post:59;"synapse 968"dxdt:1,s:0,gsyn:1.000000,tau_r:.30,tau_d:9.0,esyn:-80,delay:0.0,pre:59,post:47;"synapse 969"dxdt:1,s:0,gsyn:1.000000,tau_r:.30,tau_d:9.0,esyn:-80,delay:0.0,pre:47,post:60;"synapse 970"dxdt:1,s:0,gsyn:1.000000,tau_r:.30,tau_d:9.0,esyn:-80,delay:0.0,pre:60,post:47;"synapse 971"dxdt:1,s:0,gsyn:1.000000,tau_r:.30,tau_d:9.0,esyn:-80,delay:0.0,pre:47,post:61;"synapse 972"dxdt:1,s:0,gsyn:1.000000,tau_r:.30,tau_d:9.0,esyn:-80,delay:0.0,pre:61,post:47;"synapse 973"dxdt:1,s:0,gsyn:1.000000,tau_r:.30,tau_d:9.0,esyn:-80,delay:0.0,pre:47,post:62;"synapse 974"dxdt:1,s:0,gsyn:1.000000,tau_r:.30,tau_d:9.0,esyn:-80,delay:0.0,pre:62,post:47;"synapse 975"dxdt:1,s:0,gsyn:1.000000,tau_r:.30,tau_d:9.0,esyn:-80,delay:0.0,pre:47,post:63;"synapse 976"dxdt:1,s:0,gsyn:1.000000,tau_r:.30,tau_d:9.0,esyn:-80,delay:0.0,pre:63,post:47;"synapse 977"dxdt:1,s:0,gsyn:1.000000,tau_r:.30,tau_d:9.0,esyn:-80,delay:0.0,pre:47,post:64;"synapse 978"dxdt:1,s:0,gsyn:1.000000,tau_r:.30,tau_d:9.0,esyn:-80,delay:0.0,pre:64,post:47;"synapse 979"dxdt:1,s:0,gsyn:1.000000,tau_r:.30,tau_d:9.0,esyn:-80,delay:0.0,pre:47,post:65;"synapse 980"dxdt:1,s:0,gsyn:1.000000,tau_r:.30,tau_d:9.0,esyn:-80,delay:0.0,pre:65,post:47;"synapse 981"dxdt:1,s:0,gsyn:1.000000,tau_r:.30,tau_d:9.0,esyn:-80,delay:0.0,pre:47,post:66;"synapse 982"dxdt:1,s:0,gsyn:1.000000,tau_r:.30,tau_d:9.0,esyn:-80,delay:0.0,pre:66,post:47;"synapse 983"dxdt:1,s:0,gsyn:1.000000,tau_r:.30,tau_d:9.0,esyn:-80,delay:0.0,pre:47,post:67;"synapse 984"dxdt:1,s:0,gsyn:1.000000,tau_r:.30,tau_d:9.0,esyn:-80,delay:0.0,pre:67,post:47;"synapse 985"dxdt:1,s:0,gsyn:1.000000,tau_r:.30,tau_d:9.0,esyn:-80,delay:0.0,pre:47,post:68;"synapse 986"dxdt:1,s:0,gsyn:1.000000,tau_r:.30,tau_d:9.0,esyn:-80,delay:0.0,pre:68,post:47;"synapse 987"dxdt:1,s:0,gsyn:1.000000,tau_r:.30,tau_d:9.0,esyn:-80,delay:0.0,pre:47,post:69;"synapse 988"dxdt:1,s:0,gsyn:1.000000,tau_r:.30,tau_d:9.0,esyn:-80,delay:0.0,pre:69,post:47;"synapse 989"dxdt:1,s:0,gsyn:1.000000,tau_r:.30,tau_d:9.0,esyn:-80,delay:0.0,pre:47,post:70;"synapse 990"dxdt:1,s:0,gsyn:1.000000,tau_r:.30,tau_d:9.0,esyn:-80,delay:0.0,pre:70,post:47;"synapse 991"dxdt:1,s:0,gsyn:1.000000,tau_r:.30,tau_d:9.0,esyn:-80,delay:0.0,pre:47,post:71;"synapse 992"dxdt:1,s:0,gsyn:1.000000,tau_r:.30,tau_d:9.0,esyn:-80,delay:0.0,pre:71,post:47;"synapse 993"dxdt:1,s:0,gsyn:1.000000,tau_r:.30,tau_d:9.0,esyn:-80,delay:0.0,pre:47,post:72;"synapse 994"dxdt:1,s:0,gsyn:1.000000,tau_r:.30,tau_d:9.0,esyn:-80,delay:0.0,pre:72,post:47;"synapse 995"dxdt:1,s:0,gsyn:1.000000,tau_r:.30,tau_d:9.0,esyn:-80,delay:0.0,pre:47,post:73;"synapse 996"dxdt:1,s:0,gsyn:1.000000,tau_r:.30,tau_d:9.0,esyn:-80,delay:0.0,pre:73,post:47;"synapse 997"dxdt:1,s:0,gsyn:1.000000,tau_r:.30,tau_d:9.0,esyn:-80,delay:0.0,pre:47,post:74;"synapse 998"dxdt:1,s:0,gsyn:1.000000,tau_r:.30,tau_d:9.0,esyn:-80,delay:0.0,pre:74,post:47;"synapse 999"dxdt:1,s:0,gsyn:1.000000,tau_r:.30,tau_d:9.0,esyn:-80,delay:0.0,pre:47,post:75;"synapse 1000"dxdt:1,s:0,gsyn:1.000000,tau_r:.30,tau_d:9.0,esyn:-80,delay:0.0,pre:75,post:47;"synapse 1001"dxdt:1,s:0,gsyn:1.000000,tau_r:.30,tau_d:9.0,esyn:-80,delay:0.0,pre:47,post:76;"synapse 1002"dxdt:1,s:0,gsyn:1.000000,tau_r:.30,tau_d:9.0,esyn:-80,delay:0.0,pre:76,post:47;"synapse 1003"dxdt:1,s:0,gsyn:1.000000,tau_r:.30,tau_d:9.0,esyn:-80,delay:0.0,pre:47,post:77;"synapse 1004"dxdt:1,s:0,gsyn:1.000000,tau_r:.30,tau_d:9.0,esyn:-80,delay:0.0,pre:77,post:47;"synapse 1005"dxdt:1,s:0,gsyn:1.000000,tau_r:.30,tau_d:9.0,esyn:-80,delay:0.0,pre:47,post:78;"synapse 1006"dxdt:1,s:0,gsyn:1.000000,tau_r:.30,tau_d:9.0,esyn:-80,delay:0.0,pre:78,post:47;"synapse 1007"dxdt:1,s:0,gsyn:1.000000,tau_r:.30,tau_d:9.0,esyn:-80,delay:0.0,pre:47,post:79;"synapse 1008"dxdt:1,s:0,gsyn:1.000000,tau_r:.30,tau_d:9.0,esyn:-80,delay:0.0,pre:79,post:47;"synapse 1009"dxdt:1,s:0,gsyn:1.000000,tau_r:.30,tau_d:9.0,esyn:-80,delay:0.0,pre:48,post:49;"synapse 1010"dxdt:1,s:0,gsyn:1.000000,tau_r:.30,tau_d:9.0,esyn:-80,delay:0.0,pre:49,post:48;"synapse 1011"dxdt:1,s:0,gsyn:1.000000,tau_r:.30,tau_d:9.0,esyn:-80,delay:0.0,pre:48,post:50;"synapse 1012"dxdt:1,s:0,gsyn:1.000000,tau_r:.30,tau_d:9.0,esyn:-80,delay:0.0,pre:50,post:48;"synapse 1013"dxdt:1,s:0,gsyn:1.000000,tau_r:.30,tau_d:9.0,esyn:-80,delay:0.0,pre:48,post:51;"synapse 1014"dxdt:1,s:0,gsyn:1.000000,tau_r:.30,tau_d:9.0,esyn:-80,delay:0.0,pre:51,post:48;"synapse 1015"dxdt:1,s:0,gsyn:1.000000,tau_r:.30,tau_d:9.0,esyn:-80,delay:0.0,pre:48,post:52;"synapse 1016"dxdt:1,s:0,gsyn:1.000000,tau_r:.30,tau_d:9.0,esyn:-80,delay:0.0,pre:52,post:48;"synapse 1017"dxdt:1,s:0,gsyn:1.000000,tau_r:.30,tau_d:9.0,esyn:-80,delay:0.0,pre:48,post:53;"synapse 1018"dxdt:1,s:0,gsyn:1.000000,tau_r:.30,tau_d:9.0,esyn:-80,delay:0.0,pre:53,post:48;"synapse 1019"dxdt:1,s:0,gsyn:1.000000,tau_r:.30,tau_d:9.0,esyn:-80,delay:0.0,pre:48,post:54;"synapse 1020"dxdt:1,s:0,gsyn:1.000000,tau_r:.30,tau_d:9.0,esyn:-80,delay:0.0,pre:54,post:48;"synapse 1021"dxdt:1,s:0,gsyn:1.000000,tau_r:.30,tau_d:9.0,esyn:-80,delay:0.0,pre:48,post:55;"synapse 1022"dxdt:1,s:0,gsyn:1.000000,tau_r:.30,tau_d:9.0,esyn:-80,delay:0.0,pre:55,post:48;"synapse 1023"dxdt:1,s:0,gsyn:1.000000,tau_r:.30,tau_d:9.0,esyn:-80,delay:0.0,pre:48,post:56;"synapse 1024"dxdt:1,s:0,gsyn:1.000000,tau_r:.30,tau_d:9.0,esyn:-80,delay:0.0,pre:56,post:48;"synapse 1025"dxdt:1,s:0,gsyn:1.000000,tau_r:.30,tau_d:9.0,esyn:-80,delay:0.0,pre:48,post:57;"synapse 1026"dxdt:1,s:0,gsyn:1.000000,tau_r:.30,tau_d:9.0,esyn:-80,delay:0.0,pre:57,post:48;"synapse 1027"dxdt:1,s:0,gsyn:1.000000,tau_r:.30,tau_d:9.0,esyn:-80,delay:0.0,pre:48,post:58;"synapse 1028"dxdt:1,s:0,gsyn:1.000000,tau_r:.30,tau_d:9.0,esyn:-80,delay:0.0,pre:58,post:48;"synapse 1029"dxdt:1,s:0,gsyn:1.000000,tau_r:.30,tau_d:9.0,esyn:-80,delay:0.0,pre:48,post:59;"synapse 1030"dxdt:1,s:0,gsyn:1.000000,tau_r:.30,tau_d:9.0,esyn:-80,delay:0.0,pre:59,post:48;"synapse 1031"dxdt:1,s:0,gsyn:1.000000,tau_r:.30,tau_d:9.0,esyn:-80,delay:0.0,pre:48,post:60;"synapse 1032"dxdt:1,s:0,gsyn:1.000000,tau_r:.30,tau_d:9.0,esyn:-80,delay:0.0,pre:60,post:48;"synapse 1033"dxdt:1,s:0,gsyn:1.000000,tau_r:.30,tau_d:9.0,esyn:-80,delay:0.0,pre:48,post:61;"synapse 1034"dxdt:1,s:0,gsyn:1.000000,tau_r:.30,tau_d:9.0,esyn:-80,delay:0.0,pre:61,post:48;"synapse 1035"dxdt:1,s:0,gsyn:1.000000,tau_r:.30,tau_d:9.0,esyn:-80,delay:0.0,pre:48,post:62;"synapse 1036"dxdt:1,s:0,gsyn:1.000000,tau_r:.30,tau_d:9.0,esyn:-80,delay:0.0,pre:62,post:48;"synapse 1037"dxdt:1,s:0,gsyn:1.000000,tau_r:.30,tau_d:9.0,esyn:-80,delay:0.0,pre:48,post:63;"synapse 1038"dxdt:1,s:0,gsyn:1.000000,tau_r:.30,tau_d:9.0,esyn:-80,delay:0.0,pre:63,post:48;"synapse 1039"dxdt:1,s:0,gsyn:1.000000,tau_r:.30,tau_d:9.0,esyn:-80,delay:0.0,pre:48,post:64;"synapse 1040"dxdt:1,s:0,gsyn:1.000000,tau_r:.30,tau_d:9.0,esyn:-80,delay:0.0,pre:64,post:48;"synapse 1041"dxdt:1,s:0,gsyn:1.000000,tau_r:.30,tau_d:9.0,esyn:-80,delay:0.0,pre:48,post:65;"synapse 1042"dxdt:1,s:0,gsyn:1.000000,tau_r:.30,tau_d:9.0,esyn:-80,delay:0.0,pre:65,post:48;"synapse 1043"dxdt:1,s:0,gsyn:1.000000,tau_r:.30,tau_d:9.0,esyn:-80,delay:0.0,pre:48,post:66;"synapse 1044"dxdt:1,s:0,gsyn:1.000000,tau_r:.30,tau_d:9.0,esyn:-80,delay:0.0,pre:66,post:48;"synapse 1045"dxdt:1,s:0,gsyn:1.000000,tau_r:.30,tau_d:9.0,esyn:-80,delay:0.0,pre:48,post:67;"synapse 1046"dxdt:1,s:0,gsyn:1.000000,tau_r:.30,tau_d:9.0,esyn:-80,delay:0.0,pre:67,post:48;"synapse 1047"dxdt:1,s:0,gsyn:1.000000,tau_r:.30,tau_d:9.0,esyn:-80,delay:0.0,pre:48,post:68;"synapse 1048"dxdt:1,s:0,gsyn:1.000000,tau_r:.30,tau_d:9.0,esyn:-80,delay:0.0,pre:68,post:48;"synapse 1049"dxdt:1,s:0,gsyn:1.000000,tau_r:.30,tau_d:9.0,esyn:-80,delay:0.0,pre:48,post:69;"synapse 1050"dxdt:1,s:0,gsyn:1.000000,tau_r:.30,tau_d:9.0,esyn:-80,delay:0.0,pre:69,post:48;"synapse 1051"dxdt:1,s:0,gsyn:1.000000,tau_r:.30,tau_d:9.0,esyn:-80,delay:0.0,pre:48,post:70;"synapse 1052"dxdt:1,s:0,gsyn:1.000000,tau_r:.30,tau_d:9.0,esyn:-80,delay:0.0,pre:70,post:48;"synapse 1053"dxdt:1,s:0,gsyn:1.000000,tau_r:.30,tau_d:9.0,esyn:-80,delay:0.0,pre:48,post:71;"synapse 1054"dxdt:1,s:0,gsyn:1.000000,tau_r:.30,tau_d:9.0,esyn:-80,delay:0.0,pre:71,post:48;"synapse 1055"dxdt:1,s:0,gsyn:1.000000,tau_r:.30,tau_d:9.0,esyn:-80,delay:0.0,pre:48,post:72;"synapse 1056"dxdt:1,s:0,gsyn:1.000000,tau_r:.30,tau_d:9.0,esyn:-80,delay:0.0,pre:72,post:48;"synapse 1057"dxdt:1,s:0,gsyn:1.000000,tau_r:.30,tau_d:9.0,esyn:-80,delay:0.0,pre:48,post:73;"synapse 1058"dxdt:1,s:0,gsyn:1.000000,tau_r:.30,tau_d:9.0,esyn:-80,delay:0.0,pre:73,post:48;"synapse 1059"dxdt:1,s:0,gsyn:1.000000,tau_r:.30,tau_d:9.0,esyn:-80,delay:0.0,pre:48,post:74;"synapse 1060"dxdt:1,s:0,gsyn:1.000000,tau_r:.30,tau_d:9.0,esyn:-80,delay:0.0,pre:74,post:48;"synapse 1061"dxdt:1,s:0,gsyn:1.000000,tau_r:.30,tau_d:9.0,esyn:-80,delay:0.0,pre:48,post:75;"synapse 1062"dxdt:1,s:0,gsyn:1.000000,tau_r:.30,tau_d:9.0,esyn:-80,delay:0.0,pre:75,post:48;"synapse 1063"dxdt:1,s:0,gsyn:1.000000,tau_r:.30,tau_d:9.0,esyn:-80,delay:0.0,pre:48,post:76;"synapse 1064"dxdt:1,s:0,gsyn:1.000000,tau_r:.30,tau_d:9.0,esyn:-80,delay:0.0,pre:76,post:48;"synapse 1065"dxdt:1,s:0,gsyn:1.000000,tau_r:.30,tau_d:9.0,esyn:-80,delay:0.0,pre:48,post:77;"synapse 1066"dxdt:1,s:0,gsyn:1.000000,tau_r:.30,tau_d:9.0,esyn:-80,delay:0.0,pre:77,post:48;"synapse 1067"dxdt:1,s:0,gsyn:1.000000,tau_r:.30,tau_d:9.0,esyn:-80,delay:0.0,pre:48,post:78;"synapse 1068"dxdt:1,s:0,gsyn:1.000000,tau_r:.30,tau_d:9.0,esyn:-80,delay:0.0,pre:78,post:48;"synapse 1069"dxdt:1,s:0,gsyn:1.000000,tau_r:.30,tau_d:9.0,esyn:-80,delay:0.0,pre:48,post:79;"synapse 1070"dxdt:1,s:0,gsyn:1.000000,tau_r:.30,tau_d:9.0,esyn:-80,delay:0.0,pre:79,post:48;"synapse 1071"dxdt:1,s:0,gsyn:1.000000,tau_r:.30,tau_d:9.0,esyn:-80,delay:0.0,pre:49,post:50;"synapse 1072"dxdt:1,s:0,gsyn:1.000000,tau_r:.30,tau_d:9.0,esyn:-80,delay:0.0,pre:50,post:49;"synapse 1073"dxdt:1,s:0,gsyn:1.000000,tau_r:.30,tau_d:9.0,esyn:-80,delay:0.0,pre:49,post:51;"synapse 1074"dxdt:1,s:0,gsyn:1.000000,tau_r:.30,tau_d:9.0,esyn:-80,delay:0.0,pre:51,post:49;"synapse 1075"dxdt:1,s:0,gsyn:1.000000,tau_r:.30,tau_d:9.0,esyn:-80,delay:0.0,pre:49,post:52;"synapse 1076"dxdt:1,s:0,gsyn:1.000000,tau_r:.30,tau_d:9.0,esyn:-80,delay:0.0,pre:52,post:49;"synapse 1077"dxdt:1,s:0,gsyn:1.000000,tau_r:.30,tau_d:9.0,esyn:-80,delay:0.0,pre:49,post:53;"synapse 1078"dxdt:1,s:0,gsyn:1.000000,tau_r:.30,tau_d:9.0,esyn:-80,delay:0.0,pre:53,post:49;"synapse 1079"dxdt:1,s:0,gsyn:1.000000,tau_r:.30,tau_d:9.0,esyn:-80,delay:0.0,pre:49,post:54;"synapse 1080"dxdt:1,s:0,gsyn:1.000000,tau_r:.30,tau_d:9.0,esyn:-80,delay:0.0,pre:54,post:49;"synapse 1081"dxdt:1,s:0,gsyn:1.000000,tau_r:.30,tau_d:9.0,esyn:-80,delay:0.0,pre:49,post:55;"synapse 1082"dxdt:1,s:0,gsyn:1.000000,tau_r:.30,tau_d:9.0,esyn:-80,delay:0.0,pre:55,post:49;"synapse 1083"dxdt:1,s:0,gsyn:1.000000,tau_r:.30,tau_d:9.0,esyn:-80,delay:0.0,pre:49,post:56;"synapse 1084"dxdt:1,s:0,gsyn:1.000000,tau_r:.30,tau_d:9.0,esyn:-80,delay:0.0,pre:56,post:49;"synapse 1085"dxdt:1,s:0,gsyn:1.000000,tau_r:.30,tau_d:9.0,esyn:-80,delay:0.0,pre:49,post:57;"synapse 1086"dxdt:1,s:0,gsyn:1.000000,tau_r:.30,tau_d:9.0,esyn:-80,delay:0.0,pre:57,post:49;"synapse 1087"dxdt:1,s:0,gsyn:1.000000,tau_r:.30,tau_d:9.0,esyn:-80,delay:0.0,pre:49,post:58;"synapse 1088"dxdt:1,s:0,gsyn:1.000000,tau_r:.30,tau_d:9.0,esyn:-80,delay:0.0,pre:58,post:49;"synapse 1089"dxdt:1,s:0,gsyn:1.000000,tau_r:.30,tau_d:9.0,esyn:-80,delay:0.0,pre:49,post:59;"synapse 1090"dxdt:1,s:0,gsyn:1.000000,tau_r:.30,tau_d:9.0,esyn:-80,delay:0.0,pre:59,post:49;"synapse 1091"dxdt:1,s:0,gsyn:1.000000,tau_r:.30,tau_d:9.0,esyn:-80,delay:0.0,pre:49,post:60;"synapse 1092"dxdt:1,s:0,gsyn:1.000000,tau_r:.30,tau_d:9.0,esyn:-80,delay:0.0,pre:60,post:49;"synapse 1093"dxdt:1,s:0,gsyn:1.000000,tau_r:.30,tau_d:9.0,esyn:-80,delay:0.0,pre:49,post:61;"synapse 1094"dxdt:1,s:0,gsyn:1.000000,tau_r:.30,tau_d:9.0,esyn:-80,delay:0.0,pre:61,post:49;"synapse 1095"dxdt:1,s:0,gsyn:1.000000,tau_r:.30,tau_d:9.0,esyn:-80,delay:0.0,pre:49,post:62;"synapse 1096"dxdt:1,s:0,gsyn:1.000000,tau_r:.30,tau_d:9.0,esyn:-80,delay:0.0,pre:62,post:49;"synapse 1097"dxdt:1,s:0,gsyn:1.000000,tau_r:.30,tau_d:9.0,esyn:-80,delay:0.0,pre:49,post:63;"synapse 1098"dxdt:1,s:0,gsyn:1.000000,tau_r:.30,tau_d:9.0,esyn:-80,delay:0.0,pre:63,post:49;"synapse 1099"dxdt:1,s:0,gsyn:1.000000,tau_r:.30,tau_d:9.0,esyn:-80,delay:0.0,pre:49,post:64;"synapse 1100"dxdt:1,s:0,gsyn:1.000000,tau_r:.30,tau_d:9.0,esyn:-80,delay:0.0,pre:64,post:49;"synapse 1101"dxdt:1,s:0,gsyn:1.000000,tau_r:.30,tau_d:9.0,esyn:-80,delay:0.0,pre:49,post:65;"synapse 1102"dxdt:1,s:0,gsyn:1.000000,tau_r:.30,tau_d:9.0,esyn:-80,delay:0.0,pre:65,post:49;"synapse 1103"dxdt:1,s:0,gsyn:1.000000,tau_r:.30,tau_d:9.0,esyn:-80,delay:0.0,pre:49,post:66;"synapse 1104"dxdt:1,s:0,gsyn:1.000000,tau_r:.30,tau_d:9.0,esyn:-80,delay:0.0,pre:66,post:49;"synapse 1105"dxdt:1,s:0,gsyn:1.000000,tau_r:.30,tau_d:9.0,esyn:-80,delay:0.0,pre:49,post:67;"synapse 1106"dxdt:1,s:0,gsyn:1.000000,tau_r:.30,tau_d:9.0,esyn:-80,delay:0.0,pre:67,post:49;"synapse 1107"dxdt:1,s:0,gsyn:1.000000,tau_r:.30,tau_d:9.0,esyn:-80,delay:0.0,pre:49,post:68;"synapse 1108"dxdt:1,s:0,gsyn:1.000000,tau_r:.30,tau_d:9.0,esyn:-80,delay:0.0,pre:68,post:49;"synapse 1109"dxdt:1,s:0,gsyn:1.000000,tau_r:.30,tau_d:9.0,esyn:-80,delay:0.0,pre:49,post:69;"synapse 1110"dxdt:1,s:0,gsyn:1.000000,tau_r:.30,tau_d:9.0,esyn:-80,delay:0.0,pre:69,post:49;"synapse 1111"dxdt:1,s:0,gsyn:1.000000,tau_r:.30,tau_d:9.0,esyn:-80,delay:0.0,pre:49,post:70;"synapse 1112"dxdt:1,s:0,gsyn:1.000000,tau_r:.30,tau_d:9.0,esyn:-80,delay:0.0,pre:70,post:49;"synapse 1113"dxdt:1,s:0,gsyn:1.000000,tau_r:.30,tau_d:9.0,esyn:-80,delay:0.0,pre:49,post:71;"synapse 1114"dxdt:1,s:0,gsyn:1.000000,tau_r:.30,tau_d:9.0,esyn:-80,delay:0.0,pre:71,post:49;"synapse 1115"dxdt:1,s:0,gsyn:1.000000,tau_r:.30,tau_d:9.0,esyn:-80,delay:0.0,pre:49,post:72;"synapse 1116"dxdt:1,s:0,gsyn:1.000000,tau_r:.30,tau_d:9.0,esyn:-80,delay:0.0,pre:72,post:49;"synapse 1117"dxdt:1,s:0,gsyn:1.000000,tau_r:.30,tau_d:9.0,esyn:-80,delay:0.0,pre:49,post:73;"synapse 1118"dxdt:1,s:0,gsyn:1.000000,tau_r:.30,tau_d:9.0,esyn:-80,delay:0.0,pre:73,post:49;"synapse 1119"dxdt:1,s:0,gsyn:1.000000,tau_r:.30,tau_d:9.0,esyn:-80,delay:0.0,pre:49,post:74;"synapse 1120"dxdt:1,s:0,gsyn:1.000000,tau_r:.30,tau_d:9.0,esyn:-80,delay:0.0,pre:74,post:49;"synapse 1121"dxdt:1,s:0,gsyn:1.000000,tau_r:.30,tau_d:9.0,esyn:-80,delay:0.0,pre:49,post:75;"synapse 1122"dxdt:1,s:0,gsyn:1.000000,tau_r:.30,tau_d:9.0,esyn:-80,delay:0.0,pre:75,post:49;"synapse 1123"dxdt:1,s:0,gsyn:1.000000,tau_r:.30,tau_d:9.0,esyn:-80,delay:0.0,pre:49,post:76;"synapse 1124"dxdt:1,s:0,gsyn:1.000000,tau_r:.30,tau_d:9.0,esyn:-80,delay:0.0,pre:76,post:49;"synapse 1125"dxdt:1,s:0,gsyn:1.000000,tau_r:.30,tau_d:9.0,esyn:-80,delay:0.0,pre:49,post:77;"synapse 1126"dxdt:1,s:0,gsyn:1.000000,tau_r:.30,tau_d:9.0,esyn:-80,delay:0.0,pre:77,post:49;"synapse 1127"dxdt:1,s:0,gsyn:1.000000,tau_r:.30,tau_d:9.0,esyn:-80,delay:0.0,pre:49,post:78;"synapse 1128"dxdt:1,s:0,gsyn:1.000000,tau_r:.30,tau_d:9.0,esyn:-80,delay:0.0,pre:78,post:49;"synapse 1129"dxdt:1,s:0,gsyn:1.000000,tau_r:.30,tau_d:9.0,esyn:-80,delay:0.0,pre:49,post:79;"synapse 1130"dxdt:1,s:0,gsyn:1.000000,tau_r:.30,tau_d:9.0,esyn:-80,delay:0.0,pre:79,post:49;"synapse 1131"dxdt:1,s:0,gsyn:1.000000,tau_r:.30,tau_d:9.0,esyn:-80,delay:0.0,pre:50,post:51;"synapse 1132"dxdt:1,s:0,gsyn:1.000000,tau_r:.30,tau_d:9.0,esyn:-80,delay:0.0,pre:51,post:50;"synapse 1133"dxdt:1,s:0,gsyn:1.000000,tau_r:.30,tau_d:9.0,esyn:-80,delay:0.0,pre:50,post:52;"synapse 1134"dxdt:1,s:0,gsyn:1.000000,tau_r:.30,tau_d:9.0,esyn:-80,delay:0.0,pre:52,post:50;"synapse 1135"dxdt:1,s:0,gsyn:1.000000,tau_r:.30,tau_d:9.0,esyn:-80,delay:0.0,pre:50,post:53;"synapse 1136"dxdt:1,s:0,gsyn:1.000000,tau_r:.30,tau_d:9.0,esyn:-80,delay:0.0,pre:53,post:50;"synapse 1137"dxdt:1,s:0,gsyn:1.000000,tau_r:.30,tau_d:9.0,esyn:-80,delay:0.0,pre:50,post:54;"synapse 1138"dxdt:1,s:0,gsyn:1.000000,tau_r:.30,tau_d:9.0,esyn:-80,delay:0.0,pre:54,post:50;"synapse 1139"dxdt:1,s:0,gsyn:1.000000,tau_r:.30,tau_d:9.0,esyn:-80,delay:0.0,pre:50,post:55;"synapse 1140"dxdt:1,s:0,gsyn:1.000000,tau_r:.30,tau_d:9.0,esyn:-80,delay:0.0,pre:55,post:50;"synapse 1141"dxdt:1,s:0,gsyn:1.000000,tau_r:.30,tau_d:9.0,esyn:-80,delay:0.0,pre:50,post:56;"synapse 1142"dxdt:1,s:0,gsyn:1.000000,tau_r:.30,tau_d:9.0,esyn:-80,delay:0.0,pre:56,post:50;"synapse 1143"dxdt:1,s:0,gsyn:1.000000,tau_r:.30,tau_d:9.0,esyn:-80,delay:0.0,pre:50,post:57;"synapse 1144"dxdt:1,s:0,gsyn:1.000000,tau_r:.30,tau_d:9.0,esyn:-80,delay:0.0,pre:57,post:50;"synapse 1145"dxdt:1,s:0,gsyn:1.000000,tau_r:.30,tau_d:9.0,esyn:-80,delay:0.0,pre:50,post:58;"synapse 1146"dxdt:1,s:0,gsyn:1.000000,tau_r:.30,tau_d:9.0,esyn:-80,delay:0.0,pre:58,post:50;"synapse 1147"dxdt:1,s:0,gsyn:1.000000,tau_r:.30,tau_d:9.0,esyn:-80,delay:0.0,pre:50,post:59;"synapse 1148"dxdt:1,s:0,gsyn:1.000000,tau_r:.30,tau_d:9.0,esyn:-80,delay:0.0,pre:59,post:50;"synapse 1149"dxdt:1,s:0,gsyn:1.000000,tau_r:.30,tau_d:9.0,esyn:-80,delay:0.0,pre:50,post:60;"synapse 1150"dxdt:1,s:0,gsyn:1.000000,tau_r:.30,tau_d:9.0,esyn:-80,delay:0.0,pre:60,post:50;"synapse 1151"dxdt:1,s:0,gsyn:1.000000,tau_r:.30,tau_d:9.0,esyn:-80,delay:0.0,pre:50,post:61;"synapse 1152"dxdt:1,s:0,gsyn:1.000000,tau_r:.30,tau_d:9.0,esyn:-80,delay:0.0,pre:61,post:50;"synapse 1153"dxdt:1,s:0,gsyn:1.000000,tau_r:.30,tau_d:9.0,esyn:-80,delay:0.0,pre:50,post:62;"synapse 1154"dxdt:1,s:0,gsyn:1.000000,tau_r:.30,tau_d:9.0,esyn:-80,delay:0.0,pre:62,post:50;"synapse 1155"dxdt:1,s:0,gsyn:1.000000,tau_r:.30,tau_d:9.0,esyn:-80,delay:0.0,pre:50,post:63;"synapse 1156"dxdt:1,s:0,gsyn:1.000000,tau_r:.30,tau_d:9.0,esyn:-80,delay:0.0,pre:63,post:50;"synapse 1157"dxdt:1,s:0,gsyn:1.000000,tau_r:.30,tau_d:9.0,esyn:-80,delay:0.0,pre:50,post:64;"synapse 1158"dxdt:1,s:0,gsyn:1.000000,tau_r:.30,tau_d:9.0,esyn:-80,delay:0.0,pre:64,post:50;"synapse 1159"dxdt:1,s:0,gsyn:1.000000,tau_r:.30,tau_d:9.0,esyn:-80,delay:0.0,pre:50,post:65;"synapse 1160"dxdt:1,s:0,gsyn:1.000000,tau_r:.30,tau_d:9.0,esyn:-80,delay:0.0,pre:65,post:50;"synapse 1161"dxdt:1,s:0,gsyn:1.000000,tau_r:.30,tau_d:9.0,esyn:-80,delay:0.0,pre:50,post:66;"synapse 1162"dxdt:1,s:0,gsyn:1.000000,tau_r:.30,tau_d:9.0,esyn:-80,delay:0.0,pre:66,post:50;"synapse 1163"dxdt:1,s:0,gsyn:1.000000,tau_r:.30,tau_d:9.0,esyn:-80,delay:0.0,pre:50,post:67;"synapse 1164"dxdt:1,s:0,gsyn:1.000000,tau_r:.30,tau_d:9.0,esyn:-80,delay:0.0,pre:67,post:50;"synapse 1165"dxdt:1,s:0,gsyn:1.000000,tau_r:.30,tau_d:9.0,esyn:-80,delay:0.0,pre:50,post:68;"synapse 1166"dxdt:1,s:0,gsyn:1.000000,tau_r:.30,tau_d:9.0,esyn:-80,delay:0.0,pre:68,post:50;"synapse 1167"dxdt:1,s:0,gsyn:1.000000,tau_r:.30,tau_d:9.0,esyn:-80,delay:0.0,pre:50,post:69;"synapse 1168"dxdt:1,s:0,gsyn:1.000000,tau_r:.30,tau_d:9.0,esyn:-80,delay:0.0,pre:69,post:50;"synapse 1169"dxdt:1,s:0,gsyn:1.000000,tau_r:.30,tau_d:9.0,esyn:-80,delay:0.0,pre:50,post:70;"synapse 1170"dxdt:1,s:0,gsyn:1.000000,tau_r:.30,tau_d:9.0,esyn:-80,delay:0.0,pre:70,post:50;"synapse 1171"dxdt:1,s:0,gsyn:1.000000,tau_r:.30,tau_d:9.0,esyn:-80,delay:0.0,pre:50,post:71;"synapse 1172"dxdt:1,s:0,gsyn:1.000000,tau_r:.30,tau_d:9.0,esyn:-80,delay:0.0,pre:71,post:50;"synapse 1173"dxdt:1,s:0,gsyn:1.000000,tau_r:.30,tau_d:9.0,esyn:-80,delay:0.0,pre:50,post:72;"synapse 1174"dxdt:1,s:0,gsyn:1.000000,tau_r:.30,tau_d:9.0,esyn:-80,delay:0.0,pre:72,post:50;"synapse 1175"dxdt:1,s:0,gsyn:1.000000,tau_r:.30,tau_d:9.0,esyn:-80,delay:0.0,pre:50,post:73;"synapse 1176"dxdt:1,s:0,gsyn:1.000000,tau_r:.30,tau_d:9.0,esyn:-80,delay:0.0,pre:73,post:50;"synapse 1177"dxdt:1,s:0,gsyn:1.000000,tau_r:.30,tau_d:9.0,esyn:-80,delay:0.0,pre:50,post:74;"synapse 1178"dxdt:1,s:0,gsyn:1.000000,tau_r:.30,tau_d:9.0,esyn:-80,delay:0.0,pre:74,post:50;"synapse 1179"dxdt:1,s:0,gsyn:1.000000,tau_r:.30,tau_d:9.0,esyn:-80,delay:0.0,pre:50,post:75;"synapse 1180"dxdt:1,s:0,gsyn:1.000000,tau_r:.30,tau_d:9.0,esyn:-80,delay:0.0,pre:75,post:50;"synapse 1181"dxdt:1,s:0,gsyn:1.000000,tau_r:.30,tau_d:9.0,esyn:-80,delay:0.0,pre:50,post:76;"synapse 1182"dxdt:1,s:0,gsyn:1.000000,tau_r:.30,tau_d:9.0,esyn:-80,delay:0.0,pre:76,post:50;"synapse 1183"dxdt:1,s:0,gsyn:1.000000,tau_r:.30,tau_d:9.0,esyn:-80,delay:0.0,pre:50,post:77;"synapse 1184"dxdt:1,s:0,gsyn:1.000000,tau_r:.30,tau_d:9.0,esyn:-80,delay:0.0,pre:77,post:50;"synapse 1185"dxdt:1,s:0,gsyn:1.000000,tau_r:.30,tau_d:9.0,esyn:-80,delay:0.0,pre:50,post:78;"synapse 1186"dxdt:1,s:0,gsyn:1.000000,tau_r:.30,tau_d:9.0,esyn:-80,delay:0.0,pre:78,post:50;"synapse 1187"dxdt:1,s:0,gsyn:1.000000,tau_r:.30,tau_d:9.0,esyn:-80,delay:0.0,pre:50,post:79;"synapse 1188"dxdt:1,s:0,gsyn:1.000000,tau_r:.30,tau_d:9.0,esyn:-80,delay:0.0,pre:79,post:50;"synapse 1189"dxdt:1,s:0,gsyn:1.000000,tau_r:.30,tau_d:9.0,esyn:-80,delay:0.0,pre:51,post:52;"synapse 1190"dxdt:1,s:0,gsyn:1.000000,tau_r:.30,tau_d:9.0,esyn:-80,delay:0.0,pre:52,post:51;"synapse 1191"dxdt:1,s:0,gsyn:1.000000,tau_r:.30,tau_d:9.0,esyn:-80,delay:0.0,pre:51,post:53;"synapse 1192"dxdt:1,s:0,gsyn:1.000000,tau_r:.30,tau_d:9.0,esyn:-80,delay:0.0,pre:53,post:51;"synapse 1193"dxdt:1,s:0,gsyn:1.000000,tau_r:.30,tau_d:9.0,esyn:-80,delay:0.0,pre:51,post:54;"synapse 1194"dxdt:1,s:0,gsyn:1.000000,tau_r:.30,tau_d:9.0,esyn:-80,delay:0.0,pre:54,post:51;"synapse 1195"dxdt:1,s:0,gsyn:1.000000,tau_r:.30,tau_d:9.0,esyn:-80,delay:0.0,pre:51,post:55;"synapse 1196"dxdt:1,s:0,gsyn:1.000000,tau_r:.30,tau_d:9.0,esyn:-80,delay:0.0,pre:55,post:51;"synapse 1197"dxdt:1,s:0,gsyn:1.000000,tau_r:.30,tau_d:9.0,esyn:-80,delay:0.0,pre:51,post:56;"synapse 1198"dxdt:1,s:0,gsyn:1.000000,tau_r:.30,tau_d:9.0,esyn:-80,delay:0.0,pre:56,post:51;"synapse 1199"dxdt:1,s:0,gsyn:1.000000,tau_r:.30,tau_d:9.0,esyn:-80,delay:0.0,pre:51,post:57;"synapse 1200"dxdt:1,s:0,gsyn:1.000000,tau_r:.30,tau_d:9.0,esyn:-80,delay:0.0,pre:57,post:51;"synapse 1201"dxdt:1,s:0,gsyn:1.000000,tau_r:.30,tau_d:9.0,esyn:-80,delay:0.0,pre:51,post:58;"synapse 1202"dxdt:1,s:0,gsyn:1.000000,tau_r:.30,tau_d:9.0,esyn:-80,delay:0.0,pre:58,post:51;"synapse 1203"dxdt:1,s:0,gsyn:1.000000,tau_r:.30,tau_d:9.0,esyn:-80,delay:0.0,pre:51,post:59;"synapse 1204"dxdt:1,s:0,gsyn:1.000000,tau_r:.30,tau_d:9.0,esyn:-80,delay:0.0,pre:59,post:51;"synapse 1205"dxdt:1,s:0,gsyn:1.000000,tau_r:.30,tau_d:9.0,esyn:-80,delay:0.0,pre:51,post:60;"synapse 1206"dxdt:1,s:0,gsyn:1.000000,tau_r:.30,tau_d:9.0,esyn:-80,delay:0.0,pre:60,post:51;"synapse 1207"dxdt:1,s:0,gsyn:1.000000,tau_r:.30,tau_d:9.0,esyn:-80,delay:0.0,pre:51,post:61;"synapse 1208"dxdt:1,s:0,gsyn:1.000000,tau_r:.30,tau_d:9.0,esyn:-80,delay:0.0,pre:61,post:51;"synapse 1209"dxdt:1,s:0,gsyn:1.000000,tau_r:.30,tau_d:9.0,esyn:-80,delay:0.0,pre:51,post:62;"synapse 1210"dxdt:1,s:0,gsyn:1.000000,tau_r:.30,tau_d:9.0,esyn:-80,delay:0.0,pre:62,post:51;"synapse 1211"dxdt:1,s:0,gsyn:1.000000,tau_r:.30,tau_d:9.0,esyn:-80,delay:0.0,pre:51,post:63;"synapse 1212"dxdt:1,s:0,gsyn:1.000000,tau_r:.30,tau_d:9.0,esyn:-80,delay:0.0,pre:63,post:51;"synapse 1213"dxdt:1,s:0,gsyn:1.000000,tau_r:.30,tau_d:9.0,esyn:-80,delay:0.0,pre:51,post:64;"synapse 1214"dxdt:1,s:0,gsyn:1.000000,tau_r:.30,tau_d:9.0,esyn:-80,delay:0.0,pre:64,post:51;"synapse 1215"dxdt:1,s:0,gsyn:1.000000,tau_r:.30,tau_d:9.0,esyn:-80,delay:0.0,pre:51,post:65;"synapse 1216"dxdt:1,s:0,gsyn:1.000000,tau_r:.30,tau_d:9.0,esyn:-80,delay:0.0,pre:65,post:51;"synapse 1217"dxdt:1,s:0,gsyn:1.000000,tau_r:.30,tau_d:9.0,esyn:-80,delay:0.0,pre:51,post:66;"synapse 1218"dxdt:1,s:0,gsyn:1.000000,tau_r:.30,tau_d:9.0,esyn:-80,delay:0.0,pre:66,post:51;"synapse 1219"dxdt:1,s:0,gsyn:1.000000,tau_r:.30,tau_d:9.0,esyn:-80,delay:0.0,pre:51,post:67;"synapse 1220"dxdt:1,s:0,gsyn:1.000000,tau_r:.30,tau_d:9.0,esyn:-80,delay:0.0,pre:67,post:51;"synapse 1221"dxdt:1,s:0,gsyn:1.000000,tau_r:.30,tau_d:9.0,esyn:-80,delay:0.0,pre:51,post:68;"synapse 1222"dxdt:1,s:0,gsyn:1.000000,tau_r:.30,tau_d:9.0,esyn:-80,delay:0.0,pre:68,post:51;"synapse 1223"dxdt:1,s:0,gsyn:1.000000,tau_r:.30,tau_d:9.0,esyn:-80,delay:0.0,pre:51,post:69;"synapse 1224"dxdt:1,s:0,gsyn:1.000000,tau_r:.30,tau_d:9.0,esyn:-80,delay:0.0,pre:69,post:51;"synapse 1225"dxdt:1,s:0,gsyn:1.000000,tau_r:.30,tau_d:9.0,esyn:-80,delay:0.0,pre:51,post:70;"synapse 1226"dxdt:1,s:0,gsyn:1.000000,tau_r:.30,tau_d:9.0,esyn:-80,delay:0.0,pre:70,post:51;"synapse 1227"dxdt:1,s:0,gsyn:1.000000,tau_r:.30,tau_d:9.0,esyn:-80,delay:0.0,pre:51,post:71;"synapse 1228"dxdt:1,s:0,gsyn:1.000000,tau_r:.30,tau_d:9.0,esyn:-80,delay:0.0,pre:71,post:51;"synapse 1229"dxdt:1,s:0,gsyn:1.000000,tau_r:.30,tau_d:9.0,esyn:-80,delay:0.0,pre:51,post:72;"synapse 1230"dxdt:1,s:0,gsyn:1.000000,tau_r:.30,tau_d:9.0,esyn:-80,delay:0.0,pre:72,post:51;"synapse 1231"dxdt:1,s:0,gsyn:1.000000,tau_r:.30,tau_d:9.0,esyn:-80,delay:0.0,pre:51,post:73;"synapse 1232"dxdt:1,s:0,gsyn:1.000000,tau_r:.30,tau_d:9.0,esyn:-80,delay:0.0,pre:73,post:51;"synapse 1233"dxdt:1,s:0,gsyn:1.000000,tau_r:.30,tau_d:9.0,esyn:-80,delay:0.0,pre:51,post:74;"synapse 1234"dxdt:1,s:0,gsyn:1.000000,tau_r:.30,tau_d:9.0,esyn:-80,delay:0.0,pre:74,post:51;"synapse 1235"dxdt:1,s:0,gsyn:1.000000,tau_r:.30,tau_d:9.0,esyn:-80,delay:0.0,pre:51,post:75;"synapse 1236"dxdt:1,s:0,gsyn:1.000000,tau_r:.30,tau_d:9.0,esyn:-80,delay:0.0,pre:75,post:51;"synapse 1237"dxdt:1,s:0,gsyn:1.000000,tau_r:.30,tau_d:9.0,esyn:-80,delay:0.0,pre:51,post:76;"synapse 1238"dxdt:1,s:0,gsyn:1.000000,tau_r:.30,tau_d:9.0,esyn:-80,delay:0.0,pre:76,post:51;"synapse 1239"dxdt:1,s:0,gsyn:1.000000,tau_r:.30,tau_d:9.0,esyn:-80,delay:0.0,pre:51,post:77;"synapse 1240"dxdt:1,s:0,gsyn:1.000000,tau_r:.30,tau_d:9.0,esyn:-80,delay:0.0,pre:77,post:51;"synapse 1241"dxdt:1,s:0,gsyn:1.000000,tau_r:.30,tau_d:9.0,esyn:-80,delay:0.0,pre:51,post:78;"synapse 1242"dxdt:1,s:0,gsyn:1.000000,tau_r:.30,tau_d:9.0,esyn:-80,delay:0.0,pre:78,post:51;"synapse 1243"dxdt:1,s:0,gsyn:1.000000,tau_r:.30,tau_d:9.0,esyn:-80,delay:0.0,pre:51,post:79;"synapse 1244"dxdt:1,s:0,gsyn:1.000000,tau_r:.30,tau_d:9.0,esyn:-80,delay:0.0,pre:79,post:51;"synapse 1245"dxdt:1,s:0,gsyn:1.000000,tau_r:.30,tau_d:9.0,esyn:-80,delay:0.0,pre:52,post:53;"synapse 1246"dxdt:1,s:0,gsyn:1.000000,tau_r:.30,tau_d:9.0,esyn:-80,delay:0.0,pre:53,post:52;"synapse 1247"dxdt:1,s:0,gsyn:1.000000,tau_r:.30,tau_d:9.0,esyn:-80,delay:0.0,pre:52,post:54;"synapse 1248"dxdt:1,s:0,gsyn:1.000000,tau_r:.30,tau_d:9.0,esyn:-80,delay:0.0,pre:54,post:52;"synapse 1249"dxdt:1,s:0,gsyn:1.000000,tau_r:.30,tau_d:9.0,esyn:-80,delay:0.0,pre:52,post:55;"synapse 1250"dxdt:1,s:0,gsyn:1.000000,tau_r:.30,tau_d:9.0,esyn:-80,delay:0.0,pre:55,post:52;"synapse 1251"dxdt:1,s:0,gsyn:1.000000,tau_r:.30,tau_d:9.0,esyn:-80,delay:0.0,pre:52,post:56;"synapse 1252"dxdt:1,s:0,gsyn:1.000000,tau_r:.30,tau_d:9.0,esyn:-80,delay:0.0,pre:56,post:52;"synapse 1253"dxdt:1,s:0,gsyn:1.000000,tau_r:.30,tau_d:9.0,esyn:-80,delay:0.0,pre:52,post:57;"synapse 1254"dxdt:1,s:0,gsyn:1.000000,tau_r:.30,tau_d:9.0,esyn:-80,delay:0.0,pre:57,post:52;"synapse 1255"dxdt:1,s:0,gsyn:1.000000,tau_r:.30,tau_d:9.0,esyn:-80,delay:0.0,pre:52,post:58;"synapse 1256"dxdt:1,s:0,gsyn:1.000000,tau_r:.30,tau_d:9.0,esyn:-80,delay:0.0,pre:58,post:52;"synapse 1257"dxdt:1,s:0,gsyn:1.000000,tau_r:.30,tau_d:9.0,esyn:-80,delay:0.0,pre:52,post:59;"synapse 1258"dxdt:1,s:0,gsyn:1.000000,tau_r:.30,tau_d:9.0,esyn:-80,delay:0.0,pre:59,post:52;"synapse 1259"dxdt:1,s:0,gsyn:1.000000,tau_r:.30,tau_d:9.0,esyn:-80,delay:0.0,pre:52,post:60;"synapse 1260"dxdt:1,s:0,gsyn:1.000000,tau_r:.30,tau_d:9.0,esyn:-80,delay:0.0,pre:60,post:52;"synapse 1261"dxdt:1,s:0,gsyn:1.000000,tau_r:.30,tau_d:9.0,esyn:-80,delay:0.0,pre:52,post:61;"synapse 1262"dxdt:1,s:0,gsyn:1.000000,tau_r:.30,tau_d:9.0,esyn:-80,delay:0.0,pre:61,post:52;"synapse 1263"dxdt:1,s:0,gsyn:1.000000,tau_r:.30,tau_d:9.0,esyn:-80,delay:0.0,pre:52,post:62;"synapse 1264"dxdt:1,s:0,gsyn:1.000000,tau_r:.30,tau_d:9.0,esyn:-80,delay:0.0,pre:62,post:52;"synapse 1265"dxdt:1,s:0,gsyn:1.000000,tau_r:.30,tau_d:9.0,esyn:-80,delay:0.0,pre:52,post:63;"synapse 1266"dxdt:1,s:0,gsyn:1.000000,tau_r:.30,tau_d:9.0,esyn:-80,delay:0.0,pre:63,post:52;"synapse 1267"dxdt:1,s:0,gsyn:1.000000,tau_r:.30,tau_d:9.0,esyn:-80,delay:0.0,pre:52,post:64;"synapse 1268"dxdt:1,s:0,gsyn:1.000000,tau_r:.30,tau_d:9.0,esyn:-80,delay:0.0,pre:64,post:52;"synapse 1269"dxdt:1,s:0,gsyn:1.000000,tau_r:.30,tau_d:9.0,esyn:-80,delay:0.0,pre:52,post:65;"synapse 1270"dxdt:1,s:0,gsyn:1.000000,tau_r:.30,tau_d:9.0,esyn:-80,delay:0.0,pre:65,post:52;"synapse 1271"dxdt:1,s:0,gsyn:1.000000,tau_r:.30,tau_d:9.0,esyn:-80,delay:0.0,pre:52,post:66;"synapse 1272"dxdt:1,s:0,gsyn:1.000000,tau_r:.30,tau_d:9.0,esyn:-80,delay:0.0,pre:66,post:52;"synapse 1273"dxdt:1,s:0,gsyn:1.000000,tau_r:.30,tau_d:9.0,esyn:-80,delay:0.0,pre:52,post:67;"synapse 1274"dxdt:1,s:0,gsyn:1.000000,tau_r:.30,tau_d:9.0,esyn:-80,delay:0.0,pre:67,post:52;"synapse 1275"dxdt:1,s:0,gsyn:1.000000,tau_r:.30,tau_d:9.0,esyn:-80,delay:0.0,pre:52,post:68;"synapse 1276"dxdt:1,s:0,gsyn:1.000000,tau_r:.30,tau_d:9.0,esyn:-80,delay:0.0,pre:68,post:52;"synapse 1277"dxdt:1,s:0,gsyn:1.000000,tau_r:.30,tau_d:9.0,esyn:-80,delay:0.0,pre:52,post:69;"synapse 1278"dxdt:1,s:0,gsyn:1.000000,tau_r:.30,tau_d:9.0,esyn:-80,delay:0.0,pre:69,post:52;"synapse 1279"dxdt:1,s:0,gsyn:1.000000,tau_r:.30,tau_d:9.0,esyn:-80,delay:0.0,pre:52,post:70;"synapse 1280"dxdt:1,s:0,gsyn:1.000000,tau_r:.30,tau_d:9.0,esyn:-80,delay:0.0,pre:70,post:52;"synapse 1281"dxdt:1,s:0,gsyn:1.000000,tau_r:.30,tau_d:9.0,esyn:-80,delay:0.0,pre:52,post:71;"synapse 1282"dxdt:1,s:0,gsyn:1.000000,tau_r:.30,tau_d:9.0,esyn:-80,delay:0.0,pre:71,post:52;"synapse 1283"dxdt:1,s:0,gsyn:1.000000,tau_r:.30,tau_d:9.0,esyn:-80,delay:0.0,pre:52,post:72;"synapse 1284"dxdt:1,s:0,gsyn:1.000000,tau_r:.30,tau_d:9.0,esyn:-80,delay:0.0,pre:72,post:52;"synapse 1285"dxdt:1,s:0,gsyn:1.000000,tau_r:.30,tau_d:9.0,esyn:-80,delay:0.0,pre:52,post:73;"synapse 1286"dxdt:1,s:0,gsyn:1.000000,tau_r:.30,tau_d:9.0,esyn:-80,delay:0.0,pre:73,post:52;"synapse 1287"dxdt:1,s:0,gsyn:1.000000,tau_r:.30,tau_d:9.0,esyn:-80,delay:0.0,pre:52,post:74;"synapse 1288"dxdt:1,s:0,gsyn:1.000000,tau_r:.30,tau_d:9.0,esyn:-80,delay:0.0,pre:74,post:52;"synapse 1289"dxdt:1,s:0,gsyn:1.000000,tau_r:.30,tau_d:9.0,esyn:-80,delay:0.0,pre:52,post:75;"synapse 1290"dxdt:1,s:0,gsyn:1.000000,tau_r:.30,tau_d:9.0,esyn:-80,delay:0.0,pre:75,post:52;"synapse 1291"dxdt:1,s:0,gsyn:1.000000,tau_r:.30,tau_d:9.0,esyn:-80,delay:0.0,pre:52,post:76;"synapse 1292"dxdt:1,s:0,gsyn:1.000000,tau_r:.30,tau_d:9.0,esyn:-80,delay:0.0,pre:76,post:52;"synapse 1293"dxdt:1,s:0,gsyn:1.000000,tau_r:.30,tau_d:9.0,esyn:-80,delay:0.0,pre:52,post:77;"synapse 1294"dxdt:1,s:0,gsyn:1.000000,tau_r:.30,tau_d:9.0,esyn:-80,delay:0.0,pre:77,post:52;"synapse 1295"dxdt:1,s:0,gsyn:1.000000,tau_r:.30,tau_d:9.0,esyn:-80,delay:0.0,pre:52,post:78;"synapse 1296"dxdt:1,s:0,gsyn:1.000000,tau_r:.30,tau_d:9.0,esyn:-80,delay:0.0,pre:78,post:52;"synapse 1297"dxdt:1,s:0,gsyn:1.000000,tau_r:.30,tau_d:9.0,esyn:-80,delay:0.0,pre:52,post:79;"synapse 1298"dxdt:1,s:0,gsyn:1.000000,tau_r:.30,tau_d:9.0,esyn:-80,delay:0.0,pre:79,post:52;"synapse 1299"dxdt:1,s:0,gsyn:1.000000,tau_r:.30,tau_d:9.0,esyn:-80,delay:0.0,pre:53,post:54;"synapse 1300"dxdt:1,s:0,gsyn:1.000000,tau_r:.30,tau_d:9.0,esyn:-80,delay:0.0,pre:54,post:53;"synapse 1301"dxdt:1,s:0,gsyn:1.000000,tau_r:.30,tau_d:9.0,esyn:-80,delay:0.0,pre:53,post:55;"synapse 1302"dxdt:1,s:0,gsyn:1.000000,tau_r:.30,tau_d:9.0,esyn:-80,delay:0.0,pre:55,post:53;"synapse 1303"dxdt:1,s:0,gsyn:1.000000,tau_r:.30,tau_d:9.0,esyn:-80,delay:0.0,pre:53,post:56;"synapse 1304"dxdt:1,s:0,gsyn:1.000000,tau_r:.30,tau_d:9.0,esyn:-80,delay:0.0,pre:56,post:53;"synapse 1305"dxdt:1,s:0,gsyn:1.000000,tau_r:.30,tau_d:9.0,esyn:-80,delay:0.0,pre:53,post:57;"synapse 1306"dxdt:1,s:0,gsyn:1.000000,tau_r:.30,tau_d:9.0,esyn:-80,delay:0.0,pre:57,post:53;"synapse 1307"dxdt:1,s:0,gsyn:1.000000,tau_r:.30,tau_d:9.0,esyn:-80,delay:0.0,pre:53,post:58;"synapse 1308"dxdt:1,s:0,gsyn:1.000000,tau_r:.30,tau_d:9.0,esyn:-80,delay:0.0,pre:58,post:53;"synapse 1309"dxdt:1,s:0,gsyn:1.000000,tau_r:.30,tau_d:9.0,esyn:-80,delay:0.0,pre:53,post:59;"synapse 1310"dxdt:1,s:0,gsyn:1.000000,tau_r:.30,tau_d:9.0,esyn:-80,delay:0.0,pre:59,post:53;"synapse 1311"dxdt:1,s:0,gsyn:1.000000,tau_r:.30,tau_d:9.0,esyn:-80,delay:0.0,pre:53,post:60;"synapse 1312"dxdt:1,s:0,gsyn:1.000000,tau_r:.30,tau_d:9.0,esyn:-80,delay:0.0,pre:60,post:53;"synapse 1313"dxdt:1,s:0,gsyn:1.000000,tau_r:.30,tau_d:9.0,esyn:-80,delay:0.0,pre:53,post:61;"synapse 1314"dxdt:1,s:0,gsyn:1.000000,tau_r:.30,tau_d:9.0,esyn:-80,delay:0.0,pre:61,post:53;"synapse 1315"dxdt:1,s:0,gsyn:1.000000,tau_r:.30,tau_d:9.0,esyn:-80,delay:0.0,pre:53,post:62;"synapse 1316"dxdt:1,s:0,gsyn:1.000000,tau_r:.30,tau_d:9.0,esyn:-80,delay:0.0,pre:62,post:53;"synapse 1317"dxdt:1,s:0,gsyn:1.000000,tau_r:.30,tau_d:9.0,esyn:-80,delay:0.0,pre:53,post:63;"synapse 1318"dxdt:1,s:0,gsyn:1.000000,tau_r:.30,tau_d:9.0,esyn:-80,delay:0.0,pre:63,post:53;"synapse 1319"dxdt:1,s:0,gsyn:1.000000,tau_r:.30,tau_d:9.0,esyn:-80,delay:0.0,pre:53,post:64;"synapse 1320"dxdt:1,s:0,gsyn:1.000000,tau_r:.30,tau_d:9.0,esyn:-80,delay:0.0,pre:64,post:53;"synapse 1321"dxdt:1,s:0,gsyn:1.000000,tau_r:.30,tau_d:9.0,esyn:-80,delay:0.0,pre:53,post:65;"synapse 1322"dxdt:1,s:0,gsyn:1.000000,tau_r:.30,tau_d:9.0,esyn:-80,delay:0.0,pre:65,post:53;"synapse 1323"dxdt:1,s:0,gsyn:1.000000,tau_r:.30,tau_d:9.0,esyn:-80,delay:0.0,pre:53,post:66;"synapse 1324"dxdt:1,s:0,gsyn:1.000000,tau_r:.30,tau_d:9.0,esyn:-80,delay:0.0,pre:66,post:53;"synapse 1325"dxdt:1,s:0,gsyn:1.000000,tau_r:.30,tau_d:9.0,esyn:-80,delay:0.0,pre:53,post:67;"synapse 1326"dxdt:1,s:0,gsyn:1.000000,tau_r:.30,tau_d:9.0,esyn:-80,delay:0.0,pre:67,post:53;"synapse 1327"dxdt:1,s:0,gsyn:1.000000,tau_r:.30,tau_d:9.0,esyn:-80,delay:0.0,pre:53,post:68;"synapse 1328"dxdt:1,s:0,gsyn:1.000000,tau_r:.30,tau_d:9.0,esyn:-80,delay:0.0,pre:68,post:53;"synapse 1329"dxdt:1,s:0,gsyn:1.000000,tau_r:.30,tau_d:9.0,esyn:-80,delay:0.0,pre:53,post:69;"synapse 1330"dxdt:1,s:0,gsyn:1.000000,tau_r:.30,tau_d:9.0,esyn:-80,delay:0.0,pre:69,post:53;"synapse 1331"dxdt:1,s:0,gsyn:1.000000,tau_r:.30,tau_d:9.0,esyn:-80,delay:0.0,pre:53,post:70;"synapse 1332"dxdt:1,s:0,gsyn:1.000000,tau_r:.30,tau_d:9.0,esyn:-80,delay:0.0,pre:70,post:53;"synapse 1333"dxdt:1,s:0,gsyn:1.000000,tau_r:.30,tau_d:9.0,esyn:-80,delay:0.0,pre:53,post:71;"synapse 1334"dxdt:1,s:0,gsyn:1.000000,tau_r:.30,tau_d:9.0,esyn:-80,delay:0.0,pre:71,post:53;"synapse 1335"dxdt:1,s:0,gsyn:1.000000,tau_r:.30,tau_d:9.0,esyn:-80,delay:0.0,pre:53,post:72;"synapse 1336"dxdt:1,s:0,gsyn:1.000000,tau_r:.30,tau_d:9.0,esyn:-80,delay:0.0,pre:72,post:53;"synapse 1337"dxdt:1,s:0,gsyn:1.000000,tau_r:.30,tau_d:9.0,esyn:-80,delay:0.0,pre:53,post:73;"synapse 1338"dxdt:1,s:0,gsyn:1.000000,tau_r:.30,tau_d:9.0,esyn:-80,delay:0.0,pre:73,post:53;"synapse 1339"dxdt:1,s:0,gsyn:1.000000,tau_r:.30,tau_d:9.0,esyn:-80,delay:0.0,pre:53,post:74;"synapse 1340"dxdt:1,s:0,gsyn:1.000000,tau_r:.30,tau_d:9.0,esyn:-80,delay:0.0,pre:74,post:53;"synapse 1341"dxdt:1,s:0,gsyn:1.000000,tau_r:.30,tau_d:9.0,esyn:-80,delay:0.0,pre:53,post:75;"synapse 1342"dxdt:1,s:0,gsyn:1.000000,tau_r:.30,tau_d:9.0,esyn:-80,delay:0.0,pre:75,post:53;"synapse 1343"dxdt:1,s:0,gsyn:1.000000,tau_r:.30,tau_d:9.0,esyn:-80,delay:0.0,pre:53,post:76;"synapse 1344"dxdt:1,s:0,gsyn:1.000000,tau_r:.30,tau_d:9.0,esyn:-80,delay:0.0,pre:76,post:53;"synapse 1345"dxdt:1,s:0,gsyn:1.000000,tau_r:.30,tau_d:9.0,esyn:-80,delay:0.0,pre:53,post:77;"synapse 1346"dxdt:1,s:0,gsyn:1.000000,tau_r:.30,tau_d:9.0,esyn:-80,delay:0.0,pre:77,post:53;"synapse 1347"dxdt:1,s:0,gsyn:1.000000,tau_r:.30,tau_d:9.0,esyn:-80,delay:0.0,pre:53,post:78;"synapse 1348"dxdt:1,s:0,gsyn:1.000000,tau_r:.30,tau_d:9.0,esyn:-80,delay:0.0,pre:78,post:53;"synapse 1349"dxdt:1,s:0,gsyn:1.000000,tau_r:.30,tau_d:9.0,esyn:-80,delay:0.0,pre:53,post:79;"synapse 1350"dxdt:1,s:0,gsyn:1.000000,tau_r:.30,tau_d:9.0,esyn:-80,delay:0.0,pre:79,post:53;"synapse 1351"dxdt:1,s:0,gsyn:1.000000,tau_r:.30,tau_d:9.0,esyn:-80,delay:0.0,pre:54,post:55;"synapse 1352"dxdt:1,s:0,gsyn:1.000000,tau_r:.30,tau_d:9.0,esyn:-80,delay:0.0,pre:55,post:54;"synapse 1353"dxdt:1,s:0,gsyn:1.000000,tau_r:.30,tau_d:9.0,esyn:-80,delay:0.0,pre:54,post:56;"synapse 1354"dxdt:1,s:0,gsyn:1.000000,tau_r:.30,tau_d:9.0,esyn:-80,delay:0.0,pre:56,post:54;"synapse 1355"dxdt:1,s:0,gsyn:1.000000,tau_r:.30,tau_d:9.0,esyn:-80,delay:0.0,pre:54,post:57;"synapse 1356"dxdt:1,s:0,gsyn:1.000000,tau_r:.30,tau_d:9.0,esyn:-80,delay:0.0,pre:57,post:54;"synapse 1357"dxdt:1,s:0,gsyn:1.000000,tau_r:.30,tau_d:9.0,esyn:-80,delay:0.0,pre:54,post:58;"synapse 1358"dxdt:1,s:0,gsyn:1.000000,tau_r:.30,tau_d:9.0,esyn:-80,delay:0.0,pre:58,post:54;"synapse 1359"dxdt:1,s:0,gsyn:1.000000,tau_r:.30,tau_d:9.0,esyn:-80,delay:0.0,pre:54,post:59;"synapse 1360"dxdt:1,s:0,gsyn:1.000000,tau_r:.30,tau_d:9.0,esyn:-80,delay:0.0,pre:59,post:54;"synapse 1361"dxdt:1,s:0,gsyn:1.000000,tau_r:.30,tau_d:9.0,esyn:-80,delay:0.0,pre:54,post:60;"synapse 1362"dxdt:1,s:0,gsyn:1.000000,tau_r:.30,tau_d:9.0,esyn:-80,delay:0.0,pre:60,post:54;"synapse 1363"dxdt:1,s:0,gsyn:1.000000,tau_r:.30,tau_d:9.0,esyn:-80,delay:0.0,pre:54,post:61;"synapse 1364"dxdt:1,s:0,gsyn:1.000000,tau_r:.30,tau_d:9.0,esyn:-80,delay:0.0,pre:61,post:54;"synapse 1365"dxdt:1,s:0,gsyn:1.000000,tau_r:.30,tau_d:9.0,esyn:-80,delay:0.0,pre:54,post:62;"synapse 1366"dxdt:1,s:0,gsyn:1.000000,tau_r:.30,tau_d:9.0,esyn:-80,delay:0.0,pre:62,post:54;"synapse 1367"dxdt:1,s:0,gsyn:1.000000,tau_r:.30,tau_d:9.0,esyn:-80,delay:0.0,pre:54,post:63;"synapse 1368"dxdt:1,s:0,gsyn:1.000000,tau_r:.30,tau_d:9.0,esyn:-80,delay:0.0,pre:63,post:54;"synapse 1369"dxdt:1,s:0,gsyn:1.000000,tau_r:.30,tau_d:9.0,esyn:-80,delay:0.0,pre:54,post:64;"synapse 1370"dxdt:1,s:0,gsyn:1.000000,tau_r:.30,tau_d:9.0,esyn:-80,delay:0.0,pre:64,post:54;"synapse 1371"dxdt:1,s:0,gsyn:1.000000,tau_r:.30,tau_d:9.0,esyn:-80,delay:0.0,pre:54,post:65;"synapse 1372"dxdt:1,s:0,gsyn:1.000000,tau_r:.30,tau_d:9.0,esyn:-80,delay:0.0,pre:65,post:54;"synapse 1373"dxdt:1,s:0,gsyn:1.000000,tau_r:.30,tau_d:9.0,esyn:-80,delay:0.0,pre:54,post:66;"synapse 1374"dxdt:1,s:0,gsyn:1.000000,tau_r:.30,tau_d:9.0,esyn:-80,delay:0.0,pre:66,post:54;"synapse 1375"dxdt:1,s:0,gsyn:1.000000,tau_r:.30,tau_d:9.0,esyn:-80,delay:0.0,pre:54,post:67;"synapse 1376"dxdt:1,s:0,gsyn:1.000000,tau_r:.30,tau_d:9.0,esyn:-80,delay:0.0,pre:67,post:54;"synapse 1377"dxdt:1,s:0,gsyn:1.000000,tau_r:.30,tau_d:9.0,esyn:-80,delay:0.0,pre:54,post:68;"synapse 1378"dxdt:1,s:0,gsyn:1.000000,tau_r:.30,tau_d:9.0,esyn:-80,delay:0.0,pre:68,post:54;"synapse 1379"dxdt:1,s:0,gsyn:1.000000,tau_r:.30,tau_d:9.0,esyn:-80,delay:0.0,pre:54,post:69;"synapse 1380"dxdt:1,s:0,gsyn:1.000000,tau_r:.30,tau_d:9.0,esyn:-80,delay:0.0,pre:69,post:54;"synapse 1381"dxdt:1,s:0,gsyn:1.000000,tau_r:.30,tau_d:9.0,esyn:-80,delay:0.0,pre:54,post:70;"synapse 1382"dxdt:1,s:0,gsyn:1.000000,tau_r:.30,tau_d:9.0,esyn:-80,delay:0.0,pre:70,post:54;"synapse 1383"dxdt:1,s:0,gsyn:1.000000,tau_r:.30,tau_d:9.0,esyn:-80,delay:0.0,pre:54,post:71;"synapse 1384"dxdt:1,s:0,gsyn:1.000000,tau_r:.30,tau_d:9.0,esyn:-80,delay:0.0,pre:71,post:54;"synapse 1385"dxdt:1,s:0,gsyn:1.000000,tau_r:.30,tau_d:9.0,esyn:-80,delay:0.0,pre:54,post:72;"synapse 1386"dxdt:1,s:0,gsyn:1.000000,tau_r:.30,tau_d:9.0,esyn:-80,delay:0.0,pre:72,post:54;"synapse 1387"dxdt:1,s:0,gsyn:1.000000,tau_r:.30,tau_d:9.0,esyn:-80,delay:0.0,pre:54,post:73;"synapse 1388"dxdt:1,s:0,gsyn:1.000000,tau_r:.30,tau_d:9.0,esyn:-80,delay:0.0,pre:73,post:54;"synapse 1389"dxdt:1,s:0,gsyn:1.000000,tau_r:.30,tau_d:9.0,esyn:-80,delay:0.0,pre:54,post:74;"synapse 1390"dxdt:1,s:0,gsyn:1.000000,tau_r:.30,tau_d:9.0,esyn:-80,delay:0.0,pre:74,post:54;"synapse 1391"dxdt:1,s:0,gsyn:1.000000,tau_r:.30,tau_d:9.0,esyn:-80,delay:0.0,pre:54,post:75;"synapse 1392"dxdt:1,s:0,gsyn:1.000000,tau_r:.30,tau_d:9.0,esyn:-80,delay:0.0,pre:75,post:54;"synapse 1393"dxdt:1,s:0,gsyn:1.000000,tau_r:.30,tau_d:9.0,esyn:-80,delay:0.0,pre:54,post:76;"synapse 1394"dxdt:1,s:0,gsyn:1.000000,tau_r:.30,tau_d:9.0,esyn:-80,delay:0.0,pre:76,post:54;"synapse 1395"dxdt:1,s:0,gsyn:1.000000,tau_r:.30,tau_d:9.0,esyn:-80,delay:0.0,pre:54,post:77;"synapse 1396"dxdt:1,s:0,gsyn:1.000000,tau_r:.30,tau_d:9.0,esyn:-80,delay:0.0,pre:77,post:54;"synapse 1397"dxdt:1,s:0,gsyn:1.000000,tau_r:.30,tau_d:9.0,esyn:-80,delay:0.0,pre:54,post:78;"synapse 1398"dxdt:1,s:0,gsyn:1.000000,tau_r:.30,tau_d:9.0,esyn:-80,delay:0.0,pre:78,post:54;"synapse 1399"dxdt:1,s:0,gsyn:1.000000,tau_r:.30,tau_d:9.0,esyn:-80,delay:0.0,pre:54,post:79;"synapse 1400"dxdt:1,s:0,gsyn:1.000000,tau_r:.30,tau_d:9.0,esyn:-80,delay:0.0,pre:79,post:54;"synapse 1401"dxdt:1,s:0,gsyn:1.000000,tau_r:.30,tau_d:9.0,esyn:-80,delay:0.0,pre:55,post:56;"synapse 1402"dxdt:1,s:0,gsyn:1.000000,tau_r:.30,tau_d:9.0,esyn:-80,delay:0.0,pre:56,post:55;"synapse 1403"dxdt:1,s:0,gsyn:1.000000,tau_r:.30,tau_d:9.0,esyn:-80,delay:0.0,pre:55,post:57;"synapse 1404"dxdt:1,s:0,gsyn:1.000000,tau_r:.30,tau_d:9.0,esyn:-80,delay:0.0,pre:57,post:55;"synapse 1405"dxdt:1,s:0,gsyn:1.000000,tau_r:.30,tau_d:9.0,esyn:-80,delay:0.0,pre:55,post:58;"synapse 1406"dxdt:1,s:0,gsyn:1.000000,tau_r:.30,tau_d:9.0,esyn:-80,delay:0.0,pre:58,post:55;"synapse 1407"dxdt:1,s:0,gsyn:1.000000,tau_r:.30,tau_d:9.0,esyn:-80,delay:0.0,pre:55,post:59;"synapse 1408"dxdt:1,s:0,gsyn:1.000000,tau_r:.30,tau_d:9.0,esyn:-80,delay:0.0,pre:59,post:55;"synapse 1409"dxdt:1,s:0,gsyn:1.000000,tau_r:.30,tau_d:9.0,esyn:-80,delay:0.0,pre:55,post:60;"synapse 1410"dxdt:1,s:0,gsyn:1.000000,tau_r:.30,tau_d:9.0,esyn:-80,delay:0.0,pre:60,post:55;"synapse 1411"dxdt:1,s:0,gsyn:1.000000,tau_r:.30,tau_d:9.0,esyn:-80,delay:0.0,pre:55,post:61;"synapse 1412"dxdt:1,s:0,gsyn:1.000000,tau_r:.30,tau_d:9.0,esyn:-80,delay:0.0,pre:61,post:55;"synapse 1413"dxdt:1,s:0,gsyn:1.000000,tau_r:.30,tau_d:9.0,esyn:-80,delay:0.0,pre:55,post:62;"synapse 1414"dxdt:1,s:0,gsyn:1.000000,tau_r:.30,tau_d:9.0,esyn:-80,delay:0.0,pre:62,post:55;"synapse 1415"dxdt:1,s:0,gsyn:1.000000,tau_r:.30,tau_d:9.0,esyn:-80,delay:0.0,pre:55,post:63;"synapse 1416"dxdt:1,s:0,gsyn:1.000000,tau_r:.30,tau_d:9.0,esyn:-80,delay:0.0,pre:63,post:55;"synapse 1417"dxdt:1,s:0,gsyn:1.000000,tau_r:.30,tau_d:9.0,esyn:-80,delay:0.0,pre:55,post:64;"synapse 1418"dxdt:1,s:0,gsyn:1.000000,tau_r:.30,tau_d:9.0,esyn:-80,delay:0.0,pre:64,post:55;"synapse 1419"dxdt:1,s:0,gsyn:1.000000,tau_r:.30,tau_d:9.0,esyn:-80,delay:0.0,pre:55,post:65;"synapse 1420"dxdt:1,s:0,gsyn:1.000000,tau_r:.30,tau_d:9.0,esyn:-80,delay:0.0,pre:65,post:55;"synapse 1421"dxdt:1,s:0,gsyn:1.000000,tau_r:.30,tau_d:9.0,esyn:-80,delay:0.0,pre:55,post:66;"synapse 1422"dxdt:1,s:0,gsyn:1.000000,tau_r:.30,tau_d:9.0,esyn:-80,delay:0.0,pre:66,post:55;"synapse 1423"dxdt:1,s:0,gsyn:1.000000,tau_r:.30,tau_d:9.0,esyn:-80,delay:0.0,pre:55,post:67;"synapse 1424"dxdt:1,s:0,gsyn:1.000000,tau_r:.30,tau_d:9.0,esyn:-80,delay:0.0,pre:67,post:55;"synapse 1425"dxdt:1,s:0,gsyn:1.000000,tau_r:.30,tau_d:9.0,esyn:-80,delay:0.0,pre:55,post:68;"synapse 1426"dxdt:1,s:0,gsyn:1.000000,tau_r:.30,tau_d:9.0,esyn:-80,delay:0.0,pre:68,post:55;"synapse 1427"dxdt:1,s:0,gsyn:1.000000,tau_r:.30,tau_d:9.0,esyn:-80,delay:0.0,pre:55,post:69;"synapse 1428"dxdt:1,s:0,gsyn:1.000000,tau_r:.30,tau_d:9.0,esyn:-80,delay:0.0,pre:69,post:55;"synapse 1429"dxdt:1,s:0,gsyn:1.000000,tau_r:.30,tau_d:9.0,esyn:-80,delay:0.0,pre:55,post:70;"synapse 1430"dxdt:1,s:0,gsyn:1.000000,tau_r:.30,tau_d:9.0,esyn:-80,delay:0.0,pre:70,post:55;"synapse 1431"dxdt:1,s:0,gsyn:1.000000,tau_r:.30,tau_d:9.0,esyn:-80,delay:0.0,pre:55,post:71;"synapse 1432"dxdt:1,s:0,gsyn:1.000000,tau_r:.30,tau_d:9.0,esyn:-80,delay:0.0,pre:71,post:55;"synapse 1433"dxdt:1,s:0,gsyn:1.000000,tau_r:.30,tau_d:9.0,esyn:-80,delay:0.0,pre:55,post:72;"synapse 1434"dxdt:1,s:0,gsyn:1.000000,tau_r:.30,tau_d:9.0,esyn:-80,delay:0.0,pre:72,post:55;"synapse 1435"dxdt:1,s:0,gsyn:1.000000,tau_r:.30,tau_d:9.0,esyn:-80,delay:0.0,pre:55,post:73;"synapse 1436"dxdt:1,s:0,gsyn:1.000000,tau_r:.30,tau_d:9.0,esyn:-80,delay:0.0,pre:73,post:55;"synapse 1437"dxdt:1,s:0,gsyn:1.000000,tau_r:.30,tau_d:9.0,esyn:-80,delay:0.0,pre:55,post:74;"synapse 1438"dxdt:1,s:0,gsyn:1.000000,tau_r:.30,tau_d:9.0,esyn:-80,delay:0.0,pre:74,post:55;"synapse 1439"dxdt:1,s:0,gsyn:1.000000,tau_r:.30,tau_d:9.0,esyn:-80,delay:0.0,pre:55,post:75;"synapse 1440"dxdt:1,s:0,gsyn:1.000000,tau_r:.30,tau_d:9.0,esyn:-80,delay:0.0,pre:75,post:55;"synapse 1441"dxdt:1,s:0,gsyn:1.000000,tau_r:.30,tau_d:9.0,esyn:-80,delay:0.0,pre:55,post:76;"synapse 1442"dxdt:1,s:0,gsyn:1.000000,tau_r:.30,tau_d:9.0,esyn:-80,delay:0.0,pre:76,post:55;"synapse 1443"dxdt:1,s:0,gsyn:1.000000,tau_r:.30,tau_d:9.0,esyn:-80,delay:0.0,pre:55,post:77;"synapse 1444"dxdt:1,s:0,gsyn:1.000000,tau_r:.30,tau_d:9.0,esyn:-80,delay:0.0,pre:77,post:55;"synapse 1445"dxdt:1,s:0,gsyn:1.000000,tau_r:.30,tau_d:9.0,esyn:-80,delay:0.0,pre:55,post:78;"synapse 1446"dxdt:1,s:0,gsyn:1.000000,tau_r:.30,tau_d:9.0,esyn:-80,delay:0.0,pre:78,post:55;"synapse 1447"dxdt:1,s:0,gsyn:1.000000,tau_r:.30,tau_d:9.0,esyn:-80,delay:0.0,pre:55,post:79;"synapse 1448"dxdt:1,s:0,gsyn:1.000000,tau_r:.30,tau_d:9.0,esyn:-80,delay:0.0,pre:79,post:55;"synapse 1449"dxdt:1,s:0,gsyn:1.000000,tau_r:.30,tau_d:9.0,esyn:-80,delay:0.0,pre:56,post:57;"synapse 1450"dxdt:1,s:0,gsyn:1.000000,tau_r:.30,tau_d:9.0,esyn:-80,delay:0.0,pre:57,post:56;"synapse 1451"dxdt:1,s:0,gsyn:1.000000,tau_r:.30,tau_d:9.0,esyn:-80,delay:0.0,pre:56,post:58;"synapse 1452"dxdt:1,s:0,gsyn:1.000000,tau_r:.30,tau_d:9.0,esyn:-80,delay:0.0,pre:58,post:56;"synapse 1453"dxdt:1,s:0,gsyn:1.000000,tau_r:.30,tau_d:9.0,esyn:-80,delay:0.0,pre:56,post:59;"synapse 1454"dxdt:1,s:0,gsyn:1.000000,tau_r:.30,tau_d:9.0,esyn:-80,delay:0.0,pre:59,post:56;"synapse 1455"dxdt:1,s:0,gsyn:1.000000,tau_r:.30,tau_d:9.0,esyn:-80,delay:0.0,pre:56,post:60;"synapse 1456"dxdt:1,s:0,gsyn:1.000000,tau_r:.30,tau_d:9.0,esyn:-80,delay:0.0,pre:60,post:56;"synapse 1457"dxdt:1,s:0,gsyn:1.000000,tau_r:.30,tau_d:9.0,esyn:-80,delay:0.0,pre:56,post:61;"synapse 1458"dxdt:1,s:0,gsyn:1.000000,tau_r:.30,tau_d:9.0,esyn:-80,delay:0.0,pre:61,post:56;"synapse 1459"dxdt:1,s:0,gsyn:1.000000,tau_r:.30,tau_d:9.0,esyn:-80,delay:0.0,pre:56,post:62;"synapse 1460"dxdt:1,s:0,gsyn:1.000000,tau_r:.30,tau_d:9.0,esyn:-80,delay:0.0,pre:62,post:56;"synapse 1461"dxdt:1,s:0,gsyn:1.000000,tau_r:.30,tau_d:9.0,esyn:-80,delay:0.0,pre:56,post:63;"synapse 1462"dxdt:1,s:0,gsyn:1.000000,tau_r:.30,tau_d:9.0,esyn:-80,delay:0.0,pre:63,post:56;"synapse 1463"dxdt:1,s:0,gsyn:1.000000,tau_r:.30,tau_d:9.0,esyn:-80,delay:0.0,pre:56,post:64;"synapse 1464"dxdt:1,s:0,gsyn:1.000000,tau_r:.30,tau_d:9.0,esyn:-80,delay:0.0,pre:64,post:56;"synapse 1465"dxdt:1,s:0,gsyn:1.000000,tau_r:.30,tau_d:9.0,esyn:-80,delay:0.0,pre:56,post:65;"synapse 1466"dxdt:1,s:0,gsyn:1.000000,tau_r:.30,tau_d:9.0,esyn:-80,delay:0.0,pre:65,post:56;"synapse 1467"dxdt:1,s:0,gsyn:1.000000,tau_r:.30,tau_d:9.0,esyn:-80,delay:0.0,pre:56,post:66;"synapse 1468"dxdt:1,s:0,gsyn:1.000000,tau_r:.30,tau_d:9.0,esyn:-80,delay:0.0,pre:66,post:56;"synapse 1469"dxdt:1,s:0,gsyn:1.000000,tau_r:.30,tau_d:9.0,esyn:-80,delay:0.0,pre:56,post:67;"synapse 1470"dxdt:1,s:0,gsyn:1.000000,tau_r:.30,tau_d:9.0,esyn:-80,delay:0.0,pre:67,post:56;"synapse 1471"dxdt:1,s:0,gsyn:1.000000,tau_r:.30,tau_d:9.0,esyn:-80,delay:0.0,pre:56,post:68;"synapse 1472"dxdt:1,s:0,gsyn:1.000000,tau_r:.30,tau_d:9.0,esyn:-80,delay:0.0,pre:68,post:56;"synapse 1473"dxdt:1,s:0,gsyn:1.000000,tau_r:.30,tau_d:9.0,esyn:-80,delay:0.0,pre:56,post:69;"synapse 1474"dxdt:1,s:0,gsyn:1.000000,tau_r:.30,tau_d:9.0,esyn:-80,delay:0.0,pre:69,post:56;"synapse 1475"dxdt:1,s:0,gsyn:1.000000,tau_r:.30,tau_d:9.0,esyn:-80,delay:0.0,pre:56,post:70;"synapse 1476"dxdt:1,s:0,gsyn:1.000000,tau_r:.30,tau_d:9.0,esyn:-80,delay:0.0,pre:70,post:56;"synapse 1477"dxdt:1,s:0,gsyn:1.000000,tau_r:.30,tau_d:9.0,esyn:-80,delay:0.0,pre:56,post:71;"synapse 1478"dxdt:1,s:0,gsyn:1.000000,tau_r:.30,tau_d:9.0,esyn:-80,delay:0.0,pre:71,post:56;"synapse 1479"dxdt:1,s:0,gsyn:1.000000,tau_r:.30,tau_d:9.0,esyn:-80,delay:0.0,pre:56,post:72;"synapse 1480"dxdt:1,s:0,gsyn:1.000000,tau_r:.30,tau_d:9.0,esyn:-80,delay:0.0,pre:72,post:56;"synapse 1481"dxdt:1,s:0,gsyn:1.000000,tau_r:.30,tau_d:9.0,esyn:-80,delay:0.0,pre:56,post:73;"synapse 1482"dxdt:1,s:0,gsyn:1.000000,tau_r:.30,tau_d:9.0,esyn:-80,delay:0.0,pre:73,post:56;"synapse 1483"dxdt:1,s:0,gsyn:1.000000,tau_r:.30,tau_d:9.0,esyn:-80,delay:0.0,pre:56,post:74;"synapse 1484"dxdt:1,s:0,gsyn:1.000000,tau_r:.30,tau_d:9.0,esyn:-80,delay:0.0,pre:74,post:56;"synapse 1485"dxdt:1,s:0,gsyn:1.000000,tau_r:.30,tau_d:9.0,esyn:-80,delay:0.0,pre:56,post:75;"synapse 1486"dxdt:1,s:0,gsyn:1.000000,tau_r:.30,tau_d:9.0,esyn:-80,delay:0.0,pre:75,post:56;"synapse 1487"dxdt:1,s:0,gsyn:1.000000,tau_r:.30,tau_d:9.0,esyn:-80,delay:0.0,pre:56,post:76;"synapse 1488"dxdt:1,s:0,gsyn:1.000000,tau_r:.30,tau_d:9.0,esyn:-80,delay:0.0,pre:76,post:56;"synapse 1489"dxdt:1,s:0,gsyn:1.000000,tau_r:.30,tau_d:9.0,esyn:-80,delay:0.0,pre:56,post:77;"synapse 1490"dxdt:1,s:0,gsyn:1.000000,tau_r:.30,tau_d:9.0,esyn:-80,delay:0.0,pre:77,post:56;"synapse 1491"dxdt:1,s:0,gsyn:1.000000,tau_r:.30,tau_d:9.0,esyn:-80,delay:0.0,pre:56,post:78;"synapse 1492"dxdt:1,s:0,gsyn:1.000000,tau_r:.30,tau_d:9.0,esyn:-80,delay:0.0,pre:78,post:56;"synapse 1493"dxdt:1,s:0,gsyn:1.000000,tau_r:.30,tau_d:9.0,esyn:-80,delay:0.0,pre:56,post:79;"synapse 1494"dxdt:1,s:0,gsyn:1.000000,tau_r:.30,tau_d:9.0,esyn:-80,delay:0.0,pre:79,post:56;"synapse 1495"dxdt:1,s:0,gsyn:1.000000,tau_r:.30,tau_d:9.0,esyn:-80,delay:0.0,pre:57,post:58;"synapse 1496"dxdt:1,s:0,gsyn:1.000000,tau_r:.30,tau_d:9.0,esyn:-80,delay:0.0,pre:58,post:57;"synapse 1497"dxdt:1,s:0,gsyn:1.000000,tau_r:.30,tau_d:9.0,esyn:-80,delay:0.0,pre:57,post:59;"synapse 1498"dxdt:1,s:0,gsyn:1.000000,tau_r:.30,tau_d:9.0,esyn:-80,delay:0.0,pre:59,post:57;"synapse 1499"dxdt:1,s:0,gsyn:1.000000,tau_r:.30,tau_d:9.0,esyn:-80,delay:0.0,pre:57,post:60;"synapse 1500"dxdt:1,s:0,gsyn:1.000000,tau_r:.30,tau_d:9.0,esyn:-80,delay:0.0,pre:60,post:57;"synapse 1501"dxdt:1,s:0,gsyn:1.000000,tau_r:.30,tau_d:9.0,esyn:-80,delay:0.0,pre:57,post:61;"synapse 1502"dxdt:1,s:0,gsyn:1.000000,tau_r:.30,tau_d:9.0,esyn:-80,delay:0.0,pre:61,post:57;"synapse 1503"dxdt:1,s:0,gsyn:1.000000,tau_r:.30,tau_d:9.0,esyn:-80,delay:0.0,pre:57,post:62;"synapse 1504"dxdt:1,s:0,gsyn:1.000000,tau_r:.30,tau_d:9.0,esyn:-80,delay:0.0,pre:62,post:57;"synapse 1505"dxdt:1,s:0,gsyn:1.000000,tau_r:.30,tau_d:9.0,esyn:-80,delay:0.0,pre:57,post:63;"synapse 1506"dxdt:1,s:0,gsyn:1.000000,tau_r:.30,tau_d:9.0,esyn:-80,delay:0.0,pre:63,post:57;"synapse 1507"dxdt:1,s:0,gsyn:1.000000,tau_r:.30,tau_d:9.0,esyn:-80,delay:0.0,pre:57,post:64;"synapse 1508"dxdt:1,s:0,gsyn:1.000000,tau_r:.30,tau_d:9.0,esyn:-80,delay:0.0,pre:64,post:57;"synapse 1509"dxdt:1,s:0,gsyn:1.000000,tau_r:.30,tau_d:9.0,esyn:-80,delay:0.0,pre:57,post:65;"synapse 1510"dxdt:1,s:0,gsyn:1.000000,tau_r:.30,tau_d:9.0,esyn:-80,delay:0.0,pre:65,post:57;"synapse 1511"dxdt:1,s:0,gsyn:1.000000,tau_r:.30,tau_d:9.0,esyn:-80,delay:0.0,pre:57,post:66;"synapse 1512"dxdt:1,s:0,gsyn:1.000000,tau_r:.30,tau_d:9.0,esyn:-80,delay:0.0,pre:66,post:57;"synapse 1513"dxdt:1,s:0,gsyn:1.000000,tau_r:.30,tau_d:9.0,esyn:-80,delay:0.0,pre:57,post:67;"synapse 1514"dxdt:1,s:0,gsyn:1.000000,tau_r:.30,tau_d:9.0,esyn:-80,delay:0.0,pre:67,post:57;"synapse 1515"dxdt:1,s:0,gsyn:1.000000,tau_r:.30,tau_d:9.0,esyn:-80,delay:0.0,pre:57,post:68;"synapse 1516"dxdt:1,s:0,gsyn:1.000000,tau_r:.30,tau_d:9.0,esyn:-80,delay:0.0,pre:68,post:57;"synapse 1517"dxdt:1,s:0,gsyn:1.000000,tau_r:.30,tau_d:9.0,esyn:-80,delay:0.0,pre:57,post:69;"synapse 1518"dxdt:1,s:0,gsyn:1.000000,tau_r:.30,tau_d:9.0,esyn:-80,delay:0.0,pre:69,post:57;"synapse 1519"dxdt:1,s:0,gsyn:1.000000,tau_r:.30,tau_d:9.0,esyn:-80,delay:0.0,pre:57,post:70;"synapse 1520"dxdt:1,s:0,gsyn:1.000000,tau_r:.30,tau_d:9.0,esyn:-80,delay:0.0,pre:70,post:57;"synapse 1521"dxdt:1,s:0,gsyn:1.000000,tau_r:.30,tau_d:9.0,esyn:-80,delay:0.0,pre:57,post:71;"synapse 1522"dxdt:1,s:0,gsyn:1.000000,tau_r:.30,tau_d:9.0,esyn:-80,delay:0.0,pre:71,post:57;"synapse 1523"dxdt:1,s:0,gsyn:1.000000,tau_r:.30,tau_d:9.0,esyn:-80,delay:0.0,pre:57,post:72;"synapse 1524"dxdt:1,s:0,gsyn:1.000000,tau_r:.30,tau_d:9.0,esyn:-80,delay:0.0,pre:72,post:57;"synapse 1525"dxdt:1,s:0,gsyn:1.000000,tau_r:.30,tau_d:9.0,esyn:-80,delay:0.0,pre:57,post:73;"synapse 1526"dxdt:1,s:0,gsyn:1.000000,tau_r:.30,tau_d:9.0,esyn:-80,delay:0.0,pre:73,post:57;"synapse 1527"dxdt:1,s:0,gsyn:1.000000,tau_r:.30,tau_d:9.0,esyn:-80,delay:0.0,pre:57,post:74;"synapse 1528"dxdt:1,s:0,gsyn:1.000000,tau_r:.30,tau_d:9.0,esyn:-80,delay:0.0,pre:74,post:57;"synapse 1529"dxdt:1,s:0,gsyn:1.000000,tau_r:.30,tau_d:9.0,esyn:-80,delay:0.0,pre:57,post:75;"synapse 1530"dxdt:1,s:0,gsyn:1.000000,tau_r:.30,tau_d:9.0,esyn:-80,delay:0.0,pre:75,post:57;"synapse 1531"dxdt:1,s:0,gsyn:1.000000,tau_r:.30,tau_d:9.0,esyn:-80,delay:0.0,pre:57,post:76;"synapse 1532"dxdt:1,s:0,gsyn:1.000000,tau_r:.30,tau_d:9.0,esyn:-80,delay:0.0,pre:76,post:57;"synapse 1533"dxdt:1,s:0,gsyn:1.000000,tau_r:.30,tau_d:9.0,esyn:-80,delay:0.0,pre:57,post:77;"synapse 1534"dxdt:1,s:0,gsyn:1.000000,tau_r:.30,tau_d:9.0,esyn:-80,delay:0.0,pre:77,post:57;"synapse 1535"dxdt:1,s:0,gsyn:1.000000,tau_r:.30,tau_d:9.0,esyn:-80,delay:0.0,pre:57,post:78;"synapse 1536"dxdt:1,s:0,gsyn:1.000000,tau_r:.30,tau_d:9.0,esyn:-80,delay:0.0,pre:78,post:57;"synapse 1537"dxdt:1,s:0,gsyn:1.000000,tau_r:.30,tau_d:9.0,esyn:-80,delay:0.0,pre:57,post:79;"synapse 1538"dxdt:1,s:0,gsyn:1.000000,tau_r:.30,tau_d:9.0,esyn:-80,delay:0.0,pre:79,post:57;"synapse 1539"dxdt:1,s:0,gsyn:1.000000,tau_r:.30,tau_d:9.0,esyn:-80,delay:0.0,pre:58,post:59;"synapse 1540"dxdt:1,s:0,gsyn:1.000000,tau_r:.30,tau_d:9.0,esyn:-80,delay:0.0,pre:59,post:58;"synapse 1541"dxdt:1,s:0,gsyn:1.000000,tau_r:.30,tau_d:9.0,esyn:-80,delay:0.0,pre:58,post:60;"synapse 1542"dxdt:1,s:0,gsyn:1.000000,tau_r:.30,tau_d:9.0,esyn:-80,delay:0.0,pre:60,post:58;"synapse 1543"dxdt:1,s:0,gsyn:1.000000,tau_r:.30,tau_d:9.0,esyn:-80,delay:0.0,pre:58,post:61;"synapse 1544"dxdt:1,s:0,gsyn:1.000000,tau_r:.30,tau_d:9.0,esyn:-80,delay:0.0,pre:61,post:58;"synapse 1545"dxdt:1,s:0,gsyn:1.000000,tau_r:.30,tau_d:9.0,esyn:-80,delay:0.0,pre:58,post:62;"synapse 1546"dxdt:1,s:0,gsyn:1.000000,tau_r:.30,tau_d:9.0,esyn:-80,delay:0.0,pre:62,post:58;"synapse 1547"dxdt:1,s:0,gsyn:1.000000,tau_r:.30,tau_d:9.0,esyn:-80,delay:0.0,pre:58,post:63;"synapse 1548"dxdt:1,s:0,gsyn:1.000000,tau_r:.30,tau_d:9.0,esyn:-80,delay:0.0,pre:63,post:58;"synapse 1549"dxdt:1,s:0,gsyn:1.000000,tau_r:.30,tau_d:9.0,esyn:-80,delay:0.0,pre:58,post:64;"synapse 1550"dxdt:1,s:0,gsyn:1.000000,tau_r:.30,tau_d:9.0,esyn:-80,delay:0.0,pre:64,post:58;"synapse 1551"dxdt:1,s:0,gsyn:1.000000,tau_r:.30,tau_d:9.0,esyn:-80,delay:0.0,pre:58,post:65;"synapse 1552"dxdt:1,s:0,gsyn:1.000000,tau_r:.30,tau_d:9.0,esyn:-80,delay:0.0,pre:65,post:58;"synapse 1553"dxdt:1,s:0,gsyn:1.000000,tau_r:.30,tau_d:9.0,esyn:-80,delay:0.0,pre:58,post:66;"synapse 1554"dxdt:1,s:0,gsyn:1.000000,tau_r:.30,tau_d:9.0,esyn:-80,delay:0.0,pre:66,post:58;"synapse 1555"dxdt:1,s:0,gsyn:1.000000,tau_r:.30,tau_d:9.0,esyn:-80,delay:0.0,pre:58,post:67;"synapse 1556"dxdt:1,s:0,gsyn:1.000000,tau_r:.30,tau_d:9.0,esyn:-80,delay:0.0,pre:67,post:58;"synapse 1557"dxdt:1,s:0,gsyn:1.000000,tau_r:.30,tau_d:9.0,esyn:-80,delay:0.0,pre:58,post:68;"synapse 1558"dxdt:1,s:0,gsyn:1.000000,tau_r:.30,tau_d:9.0,esyn:-80,delay:0.0,pre:68,post:58;"synapse 1559"dxdt:1,s:0,gsyn:1.000000,tau_r:.30,tau_d:9.0,esyn:-80,delay:0.0,pre:58,post:69;"synapse 1560"dxdt:1,s:0,gsyn:1.000000,tau_r:.30,tau_d:9.0,esyn:-80,delay:0.0,pre:69,post:58;"synapse 1561"dxdt:1,s:0,gsyn:1.000000,tau_r:.30,tau_d:9.0,esyn:-80,delay:0.0,pre:58,post:70;"synapse 1562"dxdt:1,s:0,gsyn:1.000000,tau_r:.30,tau_d:9.0,esyn:-80,delay:0.0,pre:70,post:58;"synapse 1563"dxdt:1,s:0,gsyn:1.000000,tau_r:.30,tau_d:9.0,esyn:-80,delay:0.0,pre:58,post:71;"synapse 1564"dxdt:1,s:0,gsyn:1.000000,tau_r:.30,tau_d:9.0,esyn:-80,delay:0.0,pre:71,post:58;"synapse 1565"dxdt:1,s:0,gsyn:1.000000,tau_r:.30,tau_d:9.0,esyn:-80,delay:0.0,pre:58,post:72;"synapse 1566"dxdt:1,s:0,gsyn:1.000000,tau_r:.30,tau_d:9.0,esyn:-80,delay:0.0,pre:72,post:58;"synapse 1567"dxdt:1,s:0,gsyn:1.000000,tau_r:.30,tau_d:9.0,esyn:-80,delay:0.0,pre:58,post:73;"synapse 1568"dxdt:1,s:0,gsyn:1.000000,tau_r:.30,tau_d:9.0,esyn:-80,delay:0.0,pre:73,post:58;"synapse 1569"dxdt:1,s:0,gsyn:1.000000,tau_r:.30,tau_d:9.0,esyn:-80,delay:0.0,pre:58,post:74;"synapse 1570"dxdt:1,s:0,gsyn:1.000000,tau_r:.30,tau_d:9.0,esyn:-80,delay:0.0,pre:74,post:58;"synapse 1571"dxdt:1,s:0,gsyn:1.000000,tau_r:.30,tau_d:9.0,esyn:-80,delay:0.0,pre:58,post:75;"synapse 1572"dxdt:1,s:0,gsyn:1.000000,tau_r:.30,tau_d:9.0,esyn:-80,delay:0.0,pre:75,post:58;"synapse 1573"dxdt:1,s:0,gsyn:1.000000,tau_r:.30,tau_d:9.0,esyn:-80,delay:0.0,pre:58,post:76;"synapse 1574"dxdt:1,s:0,gsyn:1.000000,tau_r:.30,tau_d:9.0,esyn:-80,delay:0.0,pre:76,post:58;"synapse 1575"dxdt:1,s:0,gsyn:1.000000,tau_r:.30,tau_d:9.0,esyn:-80,delay:0.0,pre:58,post:77;"synapse 1576"dxdt:1,s:0,gsyn:1.000000,tau_r:.30,tau_d:9.0,esyn:-80,delay:0.0,pre:77,post:58;"synapse 1577"dxdt:1,s:0,gsyn:1.000000,tau_r:.30,tau_d:9.0,esyn:-80,delay:0.0,pre:58,post:78;"synapse 1578"dxdt:1,s:0,gsyn:1.000000,tau_r:.30,tau_d:9.0,esyn:-80,delay:0.0,pre:78,post:58;"synapse 1579"dxdt:1,s:0,gsyn:1.000000,tau_r:.30,tau_d:9.0,esyn:-80,delay:0.0,pre:58,post:79;"synapse 1580"dxdt:1,s:0,gsyn:1.000000,tau_r:.30,tau_d:9.0,esyn:-80,delay:0.0,pre:79,post:58;"synapse 1581"dxdt:1,s:0,gsyn:1.000000,tau_r:.30,tau_d:9.0,esyn:-80,delay:0.0,pre:59,post:60;"synapse 1582"dxdt:1,s:0,gsyn:1.000000,tau_r:.30,tau_d:9.0,esyn:-80,delay:0.0,pre:60,post:59;"synapse 1583"dxdt:1,s:0,gsyn:1.000000,tau_r:.30,tau_d:9.0,esyn:-80,delay:0.0,pre:59,post:61;"synapse 1584"dxdt:1,s:0,gsyn:1.000000,tau_r:.30,tau_d:9.0,esyn:-80,delay:0.0,pre:61,post:59;"synapse 1585"dxdt:1,s:0,gsyn:1.000000,tau_r:.30,tau_d:9.0,esyn:-80,delay:0.0,pre:59,post:62;"synapse 1586"dxdt:1,s:0,gsyn:1.000000,tau_r:.30,tau_d:9.0,esyn:-80,delay:0.0,pre:62,post:59;"synapse 1587"dxdt:1,s:0,gsyn:1.000000,tau_r:.30,tau_d:9.0,esyn:-80,delay:0.0,pre:59,post:63;"synapse 1588"dxdt:1,s:0,gsyn:1.000000,tau_r:.30,tau_d:9.0,esyn:-80,delay:0.0,pre:63,post:59;"synapse 1589"dxdt:1,s:0,gsyn:1.000000,tau_r:.30,tau_d:9.0,esyn:-80,delay:0.0,pre:59,post:64;"synapse 1590"dxdt:1,s:0,gsyn:1.000000,tau_r:.30,tau_d:9.0,esyn:-80,delay:0.0,pre:64,post:59;"synapse 1591"dxdt:1,s:0,gsyn:1.000000,tau_r:.30,tau_d:9.0,esyn:-80,delay:0.0,pre:59,post:65;"synapse 1592"dxdt:1,s:0,gsyn:1.000000,tau_r:.30,tau_d:9.0,esyn:-80,delay:0.0,pre:65,post:59;"synapse 1593"dxdt:1,s:0,gsyn:1.000000,tau_r:.30,tau_d:9.0,esyn:-80,delay:0.0,pre:59,post:66;"synapse 1594"dxdt:1,s:0,gsyn:1.000000,tau_r:.30,tau_d:9.0,esyn:-80,delay:0.0,pre:66,post:59;"synapse 1595"dxdt:1,s:0,gsyn:1.000000,tau_r:.30,tau_d:9.0,esyn:-80,delay:0.0,pre:59,post:67;"synapse 1596"dxdt:1,s:0,gsyn:1.000000,tau_r:.30,tau_d:9.0,esyn:-80,delay:0.0,pre:67,post:59;"synapse 1597"dxdt:1,s:0,gsyn:1.000000,tau_r:.30,tau_d:9.0,esyn:-80,delay:0.0,pre:59,post:68;"synapse 1598"dxdt:1,s:0,gsyn:1.000000,tau_r:.30,tau_d:9.0,esyn:-80,delay:0.0,pre:68,post:59;"synapse 1599"dxdt:1,s:0,gsyn:1.000000,tau_r:.30,tau_d:9.0,esyn:-80,delay:0.0,pre:59,post:69;"synapse 1600"dxdt:1,s:0,gsyn:1.000000,tau_r:.30,tau_d:9.0,esyn:-80,delay:0.0,pre:69,post:59;"synapse 1601"dxdt:1,s:0,gsyn:1.000000,tau_r:.30,tau_d:9.0,esyn:-80,delay:0.0,pre:59,post:70;"synapse 1602"dxdt:1,s:0,gsyn:1.000000,tau_r:.30,tau_d:9.0,esyn:-80,delay:0.0,pre:70,post:59;"synapse 1603"dxdt:1,s:0,gsyn:1.000000,tau_r:.30,tau_d:9.0,esyn:-80,delay:0.0,pre:59,post:71;"synapse 1604"dxdt:1,s:0,gsyn:1.000000,tau_r:.30,tau_d:9.0,esyn:-80,delay:0.0,pre:71,post:59;"synapse 1605"dxdt:1,s:0,gsyn:1.000000,tau_r:.30,tau_d:9.0,esyn:-80,delay:0.0,pre:59,post:72;"synapse 1606"dxdt:1,s:0,gsyn:1.000000,tau_r:.30,tau_d:9.0,esyn:-80,delay:0.0,pre:72,post:59;"synapse 1607"dxdt:1,s:0,gsyn:1.000000,tau_r:.30,tau_d:9.0,esyn:-80,delay:0.0,pre:59,post:73;"synapse 1608"dxdt:1,s:0,gsyn:1.000000,tau_r:.30,tau_d:9.0,esyn:-80,delay:0.0,pre:73,post:59;"synapse 1609"dxdt:1,s:0,gsyn:1.000000,tau_r:.30,tau_d:9.0,esyn:-80,delay:0.0,pre:59,post:74;"synapse 1610"dxdt:1,s:0,gsyn:1.000000,tau_r:.30,tau_d:9.0,esyn:-80,delay:0.0,pre:74,post:59;"synapse 1611"dxdt:1,s:0,gsyn:1.000000,tau_r:.30,tau_d:9.0,esyn:-80,delay:0.0,pre:59,post:75;"synapse 1612"dxdt:1,s:0,gsyn:1.000000,tau_r:.30,tau_d:9.0,esyn:-80,delay:0.0,pre:75,post:59;"synapse 1613"dxdt:1,s:0,gsyn:1.000000,tau_r:.30,tau_d:9.0,esyn:-80,delay:0.0,pre:59,post:76;"synapse 1614"dxdt:1,s:0,gsyn:1.000000,tau_r:.30,tau_d:9.0,esyn:-80,delay:0.0,pre:76,post:59;"synapse 1615"dxdt:1,s:0,gsyn:1.000000,tau_r:.30,tau_d:9.0,esyn:-80,delay:0.0,pre:59,post:77;"synapse 1616"dxdt:1,s:0,gsyn:1.000000,tau_r:.30,tau_d:9.0,esyn:-80,delay:0.0,pre:77,post:59;"synapse 1617"dxdt:1,s:0,gsyn:1.000000,tau_r:.30,tau_d:9.0,esyn:-80,delay:0.0,pre:59,post:78;"synapse 1618"dxdt:1,s:0,gsyn:1.000000,tau_r:.30,tau_d:9.0,esyn:-80,delay:0.0,pre:78,post:59;"synapse 1619"dxdt:1,s:0,gsyn:1.000000,tau_r:.30,tau_d:9.0,esyn:-80,delay:0.0,pre:59,post:79;"synapse 1620"dxdt:1,s:0,gsyn:1.000000,tau_r:.30,tau_d:9.0,esyn:-80,delay:0.0,pre:79,post:59;"synapse 1621"dxdt:1,s:0,gsyn:1.000000,tau_r:.30,tau_d:9.0,esyn:-80,delay:0.0,pre:60,post:61;"synapse 1622"dxdt:1,s:0,gsyn:1.000000,tau_r:.30,tau_d:9.0,esyn:-80,delay:0.0,pre:61,post:60;"synapse 1623"dxdt:1,s:0,gsyn:1.000000,tau_r:.30,tau_d:9.0,esyn:-80,delay:0.0,pre:60,post:62;"synapse 1624"dxdt:1,s:0,gsyn:1.000000,tau_r:.30,tau_d:9.0,esyn:-80,delay:0.0,pre:62,post:60;"synapse 1625"dxdt:1,s:0,gsyn:1.000000,tau_r:.30,tau_d:9.0,esyn:-80,delay:0.0,pre:60,post:63;"synapse 1626"dxdt:1,s:0,gsyn:1.000000,tau_r:.30,tau_d:9.0,esyn:-80,delay:0.0,pre:63,post:60;"synapse 1627"dxdt:1,s:0,gsyn:1.000000,tau_r:.30,tau_d:9.0,esyn:-80,delay:0.0,pre:60,post:64;"synapse 1628"dxdt:1,s:0,gsyn:1.000000,tau_r:.30,tau_d:9.0,esyn:-80,delay:0.0,pre:64,post:60;"synapse 1629"dxdt:1,s:0,gsyn:1.000000,tau_r:.30,tau_d:9.0,esyn:-80,delay:0.0,pre:60,post:65;"synapse 1630"dxdt:1,s:0,gsyn:1.000000,tau_r:.30,tau_d:9.0,esyn:-80,delay:0.0,pre:65,post:60;"synapse 1631"dxdt:1,s:0,gsyn:1.000000,tau_r:.30,tau_d:9.0,esyn:-80,delay:0.0,pre:60,post:66;"synapse 1632"dxdt:1,s:0,gsyn:1.000000,tau_r:.30,tau_d:9.0,esyn:-80,delay:0.0,pre:66,post:60;"synapse 1633"dxdt:1,s:0,gsyn:1.000000,tau_r:.30,tau_d:9.0,esyn:-80,delay:0.0,pre:60,post:67;"synapse 1634"dxdt:1,s:0,gsyn:1.000000,tau_r:.30,tau_d:9.0,esyn:-80,delay:0.0,pre:67,post:60;"synapse 1635"dxdt:1,s:0,gsyn:1.000000,tau_r:.30,tau_d:9.0,esyn:-80,delay:0.0,pre:60,post:68;"synapse 1636"dxdt:1,s:0,gsyn:1.000000,tau_r:.30,tau_d:9.0,esyn:-80,delay:0.0,pre:68,post:60;"synapse 1637"dxdt:1,s:0,gsyn:1.000000,tau_r:.30,tau_d:9.0,esyn:-80,delay:0.0,pre:60,post:69;"synapse 1638"dxdt:1,s:0,gsyn:1.000000,tau_r:.30,tau_d:9.0,esyn:-80,delay:0.0,pre:69,post:60;"synapse 1639"dxdt:1,s:0,gsyn:1.000000,tau_r:.30,tau_d:9.0,esyn:-80,delay:0.0,pre:60,post:70;"synapse 1640"dxdt:1,s:0,gsyn:1.000000,tau_r:.30,tau_d:9.0,esyn:-80,delay:0.0,pre:70,post:60;"synapse 1641"dxdt:1,s:0,gsyn:1.000000,tau_r:.30,tau_d:9.0,esyn:-80,delay:0.0,pre:60,post:71;"synapse 1642"dxdt:1,s:0,gsyn:1.000000,tau_r:.30,tau_d:9.0,esyn:-80,delay:0.0,pre:71,post:60;"synapse 1643"dxdt:1,s:0,gsyn:1.000000,tau_r:.30,tau_d:9.0,esyn:-80,delay:0.0,pre:60,post:72;"synapse 1644"dxdt:1,s:0,gsyn:1.000000,tau_r:.30,tau_d:9.0,esyn:-80,delay:0.0,pre:72,post:60;"synapse 1645"dxdt:1,s:0,gsyn:1.000000,tau_r:.30,tau_d:9.0,esyn:-80,delay:0.0,pre:60,post:73;"synapse 1646"dxdt:1,s:0,gsyn:1.000000,tau_r:.30,tau_d:9.0,esyn:-80,delay:0.0,pre:73,post:60;"synapse 1647"dxdt:1,s:0,gsyn:1.000000,tau_r:.30,tau_d:9.0,esyn:-80,delay:0.0,pre:60,post:74;"synapse 1648"dxdt:1,s:0,gsyn:1.000000,tau_r:.30,tau_d:9.0,esyn:-80,delay:0.0,pre:74,post:60;"synapse 1649"dxdt:1,s:0,gsyn:1.000000,tau_r:.30,tau_d:9.0,esyn:-80,delay:0.0,pre:60,post:75;"synapse 1650"dxdt:1,s:0,gsyn:1.000000,tau_r:.30,tau_d:9.0,esyn:-80,delay:0.0,pre:75,post:60;"synapse 1651"dxdt:1,s:0,gsyn:1.000000,tau_r:.30,tau_d:9.0,esyn:-80,delay:0.0,pre:60,post:76;"synapse 1652"dxdt:1,s:0,gsyn:1.000000,tau_r:.30,tau_d:9.0,esyn:-80,delay:0.0,pre:76,post:60;"synapse 1653"dxdt:1,s:0,gsyn:1.000000,tau_r:.30,tau_d:9.0,esyn:-80,delay:0.0,pre:60,post:77;"synapse 1654"dxdt:1,s:0,gsyn:1.000000,tau_r:.30,tau_d:9.0,esyn:-80,delay:0.0,pre:77,post:60;"synapse 1655"dxdt:1,s:0,gsyn:1.000000,tau_r:.30,tau_d:9.0,esyn:-80,delay:0.0,pre:60,post:78;"synapse 1656"dxdt:1,s:0,gsyn:1.000000,tau_r:.30,tau_d:9.0,esyn:-80,delay:0.0,pre:78,post:60;"synapse 1657"dxdt:1,s:0,gsyn:1.000000,tau_r:.30,tau_d:9.0,esyn:-80,delay:0.0,pre:60,post:79;"synapse 1658"dxdt:1,s:0,gsyn:1.000000,tau_r:.30,tau_d:9.0,esyn:-80,delay:0.0,pre:79,post:60;"synapse 1659"dxdt:1,s:0,gsyn:1.000000,tau_r:.30,tau_d:9.0,esyn:-80,delay:0.0,pre:61,post:62;"synapse 1660"dxdt:1,s:0,gsyn:1.000000,tau_r:.30,tau_d:9.0,esyn:-80,delay:0.0,pre:62,post:61;"synapse 1661"dxdt:1,s:0,gsyn:1.000000,tau_r:.30,tau_d:9.0,esyn:-80,delay:0.0,pre:61,post:63;"synapse 1662"dxdt:1,s:0,gsyn:1.000000,tau_r:.30,tau_d:9.0,esyn:-80,delay:0.0,pre:63,post:61;"synapse 1663"dxdt:1,s:0,gsyn:1.000000,tau_r:.30,tau_d:9.0,esyn:-80,delay:0.0,pre:61,post:64;"synapse 1664"dxdt:1,s:0,gsyn:1.000000,tau_r:.30,tau_d:9.0,esyn:-80,delay:0.0,pre:64,post:61;"synapse 1665"dxdt:1,s:0,gsyn:1.000000,tau_r:.30,tau_d:9.0,esyn:-80,delay:0.0,pre:61,post:65;"synapse 1666"dxdt:1,s:0,gsyn:1.000000,tau_r:.30,tau_d:9.0,esyn:-80,delay:0.0,pre:65,post:61;"synapse 1667"dxdt:1,s:0,gsyn:1.000000,tau_r:.30,tau_d:9.0,esyn:-80,delay:0.0,pre:61,post:66;"synapse 1668"dxdt:1,s:0,gsyn:1.000000,tau_r:.30,tau_d:9.0,esyn:-80,delay:0.0,pre:66,post:61;"synapse 1669"dxdt:1,s:0,gsyn:1.000000,tau_r:.30,tau_d:9.0,esyn:-80,delay:0.0,pre:61,post:67;"synapse 1670"dxdt:1,s:0,gsyn:1.000000,tau_r:.30,tau_d:9.0,esyn:-80,delay:0.0,pre:67,post:61;"synapse 1671"dxdt:1,s:0,gsyn:1.000000,tau_r:.30,tau_d:9.0,esyn:-80,delay:0.0,pre:61,post:68;"synapse 1672"dxdt:1,s:0,gsyn:1.000000,tau_r:.30,tau_d:9.0,esyn:-80,delay:0.0,pre:68,post:61;"synapse 1673"dxdt:1,s:0,gsyn:1.000000,tau_r:.30,tau_d:9.0,esyn:-80,delay:0.0,pre:61,post:69;"synapse 1674"dxdt:1,s:0,gsyn:1.000000,tau_r:.30,tau_d:9.0,esyn:-80,delay:0.0,pre:69,post:61;"synapse 1675"dxdt:1,s:0,gsyn:1.000000,tau_r:.30,tau_d:9.0,esyn:-80,delay:0.0,pre:61,post:70;"synapse 1676"dxdt:1,s:0,gsyn:1.000000,tau_r:.30,tau_d:9.0,esyn:-80,delay:0.0,pre:70,post:61;"synapse 1677"dxdt:1,s:0,gsyn:1.000000,tau_r:.30,tau_d:9.0,esyn:-80,delay:0.0,pre:61,post:71;"synapse 1678"dxdt:1,s:0,gsyn:1.000000,tau_r:.30,tau_d:9.0,esyn:-80,delay:0.0,pre:71,post:61;"synapse 1679"dxdt:1,s:0,gsyn:1.000000,tau_r:.30,tau_d:9.0,esyn:-80,delay:0.0,pre:61,post:72;"synapse 1680"dxdt:1,s:0,gsyn:1.000000,tau_r:.30,tau_d:9.0,esyn:-80,delay:0.0,pre:72,post:61;"synapse 1681"dxdt:1,s:0,gsyn:1.000000,tau_r:.30,tau_d:9.0,esyn:-80,delay:0.0,pre:61,post:73;"synapse 1682"dxdt:1,s:0,gsyn:1.000000,tau_r:.30,tau_d:9.0,esyn:-80,delay:0.0,pre:73,post:61;"synapse 1683"dxdt:1,s:0,gsyn:1.000000,tau_r:.30,tau_d:9.0,esyn:-80,delay:0.0,pre:61,post:74;"synapse 1684"dxdt:1,s:0,gsyn:1.000000,tau_r:.30,tau_d:9.0,esyn:-80,delay:0.0,pre:74,post:61;"synapse 1685"dxdt:1,s:0,gsyn:1.000000,tau_r:.30,tau_d:9.0,esyn:-80,delay:0.0,pre:61,post:75;"synapse 1686"dxdt:1,s:0,gsyn:1.000000,tau_r:.30,tau_d:9.0,esyn:-80,delay:0.0,pre:75,post:61;"synapse 1687"dxdt:1,s:0,gsyn:1.000000,tau_r:.30,tau_d:9.0,esyn:-80,delay:0.0,pre:61,post:76;"synapse 1688"dxdt:1,s:0,gsyn:1.000000,tau_r:.30,tau_d:9.0,esyn:-80,delay:0.0,pre:76,post:61;"synapse 1689"dxdt:1,s:0,gsyn:1.000000,tau_r:.30,tau_d:9.0,esyn:-80,delay:0.0,pre:61,post:77;"synapse 1690"dxdt:1,s:0,gsyn:1.000000,tau_r:.30,tau_d:9.0,esyn:-80,delay:0.0,pre:77,post:61;"synapse 1691"dxdt:1,s:0,gsyn:1.000000,tau_r:.30,tau_d:9.0,esyn:-80,delay:0.0,pre:61,post:78;"synapse 1692"dxdt:1,s:0,gsyn:1.000000,tau_r:.30,tau_d:9.0,esyn:-80,delay:0.0,pre:78,post:61;"synapse 1693"dxdt:1,s:0,gsyn:1.000000,tau_r:.30,tau_d:9.0,esyn:-80,delay:0.0,pre:61,post:79;"synapse 1694"dxdt:1,s:0,gsyn:1.000000,tau_r:.30,tau_d:9.0,esyn:-80,delay:0.0,pre:79,post:61;"synapse 1695"dxdt:1,s:0,gsyn:1.000000,tau_r:.30,tau_d:9.0,esyn:-80,delay:0.0,pre:62,post:63;"synapse 1696"dxdt:1,s:0,gsyn:1.000000,tau_r:.30,tau_d:9.0,esyn:-80,delay:0.0,pre:63,post:62;"synapse 1697"dxdt:1,s:0,gsyn:1.000000,tau_r:.30,tau_d:9.0,esyn:-80,delay:0.0,pre:62,post:64;"synapse 1698"dxdt:1,s:0,gsyn:1.000000,tau_r:.30,tau_d:9.0,esyn:-80,delay:0.0,pre:64,post:62;"synapse 1699"dxdt:1,s:0,gsyn:1.000000,tau_r:.30,tau_d:9.0,esyn:-80,delay:0.0,pre:62,post:65;"synapse 1700"dxdt:1,s:0,gsyn:1.000000,tau_r:.30,tau_d:9.0,esyn:-80,delay:0.0,pre:65,post:62;"synapse 1701"dxdt:1,s:0,gsyn:1.000000,tau_r:.30,tau_d:9.0,esyn:-80,delay:0.0,pre:62,post:66;"synapse 1702"dxdt:1,s:0,gsyn:1.000000,tau_r:.30,tau_d:9.0,esyn:-80,delay:0.0,pre:66,post:62;"synapse 1703"dxdt:1,s:0,gsyn:1.000000,tau_r:.30,tau_d:9.0,esyn:-80,delay:0.0,pre:62,post:67;"synapse 1704"dxdt:1,s:0,gsyn:1.000000,tau_r:.30,tau_d:9.0,esyn:-80,delay:0.0,pre:67,post:62;"synapse 1705"dxdt:1,s:0,gsyn:1.000000,tau_r:.30,tau_d:9.0,esyn:-80,delay:0.0,pre:62,post:68;"synapse 1706"dxdt:1,s:0,gsyn:1.000000,tau_r:.30,tau_d:9.0,esyn:-80,delay:0.0,pre:68,post:62;"synapse 1707"dxdt:1,s:0,gsyn:1.000000,tau_r:.30,tau_d:9.0,esyn:-80,delay:0.0,pre:62,post:69;"synapse 1708"dxdt:1,s:0,gsyn:1.000000,tau_r:.30,tau_d:9.0,esyn:-80,delay:0.0,pre:69,post:62;"synapse 1709"dxdt:1,s:0,gsyn:1.000000,tau_r:.30,tau_d:9.0,esyn:-80,delay:0.0,pre:62,post:70;"synapse 1710"dxdt:1,s:0,gsyn:1.000000,tau_r:.30,tau_d:9.0,esyn:-80,delay:0.0,pre:70,post:62;"synapse 1711"dxdt:1,s:0,gsyn:1.000000,tau_r:.30,tau_d:9.0,esyn:-80,delay:0.0,pre:62,post:71;"synapse 1712"dxdt:1,s:0,gsyn:1.000000,tau_r:.30,tau_d:9.0,esyn:-80,delay:0.0,pre:71,post:62;"synapse 1713"dxdt:1,s:0,gsyn:1.000000,tau_r:.30,tau_d:9.0,esyn:-80,delay:0.0,pre:62,post:72;"synapse 1714"dxdt:1,s:0,gsyn:1.000000,tau_r:.30,tau_d:9.0,esyn:-80,delay:0.0,pre:72,post:62;"synapse 1715"dxdt:1,s:0,gsyn:1.000000,tau_r:.30,tau_d:9.0,esyn:-80,delay:0.0,pre:62,post:73;"synapse 1716"dxdt:1,s:0,gsyn:1.000000,tau_r:.30,tau_d:9.0,esyn:-80,delay:0.0,pre:73,post:62;"synapse 1717"dxdt:1,s:0,gsyn:1.000000,tau_r:.30,tau_d:9.0,esyn:-80,delay:0.0,pre:62,post:74;"synapse 1718"dxdt:1,s:0,gsyn:1.000000,tau_r:.30,tau_d:9.0,esyn:-80,delay:0.0,pre:74,post:62;"synapse 1719"dxdt:1,s:0,gsyn:1.000000,tau_r:.30,tau_d:9.0,esyn:-80,delay:0.0,pre:62,post:75;"synapse 1720"dxdt:1,s:0,gsyn:1.000000,tau_r:.30,tau_d:9.0,esyn:-80,delay:0.0,pre:75,post:62;"synapse 1721"dxdt:1,s:0,gsyn:1.000000,tau_r:.30,tau_d:9.0,esyn:-80,delay:0.0,pre:62,post:76;"synapse 1722"dxdt:1,s:0,gsyn:1.000000,tau_r:.30,tau_d:9.0,esyn:-80,delay:0.0,pre:76,post:62;"synapse 1723"dxdt:1,s:0,gsyn:1.000000,tau_r:.30,tau_d:9.0,esyn:-80,delay:0.0,pre:62,post:77;"synapse 1724"dxdt:1,s:0,gsyn:1.000000,tau_r:.30,tau_d:9.0,esyn:-80,delay:0.0,pre:77,post:62;"synapse 1725"dxdt:1,s:0,gsyn:1.000000,tau_r:.30,tau_d:9.0,esyn:-80,delay:0.0,pre:62,post:78;"synapse 1726"dxdt:1,s:0,gsyn:1.000000,tau_r:.30,tau_d:9.0,esyn:-80,delay:0.0,pre:78,post:62;"synapse 1727"dxdt:1,s:0,gsyn:1.000000,tau_r:.30,tau_d:9.0,esyn:-80,delay:0.0,pre:62,post:79;"synapse 1728"dxdt:1,s:0,gsyn:1.000000,tau_r:.30,tau_d:9.0,esyn:-80,delay:0.0,pre:79,post:62;"synapse 1729"dxdt:1,s:0,gsyn:1.000000,tau_r:.30,tau_d:9.0,esyn:-80,delay:0.0,pre:63,post:64;"synapse 1730"dxdt:1,s:0,gsyn:1.000000,tau_r:.30,tau_d:9.0,esyn:-80,delay:0.0,pre:64,post:63;"synapse 1731"dxdt:1,s:0,gsyn:1.000000,tau_r:.30,tau_d:9.0,esyn:-80,delay:0.0,pre:63,post:65;"synapse 1732"dxdt:1,s:0,gsyn:1.000000,tau_r:.30,tau_d:9.0,esyn:-80,delay:0.0,pre:65,post:63;"synapse 1733"dxdt:1,s:0,gsyn:1.000000,tau_r:.30,tau_d:9.0,esyn:-80,delay:0.0,pre:63,post:66;"synapse 1734"dxdt:1,s:0,gsyn:1.000000,tau_r:.30,tau_d:9.0,esyn:-80,delay:0.0,pre:66,post:63;"synapse 1735"dxdt:1,s:0,gsyn:1.000000,tau_r:.30,tau_d:9.0,esyn:-80,delay:0.0,pre:63,post:67;"synapse 1736"dxdt:1,s:0,gsyn:1.000000,tau_r:.30,tau_d:9.0,esyn:-80,delay:0.0,pre:67,post:63;"synapse 1737"dxdt:1,s:0,gsyn:1.000000,tau_r:.30,tau_d:9.0,esyn:-80,delay:0.0,pre:63,post:68;"synapse 1738"dxdt:1,s:0,gsyn:1.000000,tau_r:.30,tau_d:9.0,esyn:-80,delay:0.0,pre:68,post:63;"synapse 1739"dxdt:1,s:0,gsyn:1.000000,tau_r:.30,tau_d:9.0,esyn:-80,delay:0.0,pre:63,post:69;"synapse 1740"dxdt:1,s:0,gsyn:1.000000,tau_r:.30,tau_d:9.0,esyn:-80,delay:0.0,pre:69,post:63;"synapse 1741"dxdt:1,s:0,gsyn:1.000000,tau_r:.30,tau_d:9.0,esyn:-80,delay:0.0,pre:63,post:70;"synapse 1742"dxdt:1,s:0,gsyn:1.000000,tau_r:.30,tau_d:9.0,esyn:-80,delay:0.0,pre:70,post:63;"synapse 1743"dxdt:1,s:0,gsyn:1.000000,tau_r:.30,tau_d:9.0,esyn:-80,delay:0.0,pre:63,post:71;"synapse 1744"dxdt:1,s:0,gsyn:1.000000,tau_r:.30,tau_d:9.0,esyn:-80,delay:0.0,pre:71,post:63;"synapse 1745"dxdt:1,s:0,gsyn:1.000000,tau_r:.30,tau_d:9.0,esyn:-80,delay:0.0,pre:63,post:72;"synapse 1746"dxdt:1,s:0,gsyn:1.000000,tau_r:.30,tau_d:9.0,esyn:-80,delay:0.0,pre:72,post:63;"synapse 1747"dxdt:1,s:0,gsyn:1.000000,tau_r:.30,tau_d:9.0,esyn:-80,delay:0.0,pre:63,post:73;"synapse 1748"dxdt:1,s:0,gsyn:1.000000,tau_r:.30,tau_d:9.0,esyn:-80,delay:0.0,pre:73,post:63;"synapse 1749"dxdt:1,s:0,gsyn:1.000000,tau_r:.30,tau_d:9.0,esyn:-80,delay:0.0,pre:63,post:74;"synapse 1750"dxdt:1,s:0,gsyn:1.000000,tau_r:.30,tau_d:9.0,esyn:-80,delay:0.0,pre:74,post:63;"synapse 1751"dxdt:1,s:0,gsyn:1.000000,tau_r:.30,tau_d:9.0,esyn:-80,delay:0.0,pre:63,post:75;"synapse 1752"dxdt:1,s:0,gsyn:1.000000,tau_r:.30,tau_d:9.0,esyn:-80,delay:0.0,pre:75,post:63;"synapse 1753"dxdt:1,s:0,gsyn:1.000000,tau_r:.30,tau_d:9.0,esyn:-80,delay:0.0,pre:63,post:76;"synapse 1754"dxdt:1,s:0,gsyn:1.000000,tau_r:.30,tau_d:9.0,esyn:-80,delay:0.0,pre:76,post:63;"synapse 1755"dxdt:1,s:0,gsyn:1.000000,tau_r:.30,tau_d:9.0,esyn:-80,delay:0.0,pre:63,post:77;"synapse 1756"dxdt:1,s:0,gsyn:1.000000,tau_r:.30,tau_d:9.0,esyn:-80,delay:0.0,pre:77,post:63;"synapse 1757"dxdt:1,s:0,gsyn:1.000000,tau_r:.30,tau_d:9.0,esyn:-80,delay:0.0,pre:63,post:78;"synapse 1758"dxdt:1,s:0,gsyn:1.000000,tau_r:.30,tau_d:9.0,esyn:-80,delay:0.0,pre:78,post:63;"synapse 1759"dxdt:1,s:0,gsyn:1.000000,tau_r:.30,tau_d:9.0,esyn:-80,delay:0.0,pre:63,post:79;"synapse 1760"dxdt:1,s:0,gsyn:1.000000,tau_r:.30,tau_d:9.0,esyn:-80,delay:0.0,pre:79,post:63;"synapse 1761"dxdt:1,s:0,gsyn:1.000000,tau_r:.30,tau_d:9.0,esyn:-80,delay:0.0,pre:64,post:65;"synapse 1762"dxdt:1,s:0,gsyn:1.000000,tau_r:.30,tau_d:9.0,esyn:-80,delay:0.0,pre:65,post:64;"synapse 1763"dxdt:1,s:0,gsyn:1.000000,tau_r:.30,tau_d:9.0,esyn:-80,delay:0.0,pre:64,post:66;"synapse 1764"dxdt:1,s:0,gsyn:1.000000,tau_r:.30,tau_d:9.0,esyn:-80,delay:0.0,pre:66,post:64;"synapse 1765"dxdt:1,s:0,gsyn:1.000000,tau_r:.30,tau_d:9.0,esyn:-80,delay:0.0,pre:64,post:67;"synapse 1766"dxdt:1,s:0,gsyn:1.000000,tau_r:.30,tau_d:9.0,esyn:-80,delay:0.0,pre:67,post:64;"synapse 1767"dxdt:1,s:0,gsyn:1.000000,tau_r:.30,tau_d:9.0,esyn:-80,delay:0.0,pre:64,post:68;"synapse 1768"dxdt:1,s:0,gsyn:1.000000,tau_r:.30,tau_d:9.0,esyn:-80,delay:0.0,pre:68,post:64;"synapse 1769"dxdt:1,s:0,gsyn:1.000000,tau_r:.30,tau_d:9.0,esyn:-80,delay:0.0,pre:64,post:69;"synapse 1770"dxdt:1,s:0,gsyn:1.000000,tau_r:.30,tau_d:9.0,esyn:-80,delay:0.0,pre:69,post:64;"synapse 1771"dxdt:1,s:0,gsyn:1.000000,tau_r:.30,tau_d:9.0,esyn:-80,delay:0.0,pre:64,post:70;"synapse 1772"dxdt:1,s:0,gsyn:1.000000,tau_r:.30,tau_d:9.0,esyn:-80,delay:0.0,pre:70,post:64;"synapse 1773"dxdt:1,s:0,gsyn:1.000000,tau_r:.30,tau_d:9.0,esyn:-80,delay:0.0,pre:64,post:71;"synapse 1774"dxdt:1,s:0,gsyn:1.000000,tau_r:.30,tau_d:9.0,esyn:-80,delay:0.0,pre:71,post:64;"synapse 1775"dxdt:1,s:0,gsyn:1.000000,tau_r:.30,tau_d:9.0,esyn:-80,delay:0.0,pre:64,post:72;"synapse 1776"dxdt:1,s:0,gsyn:1.000000,tau_r:.30,tau_d:9.0,esyn:-80,delay:0.0,pre:72,post:64;"synapse 1777"dxdt:1,s:0,gsyn:1.000000,tau_r:.30,tau_d:9.0,esyn:-80,delay:0.0,pre:64,post:73;"synapse 1778"dxdt:1,s:0,gsyn:1.000000,tau_r:.30,tau_d:9.0,esyn:-80,delay:0.0,pre:73,post:64;"synapse 1779"dxdt:1,s:0,gsyn:1.000000,tau_r:.30,tau_d:9.0,esyn:-80,delay:0.0,pre:64,post:74;"synapse 1780"dxdt:1,s:0,gsyn:1.000000,tau_r:.30,tau_d:9.0,esyn:-80,delay:0.0,pre:74,post:64;"synapse 1781"dxdt:1,s:0,gsyn:1.000000,tau_r:.30,tau_d:9.0,esyn:-80,delay:0.0,pre:64,post:75;"synapse 1782"dxdt:1,s:0,gsyn:1.000000,tau_r:.30,tau_d:9.0,esyn:-80,delay:0.0,pre:75,post:64;"synapse 1783"dxdt:1,s:0,gsyn:1.000000,tau_r:.30,tau_d:9.0,esyn:-80,delay:0.0,pre:64,post:76;"synapse 1784"dxdt:1,s:0,gsyn:1.000000,tau_r:.30,tau_d:9.0,esyn:-80,delay:0.0,pre:76,post:64;"synapse 1785"dxdt:1,s:0,gsyn:1.000000,tau_r:.30,tau_d:9.0,esyn:-80,delay:0.0,pre:64,post:77;"synapse 1786"dxdt:1,s:0,gsyn:1.000000,tau_r:.30,tau_d:9.0,esyn:-80,delay:0.0,pre:77,post:64;"synapse 1787"dxdt:1,s:0,gsyn:1.000000,tau_r:.30,tau_d:9.0,esyn:-80,delay:0.0,pre:64,post:78;"synapse 1788"dxdt:1,s:0,gsyn:1.000000,tau_r:.30,tau_d:9.0,esyn:-80,delay:0.0,pre:78,post:64;"synapse 1789"dxdt:1,s:0,gsyn:1.000000,tau_r:.30,tau_d:9.0,esyn:-80,delay:0.0,pre:64,post:79;"synapse 1790"dxdt:1,s:0,gsyn:1.000000,tau_r:.30,tau_d:9.0,esyn:-80,delay:0.0,pre:79,post:64;"synapse 1791"dxdt:1,s:0,gsyn:1.000000,tau_r:.30,tau_d:9.0,esyn:-80,delay:0.0,pre:65,post:66;"synapse 1792"dxdt:1,s:0,gsyn:1.000000,tau_r:.30,tau_d:9.0,esyn:-80,delay:0.0,pre:66,post:65;"synapse 1793"dxdt:1,s:0,gsyn:1.000000,tau_r:.30,tau_d:9.0,esyn:-80,delay:0.0,pre:65,post:67;"synapse 1794"dxdt:1,s:0,gsyn:1.000000,tau_r:.30,tau_d:9.0,esyn:-80,delay:0.0,pre:67,post:65;"synapse 1795"dxdt:1,s:0,gsyn:1.000000,tau_r:.30,tau_d:9.0,esyn:-80,delay:0.0,pre:65,post:68;"synapse 1796"dxdt:1,s:0,gsyn:1.000000,tau_r:.30,tau_d:9.0,esyn:-80,delay:0.0,pre:68,post:65;"synapse 1797"dxdt:1,s:0,gsyn:1.000000,tau_r:.30,tau_d:9.0,esyn:-80,delay:0.0,pre:65,post:69;"synapse 1798"dxdt:1,s:0,gsyn:1.000000,tau_r:.30,tau_d:9.0,esyn:-80,delay:0.0,pre:69,post:65;"synapse 1799"dxdt:1,s:0,gsyn:1.000000,tau_r:.30,tau_d:9.0,esyn:-80,delay:0.0,pre:65,post:70;"synapse 1800"dxdt:1,s:0,gsyn:1.000000,tau_r:.30,tau_d:9.0,esyn:-80,delay:0.0,pre:70,post:65;"synapse 1801"dxdt:1,s:0,gsyn:1.000000,tau_r:.30,tau_d:9.0,esyn:-80,delay:0.0,pre:65,post:71;"synapse 1802"dxdt:1,s:0,gsyn:1.000000,tau_r:.30,tau_d:9.0,esyn:-80,delay:0.0,pre:71,post:65;"synapse 1803"dxdt:1,s:0,gsyn:1.000000,tau_r:.30,tau_d:9.0,esyn:-80,delay:0.0,pre:65,post:72;"synapse 1804"dxdt:1,s:0,gsyn:1.000000,tau_r:.30,tau_d:9.0,esyn:-80,delay:0.0,pre:72,post:65;"synapse 1805"dxdt:1,s:0,gsyn:1.000000,tau_r:.30,tau_d:9.0,esyn:-80,delay:0.0,pre:65,post:73;"synapse 1806"dxdt:1,s:0,gsyn:1.000000,tau_r:.30,tau_d:9.0,esyn:-80,delay:0.0,pre:73,post:65;"synapse 1807"dxdt:1,s:0,gsyn:1.000000,tau_r:.30,tau_d:9.0,esyn:-80,delay:0.0,pre:65,post:74;"synapse 1808"dxdt:1,s:0,gsyn:1.000000,tau_r:.30,tau_d:9.0,esyn:-80,delay:0.0,pre:74,post:65;"synapse 1809"dxdt:1,s:0,gsyn:1.000000,tau_r:.30,tau_d:9.0,esyn:-80,delay:0.0,pre:65,post:75;"synapse 1810"dxdt:1,s:0,gsyn:1.000000,tau_r:.30,tau_d:9.0,esyn:-80,delay:0.0,pre:75,post:65;"synapse 1811"dxdt:1,s:0,gsyn:1.000000,tau_r:.30,tau_d:9.0,esyn:-80,delay:0.0,pre:65,post:76;"synapse 1812"dxdt:1,s:0,gsyn:1.000000,tau_r:.30,tau_d:9.0,esyn:-80,delay:0.0,pre:76,post:65;"synapse 1813"dxdt:1,s:0,gsyn:1.000000,tau_r:.30,tau_d:9.0,esyn:-80,delay:0.0,pre:65,post:77;"synapse 1814"dxdt:1,s:0,gsyn:1.000000,tau_r:.30,tau_d:9.0,esyn:-80,delay:0.0,pre:77,post:65;"synapse 1815"dxdt:1,s:0,gsyn:1.000000,tau_r:.30,tau_d:9.0,esyn:-80,delay:0.0,pre:65,post:78;"synapse 1816"dxdt:1,s:0,gsyn:1.000000,tau_r:.30,tau_d:9.0,esyn:-80,delay:0.0,pre:78,post:65;"synapse 1817"dxdt:1,s:0,gsyn:1.000000,tau_r:.30,tau_d:9.0,esyn:-80,delay:0.0,pre:65,post:79;"synapse 1818"dxdt:1,s:0,gsyn:1.000000,tau_r:.30,tau_d:9.0,esyn:-80,delay:0.0,pre:79,post:65;"synapse 1819"dxdt:1,s:0,gsyn:1.000000,tau_r:.30,tau_d:9.0,esyn:-80,delay:0.0,pre:66,post:67;"synapse 1820"dxdt:1,s:0,gsyn:1.000000,tau_r:.30,tau_d:9.0,esyn:-80,delay:0.0,pre:67,post:66;"synapse 1821"dxdt:1,s:0,gsyn:1.000000,tau_r:.30,tau_d:9.0,esyn:-80,delay:0.0,pre:66,post:68;"synapse 1822"dxdt:1,s:0,gsyn:1.000000,tau_r:.30,tau_d:9.0,esyn:-80,delay:0.0,pre:68,post:66;"synapse 1823"dxdt:1,s:0,gsyn:1.000000,tau_r:.30,tau_d:9.0,esyn:-80,delay:0.0,pre:66,post:69;"synapse 1824"dxdt:1,s:0,gsyn:1.000000,tau_r:.30,tau_d:9.0,esyn:-80,delay:0.0,pre:69,post:66;"synapse 1825"dxdt:1,s:0,gsyn:1.000000,tau_r:.30,tau_d:9.0,esyn:-80,delay:0.0,pre:66,post:70;"synapse 1826"dxdt:1,s:0,gsyn:1.000000,tau_r:.30,tau_d:9.0,esyn:-80,delay:0.0,pre:70,post:66;"synapse 1827"dxdt:1,s:0,gsyn:1.000000,tau_r:.30,tau_d:9.0,esyn:-80,delay:0.0,pre:66,post:71;"synapse 1828"dxdt:1,s:0,gsyn:1.000000,tau_r:.30,tau_d:9.0,esyn:-80,delay:0.0,pre:71,post:66;"synapse 1829"dxdt:1,s:0,gsyn:1.000000,tau_r:.30,tau_d:9.0,esyn:-80,delay:0.0,pre:66,post:72;"synapse 1830"dxdt:1,s:0,gsyn:1.000000,tau_r:.30,tau_d:9.0,esyn:-80,delay:0.0,pre:72,post:66;"synapse 1831"dxdt:1,s:0,gsyn:1.000000,tau_r:.30,tau_d:9.0,esyn:-80,delay:0.0,pre:66,post:73;"synapse 1832"dxdt:1,s:0,gsyn:1.000000,tau_r:.30,tau_d:9.0,esyn:-80,delay:0.0,pre:73,post:66;"synapse 1833"dxdt:1,s:0,gsyn:1.000000,tau_r:.30,tau_d:9.0,esyn:-80,delay:0.0,pre:66,post:74;"synapse 1834"dxdt:1,s:0,gsyn:1.000000,tau_r:.30,tau_d:9.0,esyn:-80,delay:0.0,pre:74,post:66;"synapse 1835"dxdt:1,s:0,gsyn:1.000000,tau_r:.30,tau_d:9.0,esyn:-80,delay:0.0,pre:66,post:75;"synapse 1836"dxdt:1,s:0,gsyn:1.000000,tau_r:.30,tau_d:9.0,esyn:-80,delay:0.0,pre:75,post:66;"synapse 1837"dxdt:1,s:0,gsyn:1.000000,tau_r:.30,tau_d:9.0,esyn:-80,delay:0.0,pre:66,post:76;"synapse 1838"dxdt:1,s:0,gsyn:1.000000,tau_r:.30,tau_d:9.0,esyn:-80,delay:0.0,pre:76,post:66;"synapse 1839"dxdt:1,s:0,gsyn:1.000000,tau_r:.30,tau_d:9.0,esyn:-80,delay:0.0,pre:66,post:77;"synapse 1840"dxdt:1,s:0,gsyn:1.000000,tau_r:.30,tau_d:9.0,esyn:-80,delay:0.0,pre:77,post:66;"synapse 1841"dxdt:1,s:0,gsyn:1.000000,tau_r:.30,tau_d:9.0,esyn:-80,delay:0.0,pre:66,post:78;"synapse 1842"dxdt:1,s:0,gsyn:1.000000,tau_r:.30,tau_d:9.0,esyn:-80,delay:0.0,pre:78,post:66;"synapse 1843"dxdt:1,s:0,gsyn:1.000000,tau_r:.30,tau_d:9.0,esyn:-80,delay:0.0,pre:66,post:79;"synapse 1844"dxdt:1,s:0,gsyn:1.000000,tau_r:.30,tau_d:9.0,esyn:-80,delay:0.0,pre:79,post:66;"synapse 1845"dxdt:1,s:0,gsyn:1.000000,tau_r:.30,tau_d:9.0,esyn:-80,delay:0.0,pre:67,post:68;"synapse 1846"dxdt:1,s:0,gsyn:1.000000,tau_r:.30,tau_d:9.0,esyn:-80,delay:0.0,pre:68,post:67;"synapse 1847"dxdt:1,s:0,gsyn:1.000000,tau_r:.30,tau_d:9.0,esyn:-80,delay:0.0,pre:67,post:69;"synapse 1848"dxdt:1,s:0,gsyn:1.000000,tau_r:.30,tau_d:9.0,esyn:-80,delay:0.0,pre:69,post:67;"synapse 1849"dxdt:1,s:0,gsyn:1.000000,tau_r:.30,tau_d:9.0,esyn:-80,delay:0.0,pre:67,post:70;"synapse 1850"dxdt:1,s:0,gsyn:1.000000,tau_r:.30,tau_d:9.0,esyn:-80,delay:0.0,pre:70,post:67;"synapse 1851"dxdt:1,s:0,gsyn:1.000000,tau_r:.30,tau_d:9.0,esyn:-80,delay:0.0,pre:67,post:71;"synapse 1852"dxdt:1,s:0,gsyn:1.000000,tau_r:.30,tau_d:9.0,esyn:-80,delay:0.0,pre:71,post:67;"synapse 1853"dxdt:1,s:0,gsyn:1.000000,tau_r:.30,tau_d:9.0,esyn:-80,delay:0.0,pre:67,post:72;"synapse 1854"dxdt:1,s:0,gsyn:1.000000,tau_r:.30,tau_d:9.0,esyn:-80,delay:0.0,pre:72,post:67;"synapse 1855"dxdt:1,s:0,gsyn:1.000000,tau_r:.30,tau_d:9.0,esyn:-80,delay:0.0,pre:67,post:73;"synapse 1856"dxdt:1,s:0,gsyn:1.000000,tau_r:.30,tau_d:9.0,esyn:-80,delay:0.0,pre:73,post:67;"synapse 1857"dxdt:1,s:0,gsyn:1.000000,tau_r:.30,tau_d:9.0,esyn:-80,delay:0.0,pre:67,post:74;"synapse 1858"dxdt:1,s:0,gsyn:1.000000,tau_r:.30,tau_d:9.0,esyn:-80,delay:0.0,pre:74,post:67;"synapse 1859"dxdt:1,s:0,gsyn:1.000000,tau_r:.30,tau_d:9.0,esyn:-80,delay:0.0,pre:67,post:75;"synapse 1860"dxdt:1,s:0,gsyn:1.000000,tau_r:.30,tau_d:9.0,esyn:-80,delay:0.0,pre:75,post:67;"synapse 1861"dxdt:1,s:0,gsyn:1.000000,tau_r:.30,tau_d:9.0,esyn:-80,delay:0.0,pre:67,post:76;"synapse 1862"dxdt:1,s:0,gsyn:1.000000,tau_r:.30,tau_d:9.0,esyn:-80,delay:0.0,pre:76,post:67;"synapse 1863"dxdt:1,s:0,gsyn:1.000000,tau_r:.30,tau_d:9.0,esyn:-80,delay:0.0,pre:67,post:77;"synapse 1864"dxdt:1,s:0,gsyn:1.000000,tau_r:.30,tau_d:9.0,esyn:-80,delay:0.0,pre:77,post:67;"synapse 1865"dxdt:1,s:0,gsyn:1.000000,tau_r:.30,tau_d:9.0,esyn:-80,delay:0.0,pre:67,post:78;"synapse 1866"dxdt:1,s:0,gsyn:1.000000,tau_r:.30,tau_d:9.0,esyn:-80,delay:0.0,pre:78,post:67;"synapse 1867"dxdt:1,s:0,gsyn:1.000000,tau_r:.30,tau_d:9.0,esyn:-80,delay:0.0,pre:67,post:79;"synapse 1868"dxdt:1,s:0,gsyn:1.000000,tau_r:.30,tau_d:9.0,esyn:-80,delay:0.0,pre:79,post:67;"synapse 1869"dxdt:1,s:0,gsyn:1.000000,tau_r:.30,tau_d:9.0,esyn:-80,delay:0.0,pre:68,post:69;"synapse 1870"dxdt:1,s:0,gsyn:1.000000,tau_r:.30,tau_d:9.0,esyn:-80,delay:0.0,pre:69,post:68;"synapse 1871"dxdt:1,s:0,gsyn:1.000000,tau_r:.30,tau_d:9.0,esyn:-80,delay:0.0,pre:68,post:70;"synapse 1872"dxdt:1,s:0,gsyn:1.000000,tau_r:.30,tau_d:9.0,esyn:-80,delay:0.0,pre:70,post:68;"synapse 1873"dxdt:1,s:0,gsyn:1.000000,tau_r:.30,tau_d:9.0,esyn:-80,delay:0.0,pre:68,post:71;"synapse 1874"dxdt:1,s:0,gsyn:1.000000,tau_r:.30,tau_d:9.0,esyn:-80,delay:0.0,pre:71,post:68;"synapse 1875"dxdt:1,s:0,gsyn:1.000000,tau_r:.30,tau_d:9.0,esyn:-80,delay:0.0,pre:68,post:72;"synapse 1876"dxdt:1,s:0,gsyn:1.000000,tau_r:.30,tau_d:9.0,esyn:-80,delay:0.0,pre:72,post:68;"synapse 1877"dxdt:1,s:0,gsyn:1.000000,tau_r:.30,tau_d:9.0,esyn:-80,delay:0.0,pre:68,post:73;"synapse 1878"dxdt:1,s:0,gsyn:1.000000,tau_r:.30,tau_d:9.0,esyn:-80,delay:0.0,pre:73,post:68;"synapse 1879"dxdt:1,s:0,gsyn:1.000000,tau_r:.30,tau_d:9.0,esyn:-80,delay:0.0,pre:68,post:74;"synapse 1880"dxdt:1,s:0,gsyn:1.000000,tau_r:.30,tau_d:9.0,esyn:-80,delay:0.0,pre:74,post:68;"synapse 1881"dxdt:1,s:0,gsyn:1.000000,tau_r:.30,tau_d:9.0,esyn:-80,delay:0.0,pre:68,post:75;"synapse 1882"dxdt:1,s:0,gsyn:1.000000,tau_r:.30,tau_d:9.0,esyn:-80,delay:0.0,pre:75,post:68;"synapse 1883"dxdt:1,s:0,gsyn:1.000000,tau_r:.30,tau_d:9.0,esyn:-80,delay:0.0,pre:68,post:76;"synapse 1884"dxdt:1,s:0,gsyn:1.000000,tau_r:.30,tau_d:9.0,esyn:-80,delay:0.0,pre:76,post:68;"synapse 1885"dxdt:1,s:0,gsyn:1.000000,tau_r:.30,tau_d:9.0,esyn:-80,delay:0.0,pre:68,post:77;"synapse 1886"dxdt:1,s:0,gsyn:1.000000,tau_r:.30,tau_d:9.0,esyn:-80,delay:0.0,pre:77,post:68;"synapse 1887"dxdt:1,s:0,gsyn:1.000000,tau_r:.30,tau_d:9.0,esyn:-80,delay:0.0,pre:68,post:78;"synapse 1888"dxdt:1,s:0,gsyn:1.000000,tau_r:.30,tau_d:9.0,esyn:-80,delay:0.0,pre:78,post:68;"synapse 1889"dxdt:1,s:0,gsyn:1.000000,tau_r:.30,tau_d:9.0,esyn:-80,delay:0.0,pre:68,post:79;"synapse 1890"dxdt:1,s:0,gsyn:1.000000,tau_r:.30,tau_d:9.0,esyn:-80,delay:0.0,pre:79,post:68;"synapse 1891"dxdt:1,s:0,gsyn:1.000000,tau_r:.30,tau_d:9.0,esyn:-80,delay:0.0,pre:69,post:70;"synapse 1892"dxdt:1,s:0,gsyn:1.000000,tau_r:.30,tau_d:9.0,esyn:-80,delay:0.0,pre:70,post:69;"synapse 1893"dxdt:1,s:0,gsyn:1.000000,tau_r:.30,tau_d:9.0,esyn:-80,delay:0.0,pre:69,post:71;"synapse 1894"dxdt:1,s:0,gsyn:1.000000,tau_r:.30,tau_d:9.0,esyn:-80,delay:0.0,pre:71,post:69;"synapse 1895"dxdt:1,s:0,gsyn:1.000000,tau_r:.30,tau_d:9.0,esyn:-80,delay:0.0,pre:69,post:72;"synapse 1896"dxdt:1,s:0,gsyn:1.000000,tau_r:.30,tau_d:9.0,esyn:-80,delay:0.0,pre:72,post:69;"synapse 1897"dxdt:1,s:0,gsyn:1.000000,tau_r:.30,tau_d:9.0,esyn:-80,delay:0.0,pre:69,post:73;"synapse 1898"dxdt:1,s:0,gsyn:1.000000,tau_r:.30,tau_d:9.0,esyn:-80,delay:0.0,pre:73,post:69;"synapse 1899"dxdt:1,s:0,gsyn:1.000000,tau_r:.30,tau_d:9.0,esyn:-80,delay:0.0,pre:69,post:74;"synapse 1900"dxdt:1,s:0,gsyn:1.000000,tau_r:.30,tau_d:9.0,esyn:-80,delay:0.0,pre:74,post:69;"synapse 1901"dxdt:1,s:0,gsyn:1.000000,tau_r:.30,tau_d:9.0,esyn:-80,delay:0.0,pre:69,post:75;"synapse 1902"dxdt:1,s:0,gsyn:1.000000,tau_r:.30,tau_d:9.0,esyn:-80,delay:0.0,pre:75,post:69;"synapse 1903"dxdt:1,s:0,gsyn:1.000000,tau_r:.30,tau_d:9.0,esyn:-80,delay:0.0,pre:69,post:76;"synapse 1904"dxdt:1,s:0,gsyn:1.000000,tau_r:.30,tau_d:9.0,esyn:-80,delay:0.0,pre:76,post:69;"synapse 1905"dxdt:1,s:0,gsyn:1.000000,tau_r:.30,tau_d:9.0,esyn:-80,delay:0.0,pre:69,post:77;"synapse 1906"dxdt:1,s:0,gsyn:1.000000,tau_r:.30,tau_d:9.0,esyn:-80,delay:0.0,pre:77,post:69;"synapse 1907"dxdt:1,s:0,gsyn:1.000000,tau_r:.30,tau_d:9.0,esyn:-80,delay:0.0,pre:69,post:78;"synapse 1908"dxdt:1,s:0,gsyn:1.000000,tau_r:.30,tau_d:9.0,esyn:-80,delay:0.0,pre:78,post:69;"synapse 1909"dxdt:1,s:0,gsyn:1.000000,tau_r:.30,tau_d:9.0,esyn:-80,delay:0.0,pre:69,post:79;"synapse 1910"dxdt:1,s:0,gsyn:1.000000,tau_r:.30,tau_d:9.0,esyn:-80,delay:0.0,pre:79,post:69;"synapse 1911"dxdt:1,s:0,gsyn:1.000000,tau_r:.30,tau_d:9.0,esyn:-80,delay:0.0,pre:70,post:71;"synapse 1912"dxdt:1,s:0,gsyn:1.000000,tau_r:.30,tau_d:9.0,esyn:-80,delay:0.0,pre:71,post:70;"synapse 1913"dxdt:1,s:0,gsyn:1.000000,tau_r:.30,tau_d:9.0,esyn:-80,delay:0.0,pre:70,post:72;"synapse 1914"dxdt:1,s:0,gsyn:1.000000,tau_r:.30,tau_d:9.0,esyn:-80,delay:0.0,pre:72,post:70;"synapse 1915"dxdt:1,s:0,gsyn:1.000000,tau_r:.30,tau_d:9.0,esyn:-80,delay:0.0,pre:70,post:73;"synapse 1916"dxdt:1,s:0,gsyn:1.000000,tau_r:.30,tau_d:9.0,esyn:-80,delay:0.0,pre:73,post:70;"synapse 1917"dxdt:1,s:0,gsyn:1.000000,tau_r:.30,tau_d:9.0,esyn:-80,delay:0.0,pre:70,post:74;"synapse 1918"dxdt:1,s:0,gsyn:1.000000,tau_r:.30,tau_d:9.0,esyn:-80,delay:0.0,pre:74,post:70;"synapse 1919"dxdt:1,s:0,gsyn:1.000000,tau_r:.30,tau_d:9.0,esyn:-80,delay:0.0,pre:70,post:75;"synapse 1920"dxdt:1,s:0,gsyn:1.000000,tau_r:.30,tau_d:9.0,esyn:-80,delay:0.0,pre:75,post:70;"synapse 1921"dxdt:1,s:0,gsyn:1.000000,tau_r:.30,tau_d:9.0,esyn:-80,delay:0.0,pre:70,post:76;"synapse 1922"dxdt:1,s:0,gsyn:1.000000,tau_r:.30,tau_d:9.0,esyn:-80,delay:0.0,pre:76,post:70;"synapse 1923"dxdt:1,s:0,gsyn:1.000000,tau_r:.30,tau_d:9.0,esyn:-80,delay:0.0,pre:70,post:77;"synapse 1924"dxdt:1,s:0,gsyn:1.000000,tau_r:.30,tau_d:9.0,esyn:-80,delay:0.0,pre:77,post:70;"synapse 1925"dxdt:1,s:0,gsyn:1.000000,tau_r:.30,tau_d:9.0,esyn:-80,delay:0.0,pre:70,post:78;"synapse 1926"dxdt:1,s:0,gsyn:1.000000,tau_r:.30,tau_d:9.0,esyn:-80,delay:0.0,pre:78,post:70;"synapse 1927"dxdt:1,s:0,gsyn:1.000000,tau_r:.30,tau_d:9.0,esyn:-80,delay:0.0,pre:70,post:79;"synapse 1928"dxdt:1,s:0,gsyn:1.000000,tau_r:.30,tau_d:9.0,esyn:-80,delay:0.0,pre:79,post:70;"synapse 1929"dxdt:1,s:0,gsyn:1.000000,tau_r:.30,tau_d:9.0,esyn:-80,delay:0.0,pre:71,post:72;"synapse 1930"dxdt:1,s:0,gsyn:1.000000,tau_r:.30,tau_d:9.0,esyn:-80,delay:0.0,pre:72,post:71;"synapse 1931"dxdt:1,s:0,gsyn:1.000000,tau_r:.30,tau_d:9.0,esyn:-80,delay:0.0,pre:71,post:73;"synapse 1932"dxdt:1,s:0,gsyn:1.000000,tau_r:.30,tau_d:9.0,esyn:-80,delay:0.0,pre:73,post:71;"synapse 1933"dxdt:1,s:0,gsyn:1.000000,tau_r:.30,tau_d:9.0,esyn:-80,delay:0.0,pre:71,post:74;"synapse 1934"dxdt:1,s:0,gsyn:1.000000,tau_r:.30,tau_d:9.0,esyn:-80,delay:0.0,pre:74,post:71;"synapse 1935"dxdt:1,s:0,gsyn:1.000000,tau_r:.30,tau_d:9.0,esyn:-80,delay:0.0,pre:71,post:75;"synapse 1936"dxdt:1,s:0,gsyn:1.000000,tau_r:.30,tau_d:9.0,esyn:-80,delay:0.0,pre:75,post:71;"synapse 1937"dxdt:1,s:0,gsyn:1.000000,tau_r:.30,tau_d:9.0,esyn:-80,delay:0.0,pre:71,post:76;"synapse 1938"dxdt:1,s:0,gsyn:1.000000,tau_r:.30,tau_d:9.0,esyn:-80,delay:0.0,pre:76,post:71;"synapse 1939"dxdt:1,s:0,gsyn:1.000000,tau_r:.30,tau_d:9.0,esyn:-80,delay:0.0,pre:71,post:77;"synapse 1940"dxdt:1,s:0,gsyn:1.000000,tau_r:.30,tau_d:9.0,esyn:-80,delay:0.0,pre:77,post:71;"synapse 1941"dxdt:1,s:0,gsyn:1.000000,tau_r:.30,tau_d:9.0,esyn:-80,delay:0.0,pre:71,post:78;"synapse 1942"dxdt:1,s:0,gsyn:1.000000,tau_r:.30,tau_d:9.0,esyn:-80,delay:0.0,pre:78,post:71;"synapse 1943"dxdt:1,s:0,gsyn:1.000000,tau_r:.30,tau_d:9.0,esyn:-80,delay:0.0,pre:71,post:79;"synapse 1944"dxdt:1,s:0,gsyn:1.000000,tau_r:.30,tau_d:9.0,esyn:-80,delay:0.0,pre:79,post:71;"synapse 1945"dxdt:1,s:0,gsyn:1.000000,tau_r:.30,tau_d:9.0,esyn:-80,delay:0.0,pre:72,post:73;"synapse 1946"dxdt:1,s:0,gsyn:1.000000,tau_r:.30,tau_d:9.0,esyn:-80,delay:0.0,pre:73,post:72;"synapse 1947"dxdt:1,s:0,gsyn:1.000000,tau_r:.30,tau_d:9.0,esyn:-80,delay:0.0,pre:72,post:74;"synapse 1948"dxdt:1,s:0,gsyn:1.000000,tau_r:.30,tau_d:9.0,esyn:-80,delay:0.0,pre:74,post:72;"synapse 1949"dxdt:1,s:0,gsyn:1.000000,tau_r:.30,tau_d:9.0,esyn:-80,delay:0.0,pre:72,post:75;"synapse 1950"dxdt:1,s:0,gsyn:1.000000,tau_r:.30,tau_d:9.0,esyn:-80,delay:0.0,pre:75,post:72;"synapse 1951"dxdt:1,s:0,gsyn:1.000000,tau_r:.30,tau_d:9.0,esyn:-80,delay:0.0,pre:72,post:76;"synapse 1952"dxdt:1,s:0,gsyn:1.000000,tau_r:.30,tau_d:9.0,esyn:-80,delay:0.0,pre:76,post:72;"synapse 1953"dxdt:1,s:0,gsyn:1.000000,tau_r:.30,tau_d:9.0,esyn:-80,delay:0.0,pre:72,post:77;"synapse 1954"dxdt:1,s:0,gsyn:1.000000,tau_r:.30,tau_d:9.0,esyn:-80,delay:0.0,pre:77,post:72;"synapse 1955"dxdt:1,s:0,gsyn:1.000000,tau_r:.30,tau_d:9.0,esyn:-80,delay:0.0,pre:72,post:78;"synapse 1956"dxdt:1,s:0,gsyn:1.000000,tau_r:.30,tau_d:9.0,esyn:-80,delay:0.0,pre:78,post:72;"synapse 1957"dxdt:1,s:0,gsyn:1.000000,tau_r:.30,tau_d:9.0,esyn:-80,delay:0.0,pre:72,post:79;"synapse 1958"dxdt:1,s:0,gsyn:1.000000,tau_r:.30,tau_d:9.0,esyn:-80,delay:0.0,pre:79,post:72;"synapse 1959"dxdt:1,s:0,gsyn:1.000000,tau_r:.30,tau_d:9.0,esyn:-80,delay:0.0,pre:73,post:74;"synapse 1960"dxdt:1,s:0,gsyn:1.000000,tau_r:.30,tau_d:9.0,esyn:-80,delay:0.0,pre:74,post:73;"synapse 1961"dxdt:1,s:0,gsyn:1.000000,tau_r:.30,tau_d:9.0,esyn:-80,delay:0.0,pre:73,post:75;"synapse 1962"dxdt:1,s:0,gsyn:1.000000,tau_r:.30,tau_d:9.0,esyn:-80,delay:0.0,pre:75,post:73;"synapse 1963"dxdt:1,s:0,gsyn:1.000000,tau_r:.30,tau_d:9.0,esyn:-80,delay:0.0,pre:73,post:76;"synapse 1964"dxdt:1,s:0,gsyn:1.000000,tau_r:.30,tau_d:9.0,esyn:-80,delay:0.0,pre:76,post:73;"synapse 1965"dxdt:1,s:0,gsyn:1.000000,tau_r:.30,tau_d:9.0,esyn:-80,delay:0.0,pre:73,post:77;"synapse 1966"dxdt:1,s:0,gsyn:1.000000,tau_r:.30,tau_d:9.0,esyn:-80,delay:0.0,pre:77,post:73;"synapse 1967"dxdt:1,s:0,gsyn:1.000000,tau_r:.30,tau_d:9.0,esyn:-80,delay:0.0,pre:73,post:78;"synapse 1968"dxdt:1,s:0,gsyn:1.000000,tau_r:.30,tau_d:9.0,esyn:-80,delay:0.0,pre:78,post:73;"synapse 1969"dxdt:1,s:0,gsyn:1.000000,tau_r:.30,tau_d:9.0,esyn:-80,delay:0.0,pre:73,post:79;"synapse 1970"dxdt:1,s:0,gsyn:1.000000,tau_r:.30,tau_d:9.0,esyn:-80,delay:0.0,pre:79,post:73;"synapse 1971"dxdt:1,s:0,gsyn:1.000000,tau_r:.30,tau_d:9.0,esyn:-80,delay:0.0,pre:74,post:75;"synapse 1972"dxdt:1,s:0,gsyn:1.000000,tau_r:.30,tau_d:9.0,esyn:-80,delay:0.0,pre:75,post:74;"synapse 1973"dxdt:1,s:0,gsyn:1.000000,tau_r:.30,tau_d:9.0,esyn:-80,delay:0.0,pre:74,post:76;"synapse 1974"dxdt:1,s:0,gsyn:1.000000,tau_r:.30,tau_d:9.0,esyn:-80,delay:0.0,pre:76,post:74;"synapse 1975"dxdt:1,s:0,gsyn:1.000000,tau_r:.30,tau_d:9.0,esyn:-80,delay:0.0,pre:74,post:77;"synapse 1976"dxdt:1,s:0,gsyn:1.000000,tau_r:.30,tau_d:9.0,esyn:-80,delay:0.0,pre:77,post:74;"synapse 1977"dxdt:1,s:0,gsyn:1.000000,tau_r:.30,tau_d:9.0,esyn:-80,delay:0.0,pre:74,post:78;"synapse 1978"dxdt:1,s:0,gsyn:1.000000,tau_r:.30,tau_d:9.0,esyn:-80,delay:0.0,pre:78,post:74;"synapse 1979"dxdt:1,s:0,gsyn:1.000000,tau_r:.30,tau_d:9.0,esyn:-80,delay:0.0,pre:74,post:79;"synapse 1980"dxdt:1,s:0,gsyn:1.000000,tau_r:.30,tau_d:9.0,esyn:-80,delay:0.0,pre:79,post:74;"synapse 1981"dxdt:1,s:0,gsyn:1.000000,tau_r:.30,tau_d:9.0,esyn:-80,delay:0.0,pre:75,post:76;"synapse 1982"dxdt:1,s:0,gsyn:1.000000,tau_r:.30,tau_d:9.0,esyn:-80,delay:0.0,pre:76,post:75;"synapse 1983"dxdt:1,s:0,gsyn:1.000000,tau_r:.30,tau_d:9.0,esyn:-80,delay:0.0,pre:75,post:77;"synapse 1984"dxdt:1,s:0,gsyn:1.000000,tau_r:.30,tau_d:9.0,esyn:-80,delay:0.0,pre:77,post:75;"synapse 1985"dxdt:1,s:0,gsyn:1.000000,tau_r:.30,tau_d:9.0,esyn:-80,delay:0.0,pre:75,post:78;"synapse 1986"dxdt:1,s:0,gsyn:1.000000,tau_r:.30,tau_d:9.0,esyn:-80,delay:0.0,pre:78,post:75;"synapse 1987"dxdt:1,s:0,gsyn:1.000000,tau_r:.30,tau_d:9.0,esyn:-80,delay:0.0,pre:75,post:79;"synapse 1988"dxdt:1,s:0,gsyn:1.000000,tau_r:.30,tau_d:9.0,esyn:-80,delay:0.0,pre:79,post:75;"synapse 1989"dxdt:1,s:0,gsyn:1.000000,tau_r:.30,tau_d:9.0,esyn:-80,delay:0.0,pre:76,post:77;"synapse 1990"dxdt:1,s:0,gsyn:1.000000,tau_r:.30,tau_d:9.0,esyn:-80,delay:0.0,pre:77,post:76;"synapse 1991"dxdt:1,s:0,gsyn:1.000000,tau_r:.30,tau_d:9.0,esyn:-80,delay:0.0,pre:76,post:78;"synapse 1992"dxdt:1,s:0,gsyn:1.000000,tau_r:.30,tau_d:9.0,esyn:-80,delay:0.0,pre:78,post:76;"synapse 1993"dxdt:1,s:0,gsyn:1.000000,tau_r:.30,tau_d:9.0,esyn:-80,delay:0.0,pre:76,post:79;"synapse 1994"dxdt:1,s:0,gsyn:1.000000,tau_r:.30,tau_d:9.0,esyn:-80,delay:0.0,pre:79,post:76;"synapse 1995"dxdt:1,s:0,gsyn:1.000000,tau_r:.30,tau_d:9.0,esyn:-80,delay:0.0,pre:77,post:78;"synapse 1996"dxdt:1,s:0,gsyn:1.000000,tau_r:.30,tau_d:9.0,esyn:-80,delay:0.0,pre:78,post:77;"synapse 1997"dxdt:1,s:0,gsyn:1.000000,tau_r:.30,tau_d:9.0,esyn:-80,delay:0.0,pre:77,post:79;"synapse 1998"dxdt:1,s:0,gsyn:1.000000,tau_r:.30,tau_d:9.0,esyn:-80,delay:0.0,pre:79,post:77;"synapse 1999"dxdt:1,s:0,gsyn:1.000000,tau_r:.30,tau_d:9.0,esyn:-80,delay:0.0,pre:78,post:79;"synapse 2000"dxdt:1,s:0,gsyn:1.000000,tau_r:.30,tau_d:9.0,esyn:-80,delay:0.0,pre:79,post:78;
