# Supplementary material for: Theta Oscillations Gate the Transmission of Reliable Sequences in the Medial Entorhinal Cortex
Source: eNeuro. 2021 May 27;8(3):ENEURO.0059-20.2021. doi: 10.1523/ENEURO.0059-20.2021 (PMC8208650; doi:10.1523/ENEURO.0059-20.2021)
Supplement: Extended Data 1 — Theta gates reliable sequences Download Extended Data 1, ZIP file. [file enu-eN-CFN-0059-20-s03.zip › theta_gates_reliable_sequences_mEC-master/I40E40/noise.hpp]

#pragma once
#include "insilico/core/engine.hpp"
#include <cmath>
#include<random>
#include<vector>

namespace insilico { namespace noise {

std::mt19937_64 gen(0);
std::normal_distribution<double> dist(0,1);
std::vector<double> randomize(80);
double inject(unsigned index)
 {
	randomize[index]= dist(gen);
	return randomize[index];

}
} } // insilico
