# Supplementary material for: Theta Oscillations Gate the Transmission of Reliable Sequences in the Medial Entorhinal Cortex
Source: eNeuro. 2021 May 27;8(3):ENEURO.0059-20.2021. doi: 10.1523/ENEURO.0059-20.2021 (PMC8208650; doi:10.1523/ENEURO.0059-20.2021)
Supplement: Extended Data 1 — Theta gates reliable sequences Download Extended Data 1, ZIP file. [file enu-eN-CFN-0059-20-s03.zip › theta_gates_reliable_sequences_mEC-master/I80E40/configure_files/adj_I80E40_2.0shiftei_0meaniereverse.isf]

40 0 0.199471140201
40 1 0.0913245426945
40 2 0.00876415024678
40 38 0.00876415024678
40 39 0.0913245426945
41 0 0.0913245426945
41 1 0.199471140201
41 2 0.0913245426945
41 3 0.00876415024678
41 39 0.00876415024678
42 0 0.00876415024678
42 1 0.0913245426945
42 2 0.199471140201
42 3 0.0913245426945
42 4 0.00876415024678
43 1 0.00876415024678
43 2 0.0913245426945
43 3 0.199471140201
43 4 0.0913245426945
43 5 0.00876415024678
44 2 0.00876415024678
44 3 0.0913245426945
44 4 0.199471140201
44 5 0.0913245426945
44 6 0.00876415024678
45 3 0.00876415024678
45 4 0.0913245426945
45 5 0.199471140201
45 6 0.0913245426945
45 7 0.00876415024678
46 4 0.00876415024678
46 5 0.0913245426945
46 6 0.199471140201
46 7 0.0913245426945
46 8 0.00876415024678
47 5 0.00876415024678
47 6 0.0913245426945
47 7 0.199471140201
47 8 0.0913245426945
47 9 0.00876415024678
48 6 0.00876415024678
48 7 0.0913245426945
48 8 0.199471140201
48 9 0.0913245426945
48 10 0.00876415024678
49 7 0.00876415024678
49 8 0.0913245426945
49 9 0.199471140201
49 10 0.0913245426945
49 11 0.00876415024678
50 8 0.00876415024678
50 9 0.0913245426945
50 10 0.199471140201
50 11 0.0913245426945
50 12 0.00876415024678
51 9 0.00876415024678
51 10 0.0913245426945
51 11 0.199471140201
51 12 0.0913245426945
51 13 0.00876415024678
52 10 0.00876415024678
52 11 0.0913245426945
52 12 0.199471140201
52 13 0.0913245426945
52 14 0.00876415024678
53 11 0.00876415024678
53 12 0.0913245426945
53 13 0.199471140201
53 14 0.0913245426945
53 15 0.00876415024678
54 12 0.00876415024678
54 13 0.0913245426945
54 14 0.199471140201
54 15 0.0913245426945
54 16 0.00876415024678
55 13 0.00876415024678
55 14 0.0913245426945
55 15 0.199471140201
55 16 0.0913245426945
55 17 0.00876415024678
56 14 0.00876415024678
56 15 0.0913245426945
56 16 0.199471140201
56 17 0.0913245426945
56 18 0.00876415024678
57 15 0.00876415024678
57 16 0.0913245426945
57 17 0.199471140201
57 18 0.0913245426945
57 19 0.00876415024678
58 16 0.00876415024678
58 17 0.0913245426945
58 18 0.199471140201
58 19 0.0913245426945
58 20 0.00876415024678
59 17 0.00876415024678
59 18 0.0913245426945
59 19 0.199471140201
59 20 0.0913245426945
59 21 0.00876415024678
60 18 0.00876415024678
60 19 0.0913245426945
60 20 0.199471140201
60 21 0.0913245426945
60 22 0.00876415024678
61 19 0.00876415024678
61 20 0.0913245426945
61 21 0.199471140201
61 22 0.0913245426945
61 23 0.00876415024678
62 20 0.00876415024678
62 21 0.0913245426945
62 22 0.199471140201
62 23 0.0913245426945
62 24 0.00876415024678
63 21 0.00876415024678
63 22 0.0913245426945
63 23 0.199471140201
63 24 0.0913245426945
63 25 0.00876415024678
64 22 0.00876415024678
64 23 0.0913245426945
64 24 0.199471140201
64 25 0.0913245426945
64 26 0.00876415024678
65 23 0.00876415024678
65 24 0.0913245426945
65 25 0.199471140201
65 26 0.0913245426945
65 27 0.00876415024678
66 24 0.00876415024678
66 25 0.0913245426945
66 26 0.199471140201
66 27 0.0913245426945
66 28 0.00876415024678
67 25 0.00876415024678
67 26 0.0913245426945
67 27 0.199471140201
67 28 0.0913245426945
67 29 0.00876415024678
68 26 0.00876415024678
68 27 0.0913245426945
68 28 0.199471140201
68 29 0.0913245426945
68 30 0.00876415024678
69 27 0.00876415024678
69 28 0.0913245426945
69 29 0.199471140201
69 30 0.0913245426945
69 31 0.00876415024678
70 28 0.00876415024678
70 29 0.0913245426945
70 30 0.199471140201
70 31 0.0913245426945
70 32 0.00876415024678
71 29 0.00876415024678
71 30 0.0913245426945
71 31 0.199471140201
71 32 0.0913245426945
71 33 0.00876415024678
72 30 0.00876415024678
72 31 0.0913245426945
72 32 0.199471140201
72 33 0.0913245426945
72 34 0.00876415024678
73 31 0.00876415024678
73 32 0.0913245426945
73 33 0.199471140201
73 34 0.0913245426945
73 35 0.00876415024678
74 32 0.00876415024678
74 33 0.0913245426945
74 34 0.199471140201
74 35 0.0913245426945
74 36 0.00876415024678
75 33 0.00876415024678
75 34 0.0913245426945
75 35 0.199471140201
75 36 0.0913245426945
75 37 0.00876415024678
76 34 0.00876415024678
76 35 0.0913245426945
76 36 0.199471140201
76 37 0.0913245426945
76 38 0.00876415024678
77 35 0.00876415024678
77 36 0.0913245426945
77 37 0.199471140201
77 38 0.0913245426945
77 39 0.00876415024678
78 0 0.00876415024678
78 36 0.00876415024678
78 37 0.0913245426945
78 38 0.199471140201
78 39 0.0913245426945
79 0 0.0913245426945
79 1 0.00876415024678
79 37 0.00876415024678
79 38 0.0913245426945
79 39 0.199471140201
80 18 0.00876415024678
80 19 0.0913245426945
80 20 0.199471140201
80 21 0.0913245426945
80 22 0.00876415024678
81 19 0.00876415024678
81 20 0.0913245426945
81 21 0.199471140201
81 22 0.0913245426945
81 23 0.00876415024678
82 20 0.00876415024678
82 21 0.0913245426945
82 22 0.199471140201
82 23 0.0913245426945
82 24 0.00876415024678
83 21 0.00876415024678
83 22 0.0913245426945
83 23 0.199471140201
83 24 0.0913245426945
83 25 0.00876415024678
84 22 0.00876415024678
84 23 0.0913245426945
84 24 0.199471140201
84 25 0.0913245426945
84 26 0.00876415024678
85 23 0.00876415024678
85 24 0.0913245426945
85 25 0.199471140201
85 26 0.0913245426945
85 27 0.00876415024678
86 24 0.00876415024678
86 25 0.0913245426945
86 26 0.199471140201
86 27 0.0913245426945
86 28 0.00876415024678
87 25 0.00876415024678
87 26 0.0913245426945
87 27 0.199471140201
87 28 0.0913245426945
87 29 0.00876415024678
88 26 0.00876415024678
88 27 0.0913245426945
88 28 0.199471140201
88 29 0.0913245426945
88 30 0.00876415024678
89 27 0.00876415024678
89 28 0.0913245426945
89 29 0.199471140201
89 30 0.0913245426945
89 31 0.00876415024678
90 28 0.00876415024678
90 29 0.0913245426945
90 30 0.199471140201
90 31 0.0913245426945
90 32 0.00876415024678
91 29 0.00876415024678
91 30 0.0913245426945
91 31 0.199471140201
91 32 0.0913245426945
91 33 0.00876415024678
92 30 0.00876415024678
92 31 0.0913245426945
92 32 0.199471140201
92 33 0.0913245426945
92 34 0.00876415024678
93 31 0.00876415024678
93 32 0.0913245426945
93 33 0.199471140201
93 34 0.0913245426945
93 35 0.00876415024678
94 32 0.00876415024678
94 33 0.0913245426945
94 34 0.199471140201
94 35 0.0913245426945
94 36 0.00876415024678
95 33 0.00876415024678
95 34 0.0913245426945
95 35 0.199471140201
95 36 0.0913245426945
95 37 0.00876415024678
96 34 0.00876415024678
96 35 0.0913245426945
96 36 0.199471140201
96 37 0.0913245426945
96 38 0.00876415024678
97 35 0.00876415024678
97 36 0.0913245426945
97 37 0.199471140201
97 38 0.0913245426945
97 39 0.00876415024678
98 0 0.00876415024678
98 36 0.00876415024678
98 37 0.0913245426945
98 38 0.199471140201
98 39 0.0913245426945
99 0 0.0913245426945
99 1 0.00876415024678
99 37 0.00876415024678
99 38 0.0913245426945
99 39 0.199471140201
100 0 0.199471140201
100 1 0.0913245426945
100 2 0.00876415024678
100 38 0.00876415024678
100 39 0.0913245426945
101 0 0.0913245426945
101 1 0.199471140201
101 2 0.0913245426945
101 3 0.00876415024678
101 39 0.00876415024678
102 0 0.00876415024678
102 1 0.0913245426945
102 2 0.199471140201
102 3 0.0913245426945
102 4 0.00876415024678
103 1 0.00876415024678
103 2 0.0913245426945
103 3 0.199471140201
103 4 0.0913245426945
103 5 0.00876415024678
104 2 0.00876415024678
104 3 0.0913245426945
104 4 0.199471140201
104 5 0.0913245426945
104 6 0.00876415024678
105 3 0.00876415024678
105 4 0.0913245426945
105 5 0.199471140201
105 6 0.0913245426945
105 7 0.00876415024678
106 4 0.00876415024678
106 5 0.0913245426945
106 6 0.199471140201
106 7 0.0913245426945
106 8 0.00876415024678
107 5 0.00876415024678
107 6 0.0913245426945
107 7 0.199471140201
107 8 0.0913245426945
107 9 0.00876415024678
108 6 0.00876415024678
108 7 0.0913245426945
108 8 0.199471140201
108 9 0.0913245426945
108 10 0.00876415024678
109 7 0.00876415024678
109 8 0.0913245426945
109 9 0.199471140201
109 10 0.0913245426945
109 11 0.00876415024678
110 8 0.00876415024678
110 9 0.0913245426945
110 10 0.199471140201
110 11 0.0913245426945
110 12 0.00876415024678
111 9 0.00876415024678
111 10 0.0913245426945
111 11 0.199471140201
111 12 0.0913245426945
111 13 0.00876415024678
112 10 0.00876415024678
112 11 0.0913245426945
112 12 0.199471140201
112 13 0.0913245426945
112 14 0.00876415024678
113 11 0.00876415024678
113 12 0.0913245426945
113 13 0.199471140201
113 14 0.0913245426945
113 15 0.00876415024678
114 12 0.00876415024678
114 13 0.0913245426945
114 14 0.199471140201
114 15 0.0913245426945
114 16 0.00876415024678
115 13 0.00876415024678
115 14 0.0913245426945
115 15 0.199471140201
115 16 0.0913245426945
115 17 0.00876415024678
116 14 0.00876415024678
116 15 0.0913245426945
116 16 0.199471140201
116 17 0.0913245426945
116 18 0.00876415024678
117 15 0.00876415024678
117 16 0.0913245426945
117 17 0.199471140201
117 18 0.0913245426945
117 19 0.00876415024678
118 16 0.00876415024678
118 17 0.0913245426945
118 18 0.199471140201
118 19 0.0913245426945
118 20 0.00876415024678
119 17 0.00876415024678
119 18 0.0913245426945
119 19 0.199471140201
119 20 0.0913245426945
119 21 0.00876415024678
0 43 0.00269954832566
0 82 0.0199471140201
0 76 0.00269954832566
0 58 0.00269954832566
0 60 0.0199471140201
0 80 0.00269954832566
0 77 0.00269954832566
0 118 0.0199471140201
0 49 0.00269954832566
0 64 0.00269954832566
0 102 0.0199471140201
0 58 0.00269954832566
1 45 0.00269954832566
1 83 0.0199471140201
1 111 0.00269954832566
1 109 0.00269954832566
1 92 0.0199471140201
1 98 0.00269954832566
1 50 0.00269954832566
1 106 0.0199471140201
1 103 0.00269954832566
1 74 0.00269954832566
1 91 0.0199471140201
1 108 0.00269954832566
2 46 0.00269954832566
2 114 0.0199471140201
2 47 0.00269954832566
2 99 0.00269954832566
2 100 0.0199471140201
2 114 0.00269954832566
2 111 0.00269954832566
2 63 0.0199471140201
2 75 0.00269954832566
2 118 0.00269954832566
2 61 0.0199471140201
2 69 0.00269954832566
3 47 0.00269954832566
3 94 0.0199471140201
3 64 0.00269954832566
3 49 0.00269954832566
3 47 0.0199471140201
3 77 0.00269954832566
3 62 0.00269954832566
3 91 0.0199471140201
3 74 0.00269954832566
3 85 0.00269954832566
3 83 0.0199471140201
3 94 0.00269954832566
4 62 0.00269954832566
4 55 0.0199471140201
4 75 0.00269954832566
4 88 0.00269954832566
4 46 0.0199471140201
4 97 0.00269954832566
4 93 0.00269954832566
4 82 0.0199471140201
4 95 0.00269954832566
4 110 0.00269954832566
4 87 0.0199471140201
4 52 0.00269954832566
5 57 0.00269954832566
5 109 0.0199471140201
5 61 0.00269954832566
5 91 0.00269954832566
5 59 0.0199471140201
5 48 0.00269954832566
5 115 0.00269954832566
5 77 0.0199471140201
5 86 0.00269954832566
5 72 0.00269954832566
5 58 0.0199471140201
5 91 0.00269954832566
6 53 0.00269954832566
6 96 0.0199471140201
6 116 0.00269954832566
6 60 0.00269954832566
6 51 0.0199471140201
6 108 0.00269954832566
6 46 0.00269954832566
6 52 0.0199471140201
6 66 0.00269954832566
6 119 0.00269954832566
6 74 0.0199471140201
6 99 0.00269954832566
7 92 0.00269954832566
7 77 0.0199471140201
7 59 0.00269954832566
7 79 0.00269954832566
7 108 0.0199471140201
7 76 0.00269954832566
7 111 0.00269954832566
7 106 0.0199471140201
7 47 0.00269954832566
7 100 0.00269954832566
7 68 0.0199471140201
7 116 0.00269954832566
8 54 0.00269954832566
8 118 0.0199471140201
8 94 0.00269954832566
8 41 0.00269954832566
8 92 0.0199471140201
8 54 0.00269954832566
8 55 0.00269954832566
8 48 0.0199471140201
8 81 0.00269954832566
8 95 0.00269954832566
8 94 0.0199471140201
8 58 0.00269954832566
9 76 0.00269954832566
9 110 0.0199471140201
9 99 0.00269954832566
9 45 0.00269954832566
9 99 0.0199471140201
9 69 0.00269954832566
9 47 0.00269954832566
9 52 0.0199471140201
9 92 0.00269954832566
9 92 0.00269954832566
9 65 0.0199471140201
9 108 0.00269954832566
10 78 0.00269954832566
10 40 0.0199471140201
10 59 0.00269954832566
10 61 0.00269954832566
10 113 0.0199471140201
10 108 0.00269954832566
10 94 0.00269954832566
10 104 0.0199471140201
10 118 0.00269954832566
10 60 0.00269954832566
10 108 0.0199471140201
10 60 0.00269954832566
11 118 0.00269954832566
11 77 0.0199471140201
11 119 0.00269954832566
11 115 0.00269954832566
11 42 0.0199471140201
11 97 0.00269954832566
11 55 0.00269954832566
11 99 0.0199471140201
11 50 0.00269954832566
11 64 0.00269954832566
11 84 0.0199471140201
11 113 0.00269954832566
12 94 0.00269954832566
12 47 0.0199471140201
12 95 0.00269954832566
12 55 0.00269954832566
12 46 0.0199471140201
12 53 0.00269954832566
12 45 0.00269954832566
12 98 0.0199471140201
12 60 0.00269954832566
12 43 0.00269954832566
12 101 0.0199471140201
12 44 0.00269954832566
13 43 0.00269954832566
13 77 0.0199471140201
13 62 0.00269954832566
13 50 0.00269954832566
13 55 0.0199471140201
13 99 0.00269954832566
13 110 0.00269954832566
13 75 0.0199471140201
13 105 0.00269954832566
13 98 0.00269954832566
13 102 0.0199471140201
13 58 0.00269954832566
14 78 0.00269954832566
14 72 0.0199471140201
14 96 0.00269954832566
14 94 0.00269954832566
14 94 0.0199471140201
14 106 0.00269954832566
14 44 0.00269954832566
14 117 0.0199471140201
14 106 0.00269954832566
14 72 0.00269954832566
14 70 0.0199471140201
14 47 0.00269954832566
15 45 0.00269954832566
15 98 0.0199471140201
15 44 0.00269954832566
15 93 0.00269954832566
15 80 0.0199471140201
15 111 0.00269954832566
15 42 0.00269954832566
15 51 0.0199471140201
15 45 0.00269954832566
15 92 0.00269954832566
15 54 0.0199471140201
15 92 0.00269954832566
16 112 0.00269954832566
16 53 0.0199471140201
16 55 0.00269954832566
16 96 0.00269954832566
16 76 0.0199471140201
16 46 0.00269954832566
16 57 0.00269954832566
16 117 0.0199471140201
16 62 0.00269954832566
16 90 0.00269954832566
16 77 0.0199471140201
16 67 0.00269954832566
17 96 0.00269954832566
17 114 0.0199471140201
17 40 0.00269954832566
17 93 0.00269954832566
17 68 0.0199471140201
17 108 0.00269954832566
17 107 0.00269954832566
17 40 0.0199471140201
17 63 0.00269954832566
17 58 0.00269954832566
17 110 0.0199471140201
17 59 0.00269954832566
18 83 0.00269954832566
18 75 0.0199471140201
18 108 0.00269954832566
18 59 0.00269954832566
18 100 0.0199471140201
18 84 0.00269954832566
18 52 0.00269954832566
18 113 0.0199471140201
18 72 0.00269954832566
18 108 0.00269954832566
18 118 0.0199471140201
18 56 0.00269954832566
19 100 0.00269954832566
19 104 0.0199471140201
19 104 0.00269954832566
19 111 0.00269954832566
19 58 0.0199471140201
19 86 0.00269954832566
19 59 0.00269954832566
19 74 0.0199471140201
19 94 0.00269954832566
19 68 0.00269954832566
19 119 0.0199471140201
19 98 0.00269954832566
20 51 0.00269954832566
20 113 0.0199471140201
20 93 0.00269954832566
20 82 0.00269954832566
20 69 0.0199471140201
20 102 0.00269954832566
20 49 0.00269954832566
20 82 0.0199471140201
20 85 0.00269954832566
20 68 0.00269954832566
20 114 0.0199471140201
20 53 0.00269954832566
21 84 0.00269954832566
21 77 0.0199471140201
21 51 0.00269954832566
21 59 0.00269954832566
21 83 0.0199471140201
21 84 0.00269954832566
21 105 0.00269954832566
21 116 0.0199471140201
21 103 0.00269954832566
21 76 0.00269954832566
21 60 0.0199471140201
21 41 0.00269954832566
22 71 0.00269954832566
22 103 0.0199471140201
22 104 0.00269954832566
22 97 0.00269954832566
22 51 0.0199471140201
22 75 0.00269954832566
22 56 0.00269954832566
22 109 0.0199471140201
22 61 0.00269954832566
22 84 0.00269954832566
22 72 0.0199471140201
22 116 0.00269954832566
23 81 0.00269954832566
23 87 0.0199471140201
23 102 0.00269954832566
23 41 0.00269954832566
23 84 0.0199471140201
23 87 0.00269954832566
23 48 0.00269954832566
23 71 0.0199471140201
23 69 0.00269954832566
23 104 0.00269954832566
23 87 0.0199471140201
23 67 0.00269954832566
24 112 0.00269954832566
24 44 0.0199471140201
24 41 0.00269954832566
24 63 0.00269954832566
24 55 0.0199471140201
24 103 0.00269954832566
24 86 0.00269954832566
24 92 0.0199471140201
24 97 0.00269954832566
24 87 0.00269954832566
24 99 0.0199471140201
24 103 0.00269954832566
25 109 0.00269954832566
25 89 0.0199471140201
25 54 0.00269954832566
25 110 0.00269954832566
25 78 0.0199471140201
25 95 0.00269954832566
25 86 0.00269954832566
25 93 0.0199471140201
25 73 0.00269954832566
25 99 0.00269954832566
25 98 0.0199471140201
25 67 0.00269954832566
26 104 0.00269954832566
26 117 0.0199471140201
26 116 0.00269954832566
26 58 0.00269954832566
26 47 0.0199471140201
26 42 0.00269954832566
26 116 0.00269954832566
26 62 0.0199471140201
26 62 0.00269954832566
26 102 0.00269954832566
26 96 0.0199471140201
26 46 0.00269954832566
27 75 0.00269954832566
27 71 0.0199471140201
27 119 0.00269954832566
27 94 0.00269954832566
27 64 0.0199471140201
27 76 0.00269954832566
27 68 0.00269954832566
27 71 0.0199471140201
27 85 0.00269954832566
27 101 0.00269954832566
27 93 0.0199471140201
27 42 0.00269954832566
28 105 0.00269954832566
28 48 0.0199471140201
28 107 0.00269954832566
28 55 0.00269954832566
28 94 0.0199471140201
28 43 0.00269954832566
28 97 0.00269954832566
28 60 0.0199471140201
28 104 0.00269954832566
28 84 0.00269954832566
28 110 0.0199471140201
28 110 0.00269954832566
29 55 0.00269954832566
29 90 0.0199471140201
29 104 0.00269954832566
29 117 0.00269954832566
29 63 0.0199471140201
29 88 0.00269954832566
29 70 0.00269954832566
29 92 0.0199471140201
29 61 0.00269954832566
29 107 0.00269954832566
29 52 0.0199471140201
29 47 0.00269954832566
30 85 0.00269954832566
30 62 0.0199471140201
30 82 0.00269954832566
30 110 0.00269954832566
30 42 0.0199471140201
30 114 0.00269954832566
30 71 0.00269954832566
30 94 0.0199471140201
30 80 0.00269954832566
30 114 0.00269954832566
30 97 0.0199471140201
30 104 0.00269954832566
31 96 0.00269954832566
31 91 0.0199471140201
31 56 0.00269954832566
31 84 0.00269954832566
31 75 0.0199471140201
31 113 0.00269954832566
31 98 0.00269954832566
31 94 0.0199471140201
31 91 0.00269954832566
31 96 0.00269954832566
31 117 0.0199471140201
31 68 0.00269954832566
32 89 0.00269954832566
32 99 0.0199471140201
32 118 0.00269954832566
32 106 0.00269954832566
32 110 0.0199471140201
32 93 0.00269954832566
32 102 0.00269954832566
32 92 0.0199471140201
32 73 0.00269954832566
32 75 0.00269954832566
32 68 0.0199471140201
32 55 0.00269954832566
33 78 0.00269954832566
33 42 0.0199471140201
33 42 0.00269954832566
33 54 0.00269954832566
33 92 0.0199471140201
33 57 0.00269954832566
33 45 0.00269954832566
33 118 0.0199471140201
33 101 0.00269954832566
33 56 0.00269954832566
33 79 0.0199471140201
33 44 0.00269954832566
34 87 0.00269954832566
34 57 0.0199471140201
34 107 0.00269954832566
34 71 0.00269954832566
34 111 0.0199471140201
34 69 0.00269954832566
34 104 0.00269954832566
34 80 0.0199471140201
34 52 0.00269954832566
34 93 0.00269954832566
34 66 0.0199471140201
34 85 0.00269954832566
35 111 0.00269954832566
35 61 0.0199471140201
35 110 0.00269954832566
35 80 0.00269954832566
35 89 0.0199471140201
35 71 0.00269954832566
35 98 0.00269954832566
35 98 0.0199471140201
35 52 0.00269954832566
35 93 0.00269954832566
35 103 0.0199471140201
35 116 0.00269954832566
36 90 0.00269954832566
36 63 0.0199471140201
36 72 0.00269954832566
36 94 0.00269954832566
36 112 0.0199471140201
36 46 0.00269954832566
36 68 0.00269954832566
36 80 0.0199471140201
36 68 0.00269954832566
36 114 0.00269954832566
36 88 0.0199471140201
36 101 0.00269954832566
37 94 0.00269954832566
37 70 0.0199471140201
37 65 0.00269954832566
37 108 0.00269954832566
37 86 0.0199471140201
37 64 0.00269954832566
37 101 0.00269954832566
37 46 0.0199471140201
37 106 0.00269954832566
37 80 0.00269954832566
37 83 0.0199471140201
37 50 0.00269954832566
38 53 0.00269954832566
38 108 0.0199471140201
38 116 0.00269954832566
38 106 0.00269954832566
38 46 0.0199471140201
38 45 0.00269954832566
38 119 0.00269954832566
38 53 0.0199471140201
38 99 0.00269954832566
38 42 0.00269954832566
38 96 0.0199471140201
38 100 0.00269954832566
39 110 0.00269954832566
39 48 0.0199471140201
39 54 0.00269954832566
39 82 0.00269954832566
39 56 0.0199471140201
39 104 0.00269954832566
39 58 0.00269954832566
39 119 0.0199471140201
39 115 0.00269954832566
39 42 0.00269954832566
39 68 0.0199471140201
39 95 0.00269954832566
40 41 1.0
41 40 1.0
40 42 1.0
42 40 1.0
40 43 1.0
43 40 1.0
40 44 1.0
44 40 1.0
40 45 1.0
45 40 1.0
40 46 1.0
46 40 1.0
40 47 1.0
47 40 1.0
40 48 1.0
48 40 1.0
40 49 1.0
49 40 1.0
40 50 1.0
50 40 1.0
40 51 1.0
51 40 1.0
40 52 1.0
52 40 1.0
40 53 1.0
53 40 1.0
40 54 1.0
54 40 1.0
40 55 1.0
55 40 1.0
40 56 1.0
56 40 1.0
40 57 1.0
57 40 1.0
40 58 1.0
58 40 1.0
40 59 1.0
59 40 1.0
40 60 1.0
60 40 1.0
40 61 1.0
61 40 1.0
40 62 1.0
62 40 1.0
40 63 1.0
63 40 1.0
40 64 1.0
64 40 1.0
40 65 1.0
65 40 1.0
40 66 1.0
66 40 1.0
40 67 1.0
67 40 1.0
40 68 1.0
68 40 1.0
40 69 1.0
69 40 1.0
40 70 1.0
70 40 1.0
40 71 1.0
71 40 1.0
40 72 1.0
72 40 1.0
40 73 1.0
73 40 1.0
40 74 1.0
74 40 1.0
40 75 1.0
75 40 1.0
40 76 1.0
76 40 1.0
40 77 1.0
77 40 1.0
40 78 1.0
78 40 1.0
40 79 1.0
79 40 1.0
40 80 1.0
80 40 1.0
40 81 1.0
81 40 1.0
40 82 1.0
82 40 1.0
40 83 1.0
83 40 1.0
40 84 1.0
84 40 1.0
40 85 1.0
85 40 1.0
40 86 1.0
86 40 1.0
40 87 1.0
87 40 1.0
40 88 1.0
88 40 1.0
40 89 1.0
89 40 1.0
40 90 1.0
90 40 1.0
40 91 1.0
91 40 1.0
40 92 1.0
92 40 1.0
40 93 1.0
93 40 1.0
40 94 1.0
94 40 1.0
40 95 1.0
95 40 1.0
40 96 1.0
96 40 1.0
40 97 1.0
97 40 1.0
40 98 1.0
98 40 1.0
40 99 1.0
99 40 1.0
40 100 1.0
100 40 1.0
40 101 1.0
101 40 1.0
40 102 1.0
102 40 1.0
40 103 1.0
103 40 1.0
40 104 1.0
104 40 1.0
40 105 1.0
105 40 1.0
40 106 1.0
106 40 1.0
40 107 1.0
107 40 1.0
40 108 1.0
108 40 1.0
40 109 1.0
109 40 1.0
40 110 1.0
110 40 1.0
40 111 1.0
111 40 1.0
40 112 1.0
112 40 1.0
40 113 1.0
113 40 1.0
40 114 1.0
114 40 1.0
40 115 1.0
115 40 1.0
40 116 1.0
116 40 1.0
40 117 1.0
117 40 1.0
40 118 1.0
118 40 1.0
40 119 1.0
119 40 1.0
41 42 1.0
42 41 1.0
41 43 1.0
43 41 1.0
41 44 1.0
44 41 1.0
41 45 1.0
45 41 1.0
41 46 1.0
46 41 1.0
41 47 1.0
47 41 1.0
41 48 1.0
48 41 1.0
41 49 1.0
49 41 1.0
41 50 1.0
50 41 1.0
41 51 1.0
51 41 1.0
41 52 1.0
52 41 1.0
41 53 1.0
53 41 1.0
41 54 1.0
54 41 1.0
41 55 1.0
55 41 1.0
41 56 1.0
56 41 1.0
41 57 1.0
57 41 1.0
41 58 1.0
58 41 1.0
41 59 1.0
59 41 1.0
41 60 1.0
60 41 1.0
41 61 1.0
61 41 1.0
41 62 1.0
62 41 1.0
41 63 1.0
63 41 1.0
41 64 1.0
64 41 1.0
41 65 1.0
65 41 1.0
41 66 1.0
66 41 1.0
41 67 1.0
67 41 1.0
41 68 1.0
68 41 1.0
41 69 1.0
69 41 1.0
41 70 1.0
70 41 1.0
41 71 1.0
71 41 1.0
41 72 1.0
72 41 1.0
41 73 1.0
73 41 1.0
41 74 1.0
74 41 1.0
41 75 1.0
75 41 1.0
41 76 1.0
76 41 1.0
41 77 1.0
77 41 1.0
41 78 1.0
78 41 1.0
41 79 1.0
79 41 1.0
41 80 1.0
80 41 1.0
41 81 1.0
81 41 1.0
41 82 1.0
82 41 1.0
41 83 1.0
83 41 1.0
41 84 1.0
84 41 1.0
41 85 1.0
85 41 1.0
41 86 1.0
86 41 1.0
41 87 1.0
87 41 1.0
41 88 1.0
88 41 1.0
41 89 1.0
89 41 1.0
41 90 1.0
90 41 1.0
41 91 1.0
91 41 1.0
41 92 1.0
92 41 1.0
41 93 1.0
93 41 1.0
41 94 1.0
94 41 1.0
41 95 1.0
95 41 1.0
41 96 1.0
96 41 1.0
41 97 1.0
97 41 1.0
41 98 1.0
98 41 1.0
41 99 1.0
99 41 1.0
41 100 1.0
100 41 1.0
41 101 1.0
101 41 1.0
41 102 1.0
102 41 1.0
41 103 1.0
103 41 1.0
41 104 1.0
104 41 1.0
41 105 1.0
105 41 1.0
41 106 1.0
106 41 1.0
41 107 1.0
107 41 1.0
41 108 1.0
108 41 1.0
41 109 1.0
109 41 1.0
41 110 1.0
110 41 1.0
41 111 1.0
111 41 1.0
41 112 1.0
112 41 1.0
41 113 1.0
113 41 1.0
41 114 1.0
114 41 1.0
41 115 1.0
115 41 1.0
41 116 1.0
116 41 1.0
41 117 1.0
117 41 1.0
41 118 1.0
118 41 1.0
41 119 1.0
119 41 1.0
42 43 1.0
43 42 1.0
42 44 1.0
44 42 1.0
42 45 1.0
45 42 1.0
42 46 1.0
46 42 1.0
42 47 1.0
47 42 1.0
42 48 1.0
48 42 1.0
42 49 1.0
49 42 1.0
42 50 1.0
50 42 1.0
42 51 1.0
51 42 1.0
42 52 1.0
52 42 1.0
42 53 1.0
53 42 1.0
42 54 1.0
54 42 1.0
42 55 1.0
55 42 1.0
42 56 1.0
56 42 1.0
42 57 1.0
57 42 1.0
42 58 1.0
58 42 1.0
42 59 1.0
59 42 1.0
42 60 1.0
60 42 1.0
42 61 1.0
61 42 1.0
42 62 1.0
62 42 1.0
42 63 1.0
63 42 1.0
42 64 1.0
64 42 1.0
42 65 1.0
65 42 1.0
42 66 1.0
66 42 1.0
42 67 1.0
67 42 1.0
42 68 1.0
68 42 1.0
42 69 1.0
69 42 1.0
42 70 1.0
70 42 1.0
42 71 1.0
71 42 1.0
42 72 1.0
72 42 1.0
42 73 1.0
73 42 1.0
42 74 1.0
74 42 1.0
42 75 1.0
75 42 1.0
42 76 1.0
76 42 1.0
42 77 1.0
77 42 1.0
42 78 1.0
78 42 1.0
42 79 1.0
79 42 1.0
42 80 1.0
80 42 1.0
42 81 1.0
81 42 1.0
42 82 1.0
82 42 1.0
42 83 1.0
83 42 1.0
42 84 1.0
84 42 1.0
42 85 1.0
85 42 1.0
42 86 1.0
86 42 1.0
42 87 1.0
87 42 1.0
42 88 1.0
88 42 1.0
42 89 1.0
89 42 1.0
42 90 1.0
90 42 1.0
42 91 1.0
91 42 1.0
42 92 1.0
92 42 1.0
42 93 1.0
93 42 1.0
42 94 1.0
94 42 1.0
42 95 1.0
95 42 1.0
42 96 1.0
96 42 1.0
42 97 1.0
97 42 1.0
42 98 1.0
98 42 1.0
42 99 1.0
99 42 1.0
42 100 1.0
100 42 1.0
42 101 1.0
101 42 1.0
42 102 1.0
102 42 1.0
42 103 1.0
103 42 1.0
42 104 1.0
104 42 1.0
42 105 1.0
105 42 1.0
42 106 1.0
106 42 1.0
42 107 1.0
107 42 1.0
42 108 1.0
108 42 1.0
42 109 1.0
109 42 1.0
42 110 1.0
110 42 1.0
42 111 1.0
111 42 1.0
42 112 1.0
112 42 1.0
42 113 1.0
113 42 1.0
42 114 1.0
114 42 1.0
42 115 1.0
115 42 1.0
42 116 1.0
116 42 1.0
42 117 1.0
117 42 1.0
42 118 1.0
118 42 1.0
42 119 1.0
119 42 1.0
43 44 1.0
44 43 1.0
43 45 1.0
45 43 1.0
43 46 1.0
46 43 1.0
43 47 1.0
47 43 1.0
43 48 1.0
48 43 1.0
43 49 1.0
49 43 1.0
43 50 1.0
50 43 1.0
43 51 1.0
51 43 1.0
43 52 1.0
52 43 1.0
43 53 1.0
53 43 1.0
43 54 1.0
54 43 1.0
43 55 1.0
55 43 1.0
43 56 1.0
56 43 1.0
43 57 1.0
57 43 1.0
43 58 1.0
58 43 1.0
43 59 1.0
59 43 1.0
43 60 1.0
60 43 1.0
43 61 1.0
61 43 1.0
43 62 1.0
62 43 1.0
43 63 1.0
63 43 1.0
43 64 1.0
64 43 1.0
43 65 1.0
65 43 1.0
43 66 1.0
66 43 1.0
43 67 1.0
67 43 1.0
43 68 1.0
68 43 1.0
43 69 1.0
69 43 1.0
43 70 1.0
70 43 1.0
43 71 1.0
71 43 1.0
43 72 1.0
72 43 1.0
43 73 1.0
73 43 1.0
43 74 1.0
74 43 1.0
43 75 1.0
75 43 1.0
43 76 1.0
76 43 1.0
43 77 1.0
77 43 1.0
43 78 1.0
78 43 1.0
43 79 1.0
79 43 1.0
43 80 1.0
80 43 1.0
43 81 1.0
81 43 1.0
43 82 1.0
82 43 1.0
43 83 1.0
83 43 1.0
43 84 1.0
84 43 1.0
43 85 1.0
85 43 1.0
43 86 1.0
86 43 1.0
43 87 1.0
87 43 1.0
43 88 1.0
88 43 1.0
43 89 1.0
89 43 1.0
43 90 1.0
90 43 1.0
43 91 1.0
91 43 1.0
43 92 1.0
92 43 1.0
43 93 1.0
93 43 1.0
43 94 1.0
94 43 1.0
43 95 1.0
95 43 1.0
43 96 1.0
96 43 1.0
43 97 1.0
97 43 1.0
43 98 1.0
98 43 1.0
43 99 1.0
99 43 1.0
43 100 1.0
100 43 1.0
43 101 1.0
101 43 1.0
43 102 1.0
102 43 1.0
43 103 1.0
103 43 1.0
43 104 1.0
104 43 1.0
43 105 1.0
105 43 1.0
43 106 1.0
106 43 1.0
43 107 1.0
107 43 1.0
43 108 1.0
108 43 1.0
43 109 1.0
109 43 1.0
43 110 1.0
110 43 1.0
43 111 1.0
111 43 1.0
43 112 1.0
112 43 1.0
43 113 1.0
113 43 1.0
43 114 1.0
114 43 1.0
43 115 1.0
115 43 1.0
43 116 1.0
116 43 1.0
43 117 1.0
117 43 1.0
43 118 1.0
118 43 1.0
43 119 1.0
119 43 1.0
44 45 1.0
45 44 1.0
44 46 1.0
46 44 1.0
44 47 1.0
47 44 1.0
44 48 1.0
48 44 1.0
44 49 1.0
49 44 1.0
44 50 1.0
50 44 1.0
44 51 1.0
51 44 1.0
44 52 1.0
52 44 1.0
44 53 1.0
53 44 1.0
44 54 1.0
54 44 1.0
44 55 1.0
55 44 1.0
44 56 1.0
56 44 1.0
44 57 1.0
57 44 1.0
44 58 1.0
58 44 1.0
44 59 1.0
59 44 1.0
44 60 1.0
60 44 1.0
44 61 1.0
61 44 1.0
44 62 1.0
62 44 1.0
44 63 1.0
63 44 1.0
44 64 1.0
64 44 1.0
44 65 1.0
65 44 1.0
44 66 1.0
66 44 1.0
44 67 1.0
67 44 1.0
44 68 1.0
68 44 1.0
44 69 1.0
69 44 1.0
44 70 1.0
70 44 1.0
44 71 1.0
71 44 1.0
44 72 1.0
72 44 1.0
44 73 1.0
73 44 1.0
44 74 1.0
74 44 1.0
44 75 1.0
75 44 1.0
44 76 1.0
76 44 1.0
44 77 1.0
77 44 1.0
44 78 1.0
78 44 1.0
44 79 1.0
79 44 1.0
44 80 1.0
80 44 1.0
44 81 1.0
81 44 1.0
44 82 1.0
82 44 1.0
44 83 1.0
83 44 1.0
44 84 1.0
84 44 1.0
44 85 1.0
85 44 1.0
44 86 1.0
86 44 1.0
44 87 1.0
87 44 1.0
44 88 1.0
88 44 1.0
44 89 1.0
89 44 1.0
44 90 1.0
90 44 1.0
44 91 1.0
91 44 1.0
44 92 1.0
92 44 1.0
44 93 1.0
93 44 1.0
44 94 1.0
94 44 1.0
44 95 1.0
95 44 1.0
44 96 1.0
96 44 1.0
44 97 1.0
97 44 1.0
44 98 1.0
98 44 1.0
44 99 1.0
99 44 1.0
44 100 1.0
100 44 1.0
44 101 1.0
101 44 1.0
44 102 1.0
102 44 1.0
44 103 1.0
103 44 1.0
44 104 1.0
104 44 1.0
44 105 1.0
105 44 1.0
44 106 1.0
106 44 1.0
44 107 1.0
107 44 1.0
44 108 1.0
108 44 1.0
44 109 1.0
109 44 1.0
44 110 1.0
110 44 1.0
44 111 1.0
111 44 1.0
44 112 1.0
112 44 1.0
44 113 1.0
113 44 1.0
44 114 1.0
114 44 1.0
44 115 1.0
115 44 1.0
44 116 1.0
116 44 1.0
44 117 1.0
117 44 1.0
44 118 1.0
118 44 1.0
44 119 1.0
119 44 1.0
45 46 1.0
46 45 1.0
45 47 1.0
47 45 1.0
45 48 1.0
48 45 1.0
45 49 1.0
49 45 1.0
45 50 1.0
50 45 1.0
45 51 1.0
51 45 1.0
45 52 1.0
52 45 1.0
45 53 1.0
53 45 1.0
45 54 1.0
54 45 1.0
45 55 1.0
55 45 1.0
45 56 1.0
56 45 1.0
45 57 1.0
57 45 1.0
45 58 1.0
58 45 1.0
45 59 1.0
59 45 1.0
45 60 1.0
60 45 1.0
45 61 1.0
61 45 1.0
45 62 1.0
62 45 1.0
45 63 1.0
63 45 1.0
45 64 1.0
64 45 1.0
45 65 1.0
65 45 1.0
45 66 1.0
66 45 1.0
45 67 1.0
67 45 1.0
45 68 1.0
68 45 1.0
45 69 1.0
69 45 1.0
45 70 1.0
70 45 1.0
45 71 1.0
71 45 1.0
45 72 1.0
72 45 1.0
45 73 1.0
73 45 1.0
45 74 1.0
74 45 1.0
45 75 1.0
75 45 1.0
45 76 1.0
76 45 1.0
45 77 1.0
77 45 1.0
45 78 1.0
78 45 1.0
45 79 1.0
79 45 1.0
45 80 1.0
80 45 1.0
45 81 1.0
81 45 1.0
45 82 1.0
82 45 1.0
45 83 1.0
83 45 1.0
45 84 1.0
84 45 1.0
45 85 1.0
85 45 1.0
45 86 1.0
86 45 1.0
45 87 1.0
87 45 1.0
45 88 1.0
88 45 1.0
45 89 1.0
89 45 1.0
45 90 1.0
90 45 1.0
45 91 1.0
91 45 1.0
45 92 1.0
92 45 1.0
45 93 1.0
93 45 1.0
45 94 1.0
94 45 1.0
45 95 1.0
95 45 1.0
45 96 1.0
96 45 1.0
45 97 1.0
97 45 1.0
45 98 1.0
98 45 1.0
45 99 1.0
99 45 1.0
45 100 1.0
100 45 1.0
45 101 1.0
101 45 1.0
45 102 1.0
102 45 1.0
45 103 1.0
103 45 1.0
45 104 1.0
104 45 1.0
45 105 1.0
105 45 1.0
45 106 1.0
106 45 1.0
45 107 1.0
107 45 1.0
45 108 1.0
108 45 1.0
45 109 1.0
109 45 1.0
45 110 1.0
110 45 1.0
45 111 1.0
111 45 1.0
45 112 1.0
112 45 1.0
45 113 1.0
113 45 1.0
45 114 1.0
114 45 1.0
45 115 1.0
115 45 1.0
45 116 1.0
116 45 1.0
45 117 1.0
117 45 1.0
45 118 1.0
118 45 1.0
45 119 1.0
119 45 1.0
46 47 1.0
47 46 1.0
46 48 1.0
48 46 1.0
46 49 1.0
49 46 1.0
46 50 1.0
50 46 1.0
46 51 1.0
51 46 1.0
46 52 1.0
52 46 1.0
46 53 1.0
53 46 1.0
46 54 1.0
54 46 1.0
46 55 1.0
55 46 1.0
46 56 1.0
56 46 1.0
46 57 1.0
57 46 1.0
46 58 1.0
58 46 1.0
46 59 1.0
59 46 1.0
46 60 1.0
60 46 1.0
46 61 1.0
61 46 1.0
46 62 1.0
62 46 1.0
46 63 1.0
63 46 1.0
46 64 1.0
64 46 1.0
46 65 1.0
65 46 1.0
46 66 1.0
66 46 1.0
46 67 1.0
67 46 1.0
46 68 1.0
68 46 1.0
46 69 1.0
69 46 1.0
46 70 1.0
70 46 1.0
46 71 1.0
71 46 1.0
46 72 1.0
72 46 1.0
46 73 1.0
73 46 1.0
46 74 1.0
74 46 1.0
46 75 1.0
75 46 1.0
46 76 1.0
76 46 1.0
46 77 1.0
77 46 1.0
46 78 1.0
78 46 1.0
46 79 1.0
79 46 1.0
46 80 1.0
80 46 1.0
46 81 1.0
81 46 1.0
46 82 1.0
82 46 1.0
46 83 1.0
83 46 1.0
46 84 1.0
84 46 1.0
46 85 1.0
85 46 1.0
46 86 1.0
86 46 1.0
46 87 1.0
87 46 1.0
46 88 1.0
88 46 1.0
46 89 1.0
89 46 1.0
46 90 1.0
90 46 1.0
46 91 1.0
91 46 1.0
46 92 1.0
92 46 1.0
46 93 1.0
93 46 1.0
46 94 1.0
94 46 1.0
46 95 1.0
95 46 1.0
46 96 1.0
96 46 1.0
46 97 1.0
97 46 1.0
46 98 1.0
98 46 1.0
46 99 1.0
99 46 1.0
46 100 1.0
100 46 1.0
46 101 1.0
101 46 1.0
46 102 1.0
102 46 1.0
46 103 1.0
103 46 1.0
46 104 1.0
104 46 1.0
46 105 1.0
105 46 1.0
46 106 1.0
106 46 1.0
46 107 1.0
107 46 1.0
46 108 1.0
108 46 1.0
46 109 1.0
109 46 1.0
46 110 1.0
110 46 1.0
46 111 1.0
111 46 1.0
46 112 1.0
112 46 1.0
46 113 1.0
113 46 1.0
46 114 1.0
114 46 1.0
46 115 1.0
115 46 1.0
46 116 1.0
116 46 1.0
46 117 1.0
117 46 1.0
46 118 1.0
118 46 1.0
46 119 1.0
119 46 1.0
47 48 1.0
48 47 1.0
47 49 1.0
49 47 1.0
47 50 1.0
50 47 1.0
47 51 1.0
51 47 1.0
47 52 1.0
52 47 1.0
47 53 1.0
53 47 1.0
47 54 1.0
54 47 1.0
47 55 1.0
55 47 1.0
47 56 1.0
56 47 1.0
47 57 1.0
57 47 1.0
47 58 1.0
58 47 1.0
47 59 1.0
59 47 1.0
47 60 1.0
60 47 1.0
47 61 1.0
61 47 1.0
47 62 1.0
62 47 1.0
47 63 1.0
63 47 1.0
47 64 1.0
64 47 1.0
47 65 1.0
65 47 1.0
47 66 1.0
66 47 1.0
47 67 1.0
67 47 1.0
47 68 1.0
68 47 1.0
47 69 1.0
69 47 1.0
47 70 1.0
70 47 1.0
47 71 1.0
71 47 1.0
47 72 1.0
72 47 1.0
47 73 1.0
73 47 1.0
47 74 1.0
74 47 1.0
47 75 1.0
75 47 1.0
47 76 1.0
76 47 1.0
47 77 1.0
77 47 1.0
47 78 1.0
78 47 1.0
47 79 1.0
79 47 1.0
47 80 1.0
80 47 1.0
47 81 1.0
81 47 1.0
47 82 1.0
82 47 1.0
47 83 1.0
83 47 1.0
47 84 1.0
84 47 1.0
47 85 1.0
85 47 1.0
47 86 1.0
86 47 1.0
47 87 1.0
87 47 1.0
47 88 1.0
88 47 1.0
47 89 1.0
89 47 1.0
47 90 1.0
90 47 1.0
47 91 1.0
91 47 1.0
47 92 1.0
92 47 1.0
47 93 1.0
93 47 1.0
47 94 1.0
94 47 1.0
47 95 1.0
95 47 1.0
47 96 1.0
96 47 1.0
47 97 1.0
97 47 1.0
47 98 1.0
98 47 1.0
47 99 1.0
99 47 1.0
47 100 1.0
100 47 1.0
47 101 1.0
101 47 1.0
47 102 1.0
102 47 1.0
47 103 1.0
103 47 1.0
47 104 1.0
104 47 1.0
47 105 1.0
105 47 1.0
47 106 1.0
106 47 1.0
47 107 1.0
107 47 1.0
47 108 1.0
108 47 1.0
47 109 1.0
109 47 1.0
47 110 1.0
110 47 1.0
47 111 1.0
111 47 1.0
47 112 1.0
112 47 1.0
47 113 1.0
113 47 1.0
47 114 1.0
114 47 1.0
47 115 1.0
115 47 1.0
47 116 1.0
116 47 1.0
47 117 1.0
117 47 1.0
47 118 1.0
118 47 1.0
47 119 1.0
119 47 1.0
48 49 1.0
49 48 1.0
48 50 1.0
50 48 1.0
48 51 1.0
51 48 1.0
48 52 1.0
52 48 1.0
48 53 1.0
53 48 1.0
48 54 1.0
54 48 1.0
48 55 1.0
55 48 1.0
48 56 1.0
56 48 1.0
48 57 1.0
57 48 1.0
48 58 1.0
58 48 1.0
48 59 1.0
59 48 1.0
48 60 1.0
60 48 1.0
48 61 1.0
61 48 1.0
48 62 1.0
62 48 1.0
48 63 1.0
63 48 1.0
48 64 1.0
64 48 1.0
48 65 1.0
65 48 1.0
48 66 1.0
66 48 1.0
48 67 1.0
67 48 1.0
48 68 1.0
68 48 1.0
48 69 1.0
69 48 1.0
48 70 1.0
70 48 1.0
48 71 1.0
71 48 1.0
48 72 1.0
72 48 1.0
48 73 1.0
73 48 1.0
48 74 1.0
74 48 1.0
48 75 1.0
75 48 1.0
48 76 1.0
76 48 1.0
48 77 1.0
77 48 1.0
48 78 1.0
78 48 1.0
48 79 1.0
79 48 1.0
48 80 1.0
80 48 1.0
48 81 1.0
81 48 1.0
48 82 1.0
82 48 1.0
48 83 1.0
83 48 1.0
48 84 1.0
84 48 1.0
48 85 1.0
85 48 1.0
48 86 1.0
86 48 1.0
48 87 1.0
87 48 1.0
48 88 1.0
88 48 1.0
48 89 1.0
89 48 1.0
48 90 1.0
90 48 1.0
48 91 1.0
91 48 1.0
48 92 1.0
92 48 1.0
48 93 1.0
93 48 1.0
48 94 1.0
94 48 1.0
48 95 1.0
95 48 1.0
48 96 1.0
96 48 1.0
48 97 1.0
97 48 1.0
48 98 1.0
98 48 1.0
48 99 1.0
99 48 1.0
48 100 1.0
100 48 1.0
48 101 1.0
101 48 1.0
48 102 1.0
102 48 1.0
48 103 1.0
103 48 1.0
48 104 1.0
104 48 1.0
48 105 1.0
105 48 1.0
48 106 1.0
106 48 1.0
48 107 1.0
107 48 1.0
48 108 1.0
108 48 1.0
48 109 1.0
109 48 1.0
48 110 1.0
110 48 1.0
48 111 1.0
111 48 1.0
48 112 1.0
112 48 1.0
48 113 1.0
113 48 1.0
48 114 1.0
114 48 1.0
48 115 1.0
115 48 1.0
48 116 1.0
116 48 1.0
48 117 1.0
117 48 1.0
48 118 1.0
118 48 1.0
48 119 1.0
119 48 1.0
49 50 1.0
50 49 1.0
49 51 1.0
51 49 1.0
49 52 1.0
52 49 1.0
49 53 1.0
53 49 1.0
49 54 1.0
54 49 1.0
49 55 1.0
55 49 1.0
49 56 1.0
56 49 1.0
49 57 1.0
57 49 1.0
49 58 1.0
58 49 1.0
49 59 1.0
59 49 1.0
49 60 1.0
60 49 1.0
49 61 1.0
61 49 1.0
49 62 1.0
62 49 1.0
49 63 1.0
63 49 1.0
49 64 1.0
64 49 1.0
49 65 1.0
65 49 1.0
49 66 1.0
66 49 1.0
49 67 1.0
67 49 1.0
49 68 1.0
68 49 1.0
49 69 1.0
69 49 1.0
49 70 1.0
70 49 1.0
49 71 1.0
71 49 1.0
49 72 1.0
72 49 1.0
49 73 1.0
73 49 1.0
49 74 1.0
74 49 1.0
49 75 1.0
75 49 1.0
49 76 1.0
76 49 1.0
49 77 1.0
77 49 1.0
49 78 1.0
78 49 1.0
49 79 1.0
79 49 1.0
49 80 1.0
80 49 1.0
49 81 1.0
81 49 1.0
49 82 1.0
82 49 1.0
49 83 1.0
83 49 1.0
49 84 1.0
84 49 1.0
49 85 1.0
85 49 1.0
49 86 1.0
86 49 1.0
49 87 1.0
87 49 1.0
49 88 1.0
88 49 1.0
49 89 1.0
89 49 1.0
49 90 1.0
90 49 1.0
49 91 1.0
91 49 1.0
49 92 1.0
92 49 1.0
49 93 1.0
93 49 1.0
49 94 1.0
94 49 1.0
49 95 1.0
95 49 1.0
49 96 1.0
96 49 1.0
49 97 1.0
97 49 1.0
49 98 1.0
98 49 1.0
49 99 1.0
99 49 1.0
49 100 1.0
100 49 1.0
49 101 1.0
101 49 1.0
49 102 1.0
102 49 1.0
49 103 1.0
103 49 1.0
49 104 1.0
104 49 1.0
49 105 1.0
105 49 1.0
49 106 1.0
106 49 1.0
49 107 1.0
107 49 1.0
49 108 1.0
108 49 1.0
49 109 1.0
109 49 1.0
49 110 1.0
110 49 1.0
49 111 1.0
111 49 1.0
49 112 1.0
112 49 1.0
49 113 1.0
113 49 1.0
49 114 1.0
114 49 1.0
49 115 1.0
115 49 1.0
49 116 1.0
116 49 1.0
49 117 1.0
117 49 1.0
49 118 1.0
118 49 1.0
49 119 1.0
119 49 1.0
50 51 1.0
51 50 1.0
50 52 1.0
52 50 1.0
50 53 1.0
53 50 1.0
50 54 1.0
54 50 1.0
50 55 1.0
55 50 1.0
50 56 1.0
56 50 1.0
50 57 1.0
57 50 1.0
50 58 1.0
58 50 1.0
50 59 1.0
59 50 1.0
50 60 1.0
60 50 1.0
50 61 1.0
61 50 1.0
50 62 1.0
62 50 1.0
50 63 1.0
63 50 1.0
50 64 1.0
64 50 1.0
50 65 1.0
65 50 1.0
50 66 1.0
66 50 1.0
50 67 1.0
67 50 1.0
50 68 1.0
68 50 1.0
50 69 1.0
69 50 1.0
50 70 1.0
70 50 1.0
50 71 1.0
71 50 1.0
50 72 1.0
72 50 1.0
50 73 1.0
73 50 1.0
50 74 1.0
74 50 1.0
50 75 1.0
75 50 1.0
50 76 1.0
76 50 1.0
50 77 1.0
77 50 1.0
50 78 1.0
78 50 1.0
50 79 1.0
79 50 1.0
50 80 1.0
80 50 1.0
50 81 1.0
81 50 1.0
50 82 1.0
82 50 1.0
50 83 1.0
83 50 1.0
50 84 1.0
84 50 1.0
50 85 1.0
85 50 1.0
50 86 1.0
86 50 1.0
50 87 1.0
87 50 1.0
50 88 1.0
88 50 1.0
50 89 1.0
89 50 1.0
50 90 1.0
90 50 1.0
50 91 1.0
91 50 1.0
50 92 1.0
92 50 1.0
50 93 1.0
93 50 1.0
50 94 1.0
94 50 1.0
50 95 1.0
95 50 1.0
50 96 1.0
96 50 1.0
50 97 1.0
97 50 1.0
50 98 1.0
98 50 1.0
50 99 1.0
99 50 1.0
50 100 1.0
100 50 1.0
50 101 1.0
101 50 1.0
50 102 1.0
102 50 1.0
50 103 1.0
103 50 1.0
50 104 1.0
104 50 1.0
50 105 1.0
105 50 1.0
50 106 1.0
106 50 1.0
50 107 1.0
107 50 1.0
50 108 1.0
108 50 1.0
50 109 1.0
109 50 1.0
50 110 1.0
110 50 1.0
50 111 1.0
111 50 1.0
50 112 1.0
112 50 1.0
50 113 1.0
113 50 1.0
50 114 1.0
114 50 1.0
50 115 1.0
115 50 1.0
50 116 1.0
116 50 1.0
50 117 1.0
117 50 1.0
50 118 1.0
118 50 1.0
50 119 1.0
119 50 1.0
51 52 1.0
52 51 1.0
51 53 1.0
53 51 1.0
51 54 1.0
54 51 1.0
51 55 1.0
55 51 1.0
51 56 1.0
56 51 1.0
51 57 1.0
57 51 1.0
51 58 1.0
58 51 1.0
51 59 1.0
59 51 1.0
51 60 1.0
60 51 1.0
51 61 1.0
61 51 1.0
51 62 1.0
62 51 1.0
51 63 1.0
63 51 1.0
51 64 1.0
64 51 1.0
51 65 1.0
65 51 1.0
51 66 1.0
66 51 1.0
51 67 1.0
67 51 1.0
51 68 1.0
68 51 1.0
51 69 1.0
69 51 1.0
51 70 1.0
70 51 1.0
51 71 1.0
71 51 1.0
51 72 1.0
72 51 1.0
51 73 1.0
73 51 1.0
51 74 1.0
74 51 1.0
51 75 1.0
75 51 1.0
51 76 1.0
76 51 1.0
51 77 1.0
77 51 1.0
51 78 1.0
78 51 1.0
51 79 1.0
79 51 1.0
51 80 1.0
80 51 1.0
51 81 1.0
81 51 1.0
51 82 1.0
82 51 1.0
51 83 1.0
83 51 1.0
51 84 1.0
84 51 1.0
51 85 1.0
85 51 1.0
51 86 1.0
86 51 1.0
51 87 1.0
87 51 1.0
51 88 1.0
88 51 1.0
51 89 1.0
89 51 1.0
51 90 1.0
90 51 1.0
51 91 1.0
91 51 1.0
51 92 1.0
92 51 1.0
51 93 1.0
93 51 1.0
51 94 1.0
94 51 1.0
51 95 1.0
95 51 1.0
51 96 1.0
96 51 1.0
51 97 1.0
97 51 1.0
51 98 1.0
98 51 1.0
51 99 1.0
99 51 1.0
51 100 1.0
100 51 1.0
51 101 1.0
101 51 1.0
51 102 1.0
102 51 1.0
51 103 1.0
103 51 1.0
51 104 1.0
104 51 1.0
51 105 1.0
105 51 1.0
51 106 1.0
106 51 1.0
51 107 1.0
107 51 1.0
51 108 1.0
108 51 1.0
51 109 1.0
109 51 1.0
51 110 1.0
110 51 1.0
51 111 1.0
111 51 1.0
51 112 1.0
112 51 1.0
51 113 1.0
113 51 1.0
51 114 1.0
114 51 1.0
51 115 1.0
115 51 1.0
51 116 1.0
116 51 1.0
51 117 1.0
117 51 1.0
51 118 1.0
118 51 1.0
51 119 1.0
119 51 1.0
52 53 1.0
53 52 1.0
52 54 1.0
54 52 1.0
52 55 1.0
55 52 1.0
52 56 1.0
56 52 1.0
52 57 1.0
57 52 1.0
52 58 1.0
58 52 1.0
52 59 1.0
59 52 1.0
52 60 1.0
60 52 1.0
52 61 1.0
61 52 1.0
52 62 1.0
62 52 1.0
52 63 1.0
63 52 1.0
52 64 1.0
64 52 1.0
52 65 1.0
65 52 1.0
52 66 1.0
66 52 1.0
52 67 1.0
67 52 1.0
52 68 1.0
68 52 1.0
52 69 1.0
69 52 1.0
52 70 1.0
70 52 1.0
52 71 1.0
71 52 1.0
52 72 1.0
72 52 1.0
52 73 1.0
73 52 1.0
52 74 1.0
74 52 1.0
52 75 1.0
75 52 1.0
52 76 1.0
76 52 1.0
52 77 1.0
77 52 1.0
52 78 1.0
78 52 1.0
52 79 1.0
79 52 1.0
52 80 1.0
80 52 1.0
52 81 1.0
81 52 1.0
52 82 1.0
82 52 1.0
52 83 1.0
83 52 1.0
52 84 1.0
84 52 1.0
52 85 1.0
85 52 1.0
52 86 1.0
86 52 1.0
52 87 1.0
87 52 1.0
52 88 1.0
88 52 1.0
52 89 1.0
89 52 1.0
52 90 1.0
90 52 1.0
52 91 1.0
91 52 1.0
52 92 1.0
92 52 1.0
52 93 1.0
93 52 1.0
52 94 1.0
94 52 1.0
52 95 1.0
95 52 1.0
52 96 1.0
96 52 1.0
52 97 1.0
97 52 1.0
52 98 1.0
98 52 1.0
52 99 1.0
99 52 1.0
52 100 1.0
100 52 1.0
52 101 1.0
101 52 1.0
52 102 1.0
102 52 1.0
52 103 1.0
103 52 1.0
52 104 1.0
104 52 1.0
52 105 1.0
105 52 1.0
52 106 1.0
106 52 1.0
52 107 1.0
107 52 1.0
52 108 1.0
108 52 1.0
52 109 1.0
109 52 1.0
52 110 1.0
110 52 1.0
52 111 1.0
111 52 1.0
52 112 1.0
112 52 1.0
52 113 1.0
113 52 1.0
52 114 1.0
114 52 1.0
52 115 1.0
115 52 1.0
52 116 1.0
116 52 1.0
52 117 1.0
117 52 1.0
52 118 1.0
118 52 1.0
52 119 1.0
119 52 1.0
53 54 1.0
54 53 1.0
53 55 1.0
55 53 1.0
53 56 1.0
56 53 1.0
53 57 1.0
57 53 1.0
53 58 1.0
58 53 1.0
53 59 1.0
59 53 1.0
53 60 1.0
60 53 1.0
53 61 1.0
61 53 1.0
53 62 1.0
62 53 1.0
53 63 1.0
63 53 1.0
53 64 1.0
64 53 1.0
53 65 1.0
65 53 1.0
53 66 1.0
66 53 1.0
53 67 1.0
67 53 1.0
53 68 1.0
68 53 1.0
53 69 1.0
69 53 1.0
53 70 1.0
70 53 1.0
53 71 1.0
71 53 1.0
53 72 1.0
72 53 1.0
53 73 1.0
73 53 1.0
53 74 1.0
74 53 1.0
53 75 1.0
75 53 1.0
53 76 1.0
76 53 1.0
53 77 1.0
77 53 1.0
53 78 1.0
78 53 1.0
53 79 1.0
79 53 1.0
53 80 1.0
80 53 1.0
53 81 1.0
81 53 1.0
53 82 1.0
82 53 1.0
53 83 1.0
83 53 1.0
53 84 1.0
84 53 1.0
53 85 1.0
85 53 1.0
53 86 1.0
86 53 1.0
53 87 1.0
87 53 1.0
53 88 1.0
88 53 1.0
53 89 1.0
89 53 1.0
53 90 1.0
90 53 1.0
53 91 1.0
91 53 1.0
53 92 1.0
92 53 1.0
53 93 1.0
93 53 1.0
53 94 1.0
94 53 1.0
53 95 1.0
95 53 1.0
53 96 1.0
96 53 1.0
53 97 1.0
97 53 1.0
53 98 1.0
98 53 1.0
53 99 1.0
99 53 1.0
53 100 1.0
100 53 1.0
53 101 1.0
101 53 1.0
53 102 1.0
102 53 1.0
53 103 1.0
103 53 1.0
53 104 1.0
104 53 1.0
53 105 1.0
105 53 1.0
53 106 1.0
106 53 1.0
53 107 1.0
107 53 1.0
53 108 1.0
108 53 1.0
53 109 1.0
109 53 1.0
53 110 1.0
110 53 1.0
53 111 1.0
111 53 1.0
53 112 1.0
112 53 1.0
53 113 1.0
113 53 1.0
53 114 1.0
114 53 1.0
53 115 1.0
115 53 1.0
53 116 1.0
116 53 1.0
53 117 1.0
117 53 1.0
53 118 1.0
118 53 1.0
53 119 1.0
119 53 1.0
54 55 1.0
55 54 1.0
54 56 1.0
56 54 1.0
54 57 1.0
57 54 1.0
54 58 1.0
58 54 1.0
54 59 1.0
59 54 1.0
54 60 1.0
60 54 1.0
54 61 1.0
61 54 1.0
54 62 1.0
62 54 1.0
54 63 1.0
63 54 1.0
54 64 1.0
64 54 1.0
54 65 1.0
65 54 1.0
54 66 1.0
66 54 1.0
54 67 1.0
67 54 1.0
54 68 1.0
68 54 1.0
54 69 1.0
69 54 1.0
54 70 1.0
70 54 1.0
54 71 1.0
71 54 1.0
54 72 1.0
72 54 1.0
54 73 1.0
73 54 1.0
54 74 1.0
74 54 1.0
54 75 1.0
75 54 1.0
54 76 1.0
76 54 1.0
54 77 1.0
77 54 1.0
54 78 1.0
78 54 1.0
54 79 1.0
79 54 1.0
54 80 1.0
80 54 1.0
54 81 1.0
81 54 1.0
54 82 1.0
82 54 1.0
54 83 1.0
83 54 1.0
54 84 1.0
84 54 1.0
54 85 1.0
85 54 1.0
54 86 1.0
86 54 1.0
54 87 1.0
87 54 1.0
54 88 1.0
88 54 1.0
54 89 1.0
89 54 1.0
54 90 1.0
90 54 1.0
54 91 1.0
91 54 1.0
54 92 1.0
92 54 1.0
54 93 1.0
93 54 1.0
54 94 1.0
94 54 1.0
54 95 1.0
95 54 1.0
54 96 1.0
96 54 1.0
54 97 1.0
97 54 1.0
54 98 1.0
98 54 1.0
54 99 1.0
99 54 1.0
54 100 1.0
100 54 1.0
54 101 1.0
101 54 1.0
54 102 1.0
102 54 1.0
54 103 1.0
103 54 1.0
54 104 1.0
104 54 1.0
54 105 1.0
105 54 1.0
54 106 1.0
106 54 1.0
54 107 1.0
107 54 1.0
54 108 1.0
108 54 1.0
54 109 1.0
109 54 1.0
54 110 1.0
110 54 1.0
54 111 1.0
111 54 1.0
54 112 1.0
112 54 1.0
54 113 1.0
113 54 1.0
54 114 1.0
114 54 1.0
54 115 1.0
115 54 1.0
54 116 1.0
116 54 1.0
54 117 1.0
117 54 1.0
54 118 1.0
118 54 1.0
54 119 1.0
119 54 1.0
55 56 1.0
56 55 1.0
55 57 1.0
57 55 1.0
55 58 1.0
58 55 1.0
55 59 1.0
59 55 1.0
55 60 1.0
60 55 1.0
55 61 1.0
61 55 1.0
55 62 1.0
62 55 1.0
55 63 1.0
63 55 1.0
55 64 1.0
64 55 1.0
55 65 1.0
65 55 1.0
55 66 1.0
66 55 1.0
55 67 1.0
67 55 1.0
55 68 1.0
68 55 1.0
55 69 1.0
69 55 1.0
55 70 1.0
70 55 1.0
55 71 1.0
71 55 1.0
55 72 1.0
72 55 1.0
55 73 1.0
73 55 1.0
55 74 1.0
74 55 1.0
55 75 1.0
75 55 1.0
55 76 1.0
76 55 1.0
55 77 1.0
77 55 1.0
55 78 1.0
78 55 1.0
55 79 1.0
79 55 1.0
55 80 1.0
80 55 1.0
55 81 1.0
81 55 1.0
55 82 1.0
82 55 1.0
55 83 1.0
83 55 1.0
55 84 1.0
84 55 1.0
55 85 1.0
85 55 1.0
55 86 1.0
86 55 1.0
55 87 1.0
87 55 1.0
55 88 1.0
88 55 1.0
55 89 1.0
89 55 1.0
55 90 1.0
90 55 1.0
55 91 1.0
91 55 1.0
55 92 1.0
92 55 1.0
55 93 1.0
93 55 1.0
55 94 1.0
94 55 1.0
55 95 1.0
95 55 1.0
55 96 1.0
96 55 1.0
55 97 1.0
97 55 1.0
55 98 1.0
98 55 1.0
55 99 1.0
99 55 1.0
55 100 1.0
100 55 1.0
55 101 1.0
101 55 1.0
55 102 1.0
102 55 1.0
55 103 1.0
103 55 1.0
55 104 1.0
104 55 1.0
55 105 1.0
105 55 1.0
55 106 1.0
106 55 1.0
55 107 1.0
107 55 1.0
55 108 1.0
108 55 1.0
55 109 1.0
109 55 1.0
55 110 1.0
110 55 1.0
55 111 1.0
111 55 1.0
55 112 1.0
112 55 1.0
55 113 1.0
113 55 1.0
55 114 1.0
114 55 1.0
55 115 1.0
115 55 1.0
55 116 1.0
116 55 1.0
55 117 1.0
117 55 1.0
55 118 1.0
118 55 1.0
55 119 1.0
119 55 1.0
56 57 1.0
57 56 1.0
56 58 1.0
58 56 1.0
56 59 1.0
59 56 1.0
56 60 1.0
60 56 1.0
56 61 1.0
61 56 1.0
56 62 1.0
62 56 1.0
56 63 1.0
63 56 1.0
56 64 1.0
64 56 1.0
56 65 1.0
65 56 1.0
56 66 1.0
66 56 1.0
56 67 1.0
67 56 1.0
56 68 1.0
68 56 1.0
56 69 1.0
69 56 1.0
56 70 1.0
70 56 1.0
56 71 1.0
71 56 1.0
56 72 1.0
72 56 1.0
56 73 1.0
73 56 1.0
56 74 1.0
74 56 1.0
56 75 1.0
75 56 1.0
56 76 1.0
76 56 1.0
56 77 1.0
77 56 1.0
56 78 1.0
78 56 1.0
56 79 1.0
79 56 1.0
56 80 1.0
80 56 1.0
56 81 1.0
81 56 1.0
56 82 1.0
82 56 1.0
56 83 1.0
83 56 1.0
56 84 1.0
84 56 1.0
56 85 1.0
85 56 1.0
56 86 1.0
86 56 1.0
56 87 1.0
87 56 1.0
56 88 1.0
88 56 1.0
56 89 1.0
89 56 1.0
56 90 1.0
90 56 1.0
56 91 1.0
91 56 1.0
56 92 1.0
92 56 1.0
56 93 1.0
93 56 1.0
56 94 1.0
94 56 1.0
56 95 1.0
95 56 1.0
56 96 1.0
96 56 1.0
56 97 1.0
97 56 1.0
56 98 1.0
98 56 1.0
56 99 1.0
99 56 1.0
56 100 1.0
100 56 1.0
56 101 1.0
101 56 1.0
56 102 1.0
102 56 1.0
56 103 1.0
103 56 1.0
56 104 1.0
104 56 1.0
56 105 1.0
105 56 1.0
56 106 1.0
106 56 1.0
56 107 1.0
107 56 1.0
56 108 1.0
108 56 1.0
56 109 1.0
109 56 1.0
56 110 1.0
110 56 1.0
56 111 1.0
111 56 1.0
56 112 1.0
112 56 1.0
56 113 1.0
113 56 1.0
56 114 1.0
114 56 1.0
56 115 1.0
115 56 1.0
56 116 1.0
116 56 1.0
56 117 1.0
117 56 1.0
56 118 1.0
118 56 1.0
56 119 1.0
119 56 1.0
57 58 1.0
58 57 1.0
57 59 1.0
59 57 1.0
57 60 1.0
60 57 1.0
57 61 1.0
61 57 1.0
57 62 1.0
62 57 1.0
57 63 1.0
63 57 1.0
57 64 1.0
64 57 1.0
57 65 1.0
65 57 1.0
57 66 1.0
66 57 1.0
57 67 1.0
67 57 1.0
57 68 1.0
68 57 1.0
57 69 1.0
69 57 1.0
57 70 1.0
70 57 1.0
57 71 1.0
71 57 1.0
57 72 1.0
72 57 1.0
57 73 1.0
73 57 1.0
57 74 1.0
74 57 1.0
57 75 1.0
75 57 1.0
57 76 1.0
76 57 1.0
57 77 1.0
77 57 1.0
57 78 1.0
78 57 1.0
57 79 1.0
79 57 1.0
57 80 1.0
80 57 1.0
57 81 1.0
81 57 1.0
57 82 1.0
82 57 1.0
57 83 1.0
83 57 1.0
57 84 1.0
84 57 1.0
57 85 1.0
85 57 1.0
57 86 1.0
86 57 1.0
57 87 1.0
87 57 1.0
57 88 1.0
88 57 1.0
57 89 1.0
89 57 1.0
57 90 1.0
90 57 1.0
57 91 1.0
91 57 1.0
57 92 1.0
92 57 1.0
57 93 1.0
93 57 1.0
57 94 1.0
94 57 1.0
57 95 1.0
95 57 1.0
57 96 1.0
96 57 1.0
57 97 1.0
97 57 1.0
57 98 1.0
98 57 1.0
57 99 1.0
99 57 1.0
57 100 1.0
100 57 1.0
57 101 1.0
101 57 1.0
57 102 1.0
102 57 1.0
57 103 1.0
103 57 1.0
57 104 1.0
104 57 1.0
57 105 1.0
105 57 1.0
57 106 1.0
106 57 1.0
57 107 1.0
107 57 1.0
57 108 1.0
108 57 1.0
57 109 1.0
109 57 1.0
57 110 1.0
110 57 1.0
57 111 1.0
111 57 1.0
57 112 1.0
112 57 1.0
57 113 1.0
113 57 1.0
57 114 1.0
114 57 1.0
57 115 1.0
115 57 1.0
57 116 1.0
116 57 1.0
57 117 1.0
117 57 1.0
57 118 1.0
118 57 1.0
57 119 1.0
119 57 1.0
58 59 1.0
59 58 1.0
58 60 1.0
60 58 1.0
58 61 1.0
61 58 1.0
58 62 1.0
62 58 1.0
58 63 1.0
63 58 1.0
58 64 1.0
64 58 1.0
58 65 1.0
65 58 1.0
58 66 1.0
66 58 1.0
58 67 1.0
67 58 1.0
58 68 1.0
68 58 1.0
58 69 1.0
69 58 1.0
58 70 1.0
70 58 1.0
58 71 1.0
71 58 1.0
58 72 1.0
72 58 1.0
58 73 1.0
73 58 1.0
58 74 1.0
74 58 1.0
58 75 1.0
75 58 1.0
58 76 1.0
76 58 1.0
58 77 1.0
77 58 1.0
58 78 1.0
78 58 1.0
58 79 1.0
79 58 1.0
58 80 1.0
80 58 1.0
58 81 1.0
81 58 1.0
58 82 1.0
82 58 1.0
58 83 1.0
83 58 1.0
58 84 1.0
84 58 1.0
58 85 1.0
85 58 1.0
58 86 1.0
86 58 1.0
58 87 1.0
87 58 1.0
58 88 1.0
88 58 1.0
58 89 1.0
89 58 1.0
58 90 1.0
90 58 1.0
58 91 1.0
91 58 1.0
58 92 1.0
92 58 1.0
58 93 1.0
93 58 1.0
58 94 1.0
94 58 1.0
58 95 1.0
95 58 1.0
58 96 1.0
96 58 1.0
58 97 1.0
97 58 1.0
58 98 1.0
98 58 1.0
58 99 1.0
99 58 1.0
58 100 1.0
100 58 1.0
58 101 1.0
101 58 1.0
58 102 1.0
102 58 1.0
58 103 1.0
103 58 1.0
58 104 1.0
104 58 1.0
58 105 1.0
105 58 1.0
58 106 1.0
106 58 1.0
58 107 1.0
107 58 1.0
58 108 1.0
108 58 1.0
58 109 1.0
109 58 1.0
58 110 1.0
110 58 1.0
58 111 1.0
111 58 1.0
58 112 1.0
112 58 1.0
58 113 1.0
113 58 1.0
58 114 1.0
114 58 1.0
58 115 1.0
115 58 1.0
58 116 1.0
116 58 1.0
58 117 1.0
117 58 1.0
58 118 1.0
118 58 1.0
58 119 1.0
119 58 1.0
59 60 1.0
60 59 1.0
59 61 1.0
61 59 1.0
59 62 1.0
62 59 1.0
59 63 1.0
63 59 1.0
59 64 1.0
64 59 1.0
59 65 1.0
65 59 1.0
59 66 1.0
66 59 1.0
59 67 1.0
67 59 1.0
59 68 1.0
68 59 1.0
59 69 1.0
69 59 1.0
59 70 1.0
70 59 1.0
59 71 1.0
71 59 1.0
59 72 1.0
72 59 1.0
59 73 1.0
73 59 1.0
59 74 1.0
74 59 1.0
59 75 1.0
75 59 1.0
59 76 1.0
76 59 1.0
59 77 1.0
77 59 1.0
59 78 1.0
78 59 1.0
59 79 1.0
79 59 1.0
59 80 1.0
80 59 1.0
59 81 1.0
81 59 1.0
59 82 1.0
82 59 1.0
59 83 1.0
83 59 1.0
59 84 1.0
84 59 1.0
59 85 1.0
85 59 1.0
59 86 1.0
86 59 1.0
59 87 1.0
87 59 1.0
59 88 1.0
88 59 1.0
59 89 1.0
89 59 1.0
59 90 1.0
90 59 1.0
59 91 1.0
91 59 1.0
59 92 1.0
92 59 1.0
59 93 1.0
93 59 1.0
59 94 1.0
94 59 1.0
59 95 1.0
95 59 1.0
59 96 1.0
96 59 1.0
59 97 1.0
97 59 1.0
59 98 1.0
98 59 1.0
59 99 1.0
99 59 1.0
59 100 1.0
100 59 1.0
59 101 1.0
101 59 1.0
59 102 1.0
102 59 1.0
59 103 1.0
103 59 1.0
59 104 1.0
104 59 1.0
59 105 1.0
105 59 1.0
59 106 1.0
106 59 1.0
59 107 1.0
107 59 1.0
59 108 1.0
108 59 1.0
59 109 1.0
109 59 1.0
59 110 1.0
110 59 1.0
59 111 1.0
111 59 1.0
59 112 1.0
112 59 1.0
59 113 1.0
113 59 1.0
59 114 1.0
114 59 1.0
59 115 1.0
115 59 1.0
59 116 1.0
116 59 1.0
59 117 1.0
117 59 1.0
59 118 1.0
118 59 1.0
59 119 1.0
119 59 1.0
60 61 1.0
61 60 1.0
60 62 1.0
62 60 1.0
60 63 1.0
63 60 1.0
60 64 1.0
64 60 1.0
60 65 1.0
65 60 1.0
60 66 1.0
66 60 1.0
60 67 1.0
67 60 1.0
60 68 1.0
68 60 1.0
60 69 1.0
69 60 1.0
60 70 1.0
70 60 1.0
60 71 1.0
71 60 1.0
60 72 1.0
72 60 1.0
60 73 1.0
73 60 1.0
60 74 1.0
74 60 1.0
60 75 1.0
75 60 1.0
60 76 1.0
76 60 1.0
60 77 1.0
77 60 1.0
60 78 1.0
78 60 1.0
60 79 1.0
79 60 1.0
60 80 1.0
80 60 1.0
60 81 1.0
81 60 1.0
60 82 1.0
82 60 1.0
60 83 1.0
83 60 1.0
60 84 1.0
84 60 1.0
60 85 1.0
85 60 1.0
60 86 1.0
86 60 1.0
60 87 1.0
87 60 1.0
60 88 1.0
88 60 1.0
60 89 1.0
89 60 1.0
60 90 1.0
90 60 1.0
60 91 1.0
91 60 1.0
60 92 1.0
92 60 1.0
60 93 1.0
93 60 1.0
60 94 1.0
94 60 1.0
60 95 1.0
95 60 1.0
60 96 1.0
96 60 1.0
60 97 1.0
97 60 1.0
60 98 1.0
98 60 1.0
60 99 1.0
99 60 1.0
60 100 1.0
100 60 1.0
60 101 1.0
101 60 1.0
60 102 1.0
102 60 1.0
60 103 1.0
103 60 1.0
60 104 1.0
104 60 1.0
60 105 1.0
105 60 1.0
60 106 1.0
106 60 1.0
60 107 1.0
107 60 1.0
60 108 1.0
108 60 1.0
60 109 1.0
109 60 1.0
60 110 1.0
110 60 1.0
60 111 1.0
111 60 1.0
60 112 1.0
112 60 1.0
60 113 1.0
113 60 1.0
60 114 1.0
114 60 1.0
60 115 1.0
115 60 1.0
60 116 1.0
116 60 1.0
60 117 1.0
117 60 1.0
60 118 1.0
118 60 1.0
60 119 1.0
119 60 1.0
61 62 1.0
62 61 1.0
61 63 1.0
63 61 1.0
61 64 1.0
64 61 1.0
61 65 1.0
65 61 1.0
61 66 1.0
66 61 1.0
61 67 1.0
67 61 1.0
61 68 1.0
68 61 1.0
61 69 1.0
69 61 1.0
61 70 1.0
70 61 1.0
61 71 1.0
71 61 1.0
61 72 1.0
72 61 1.0
61 73 1.0
73 61 1.0
61 74 1.0
74 61 1.0
61 75 1.0
75 61 1.0
61 76 1.0
76 61 1.0
61 77 1.0
77 61 1.0
61 78 1.0
78 61 1.0
61 79 1.0
79 61 1.0
61 80 1.0
80 61 1.0
61 81 1.0
81 61 1.0
61 82 1.0
82 61 1.0
61 83 1.0
83 61 1.0
61 84 1.0
84 61 1.0
61 85 1.0
85 61 1.0
61 86 1.0
86 61 1.0
61 87 1.0
87 61 1.0
61 88 1.0
88 61 1.0
61 89 1.0
89 61 1.0
61 90 1.0
90 61 1.0
61 91 1.0
91 61 1.0
61 92 1.0
92 61 1.0
61 93 1.0
93 61 1.0
61 94 1.0
94 61 1.0
61 95 1.0
95 61 1.0
61 96 1.0
96 61 1.0
61 97 1.0
97 61 1.0
61 98 1.0
98 61 1.0
61 99 1.0
99 61 1.0
61 100 1.0
100 61 1.0
61 101 1.0
101 61 1.0
61 102 1.0
102 61 1.0
61 103 1.0
103 61 1.0
61 104 1.0
104 61 1.0
61 105 1.0
105 61 1.0
61 106 1.0
106 61 1.0
61 107 1.0
107 61 1.0
61 108 1.0
108 61 1.0
61 109 1.0
109 61 1.0
61 110 1.0
110 61 1.0
61 111 1.0
111 61 1.0
61 112 1.0
112 61 1.0
61 113 1.0
113 61 1.0
61 114 1.0
114 61 1.0
61 115 1.0
115 61 1.0
61 116 1.0
116 61 1.0
61 117 1.0
117 61 1.0
61 118 1.0
118 61 1.0
61 119 1.0
119 61 1.0
62 63 1.0
63 62 1.0
62 64 1.0
64 62 1.0
62 65 1.0
65 62 1.0
62 66 1.0
66 62 1.0
62 67 1.0
67 62 1.0
62 68 1.0
68 62 1.0
62 69 1.0
69 62 1.0
62 70 1.0
70 62 1.0
62 71 1.0
71 62 1.0
62 72 1.0
72 62 1.0
62 73 1.0
73 62 1.0
62 74 1.0
74 62 1.0
62 75 1.0
75 62 1.0
62 76 1.0
76 62 1.0
62 77 1.0
77 62 1.0
62 78 1.0
78 62 1.0
62 79 1.0
79 62 1.0
62 80 1.0
80 62 1.0
62 81 1.0
81 62 1.0
62 82 1.0
82 62 1.0
62 83 1.0
83 62 1.0
62 84 1.0
84 62 1.0
62 85 1.0
85 62 1.0
62 86 1.0
86 62 1.0
62 87 1.0
87 62 1.0
62 88 1.0
88 62 1.0
62 89 1.0
89 62 1.0
62 90 1.0
90 62 1.0
62 91 1.0
91 62 1.0
62 92 1.0
92 62 1.0
62 93 1.0
93 62 1.0
62 94 1.0
94 62 1.0
62 95 1.0
95 62 1.0
62 96 1.0
96 62 1.0
62 97 1.0
97 62 1.0
62 98 1.0
98 62 1.0
62 99 1.0
99 62 1.0
62 100 1.0
100 62 1.0
62 101 1.0
101 62 1.0
62 102 1.0
102 62 1.0
62 103 1.0
103 62 1.0
62 104 1.0
104 62 1.0
62 105 1.0
105 62 1.0
62 106 1.0
106 62 1.0
62 107 1.0
107 62 1.0
62 108 1.0
108 62 1.0
62 109 1.0
109 62 1.0
62 110 1.0
110 62 1.0
62 111 1.0
111 62 1.0
62 112 1.0
112 62 1.0
62 113 1.0
113 62 1.0
62 114 1.0
114 62 1.0
62 115 1.0
115 62 1.0
62 116 1.0
116 62 1.0
62 117 1.0
117 62 1.0
62 118 1.0
118 62 1.0
62 119 1.0
119 62 1.0
63 64 1.0
64 63 1.0
63 65 1.0
65 63 1.0
63 66 1.0
66 63 1.0
63 67 1.0
67 63 1.0
63 68 1.0
68 63 1.0
63 69 1.0
69 63 1.0
63 70 1.0
70 63 1.0
63 71 1.0
71 63 1.0
63 72 1.0
72 63 1.0
63 73 1.0
73 63 1.0
63 74 1.0
74 63 1.0
63 75 1.0
75 63 1.0
63 76 1.0
76 63 1.0
63 77 1.0
77 63 1.0
63 78 1.0
78 63 1.0
63 79 1.0
79 63 1.0
63 80 1.0
80 63 1.0
63 81 1.0
81 63 1.0
63 82 1.0
82 63 1.0
63 83 1.0
83 63 1.0
63 84 1.0
84 63 1.0
63 85 1.0
85 63 1.0
63 86 1.0
86 63 1.0
63 87 1.0
87 63 1.0
63 88 1.0
88 63 1.0
63 89 1.0
89 63 1.0
63 90 1.0
90 63 1.0
63 91 1.0
91 63 1.0
63 92 1.0
92 63 1.0
63 93 1.0
93 63 1.0
63 94 1.0
94 63 1.0
63 95 1.0
95 63 1.0
63 96 1.0
96 63 1.0
63 97 1.0
97 63 1.0
63 98 1.0
98 63 1.0
63 99 1.0
99 63 1.0
63 100 1.0
100 63 1.0
63 101 1.0
101 63 1.0
63 102 1.0
102 63 1.0
63 103 1.0
103 63 1.0
63 104 1.0
104 63 1.0
63 105 1.0
105 63 1.0
63 106 1.0
106 63 1.0
63 107 1.0
107 63 1.0
63 108 1.0
108 63 1.0
63 109 1.0
109 63 1.0
63 110 1.0
110 63 1.0
63 111 1.0
111 63 1.0
63 112 1.0
112 63 1.0
63 113 1.0
113 63 1.0
63 114 1.0
114 63 1.0
63 115 1.0
115 63 1.0
63 116 1.0
116 63 1.0
63 117 1.0
117 63 1.0
63 118 1.0
118 63 1.0
63 119 1.0
119 63 1.0
64 65 1.0
65 64 1.0
64 66 1.0
66 64 1.0
64 67 1.0
67 64 1.0
64 68 1.0
68 64 1.0
64 69 1.0
69 64 1.0
64 70 1.0
70 64 1.0
64 71 1.0
71 64 1.0
64 72 1.0
72 64 1.0
64 73 1.0
73 64 1.0
64 74 1.0
74 64 1.0
64 75 1.0
75 64 1.0
64 76 1.0
76 64 1.0
64 77 1.0
77 64 1.0
64 78 1.0
78 64 1.0
64 79 1.0
79 64 1.0
64 80 1.0
80 64 1.0
64 81 1.0
81 64 1.0
64 82 1.0
82 64 1.0
64 83 1.0
83 64 1.0
64 84 1.0
84 64 1.0
64 85 1.0
85 64 1.0
64 86 1.0
86 64 1.0
64 87 1.0
87 64 1.0
64 88 1.0
88 64 1.0
64 89 1.0
89 64 1.0
64 90 1.0
90 64 1.0
64 91 1.0
91 64 1.0
64 92 1.0
92 64 1.0
64 93 1.0
93 64 1.0
64 94 1.0
94 64 1.0
64 95 1.0
95 64 1.0
64 96 1.0
96 64 1.0
64 97 1.0
97 64 1.0
64 98 1.0
98 64 1.0
64 99 1.0
99 64 1.0
64 100 1.0
100 64 1.0
64 101 1.0
101 64 1.0
64 102 1.0
102 64 1.0
64 103 1.0
103 64 1.0
64 104 1.0
104 64 1.0
64 105 1.0
105 64 1.0
64 106 1.0
106 64 1.0
64 107 1.0
107 64 1.0
64 108 1.0
108 64 1.0
64 109 1.0
109 64 1.0
64 110 1.0
110 64 1.0
64 111 1.0
111 64 1.0
64 112 1.0
112 64 1.0
64 113 1.0
113 64 1.0
64 114 1.0
114 64 1.0
64 115 1.0
115 64 1.0
64 116 1.0
116 64 1.0
64 117 1.0
117 64 1.0
64 118 1.0
118 64 1.0
64 119 1.0
119 64 1.0
65 66 1.0
66 65 1.0
65 67 1.0
67 65 1.0
65 68 1.0
68 65 1.0
65 69 1.0
69 65 1.0
65 70 1.0
70 65 1.0
65 71 1.0
71 65 1.0
65 72 1.0
72 65 1.0
65 73 1.0
73 65 1.0
65 74 1.0
74 65 1.0
65 75 1.0
75 65 1.0
65 76 1.0
76 65 1.0
65 77 1.0
77 65 1.0
65 78 1.0
78 65 1.0
65 79 1.0
79 65 1.0
65 80 1.0
80 65 1.0
65 81 1.0
81 65 1.0
65 82 1.0
82 65 1.0
65 83 1.0
83 65 1.0
65 84 1.0
84 65 1.0
65 85 1.0
85 65 1.0
65 86 1.0
86 65 1.0
65 87 1.0
87 65 1.0
65 88 1.0
88 65 1.0
65 89 1.0
89 65 1.0
65 90 1.0
90 65 1.0
65 91 1.0
91 65 1.0
65 92 1.0
92 65 1.0
65 93 1.0
93 65 1.0
65 94 1.0
94 65 1.0
65 95 1.0
95 65 1.0
65 96 1.0
96 65 1.0
65 97 1.0
97 65 1.0
65 98 1.0
98 65 1.0
65 99 1.0
99 65 1.0
65 100 1.0
100 65 1.0
65 101 1.0
101 65 1.0
65 102 1.0
102 65 1.0
65 103 1.0
103 65 1.0
65 104 1.0
104 65 1.0
65 105 1.0
105 65 1.0
65 106 1.0
106 65 1.0
65 107 1.0
107 65 1.0
65 108 1.0
108 65 1.0
65 109 1.0
109 65 1.0
65 110 1.0
110 65 1.0
65 111 1.0
111 65 1.0
65 112 1.0
112 65 1.0
65 113 1.0
113 65 1.0
65 114 1.0
114 65 1.0
65 115 1.0
115 65 1.0
65 116 1.0
116 65 1.0
65 117 1.0
117 65 1.0
65 118 1.0
118 65 1.0
65 119 1.0
119 65 1.0
66 67 1.0
67 66 1.0
66 68 1.0
68 66 1.0
66 69 1.0
69 66 1.0
66 70 1.0
70 66 1.0
66 71 1.0
71 66 1.0
66 72 1.0
72 66 1.0
66 73 1.0
73 66 1.0
66 74 1.0
74 66 1.0
66 75 1.0
75 66 1.0
66 76 1.0
76 66 1.0
66 77 1.0
77 66 1.0
66 78 1.0
78 66 1.0
66 79 1.0
79 66 1.0
66 80 1.0
80 66 1.0
66 81 1.0
81 66 1.0
66 82 1.0
82 66 1.0
66 83 1.0
83 66 1.0
66 84 1.0
84 66 1.0
66 85 1.0
85 66 1.0
66 86 1.0
86 66 1.0
66 87 1.0
87 66 1.0
66 88 1.0
88 66 1.0
66 89 1.0
89 66 1.0
66 90 1.0
90 66 1.0
66 91 1.0
91 66 1.0
66 92 1.0
92 66 1.0
66 93 1.0
93 66 1.0
66 94 1.0
94 66 1.0
66 95 1.0
95 66 1.0
66 96 1.0
96 66 1.0
66 97 1.0
97 66 1.0
66 98 1.0
98 66 1.0
66 99 1.0
99 66 1.0
66 100 1.0
100 66 1.0
66 101 1.0
101 66 1.0
66 102 1.0
102 66 1.0
66 103 1.0
103 66 1.0
66 104 1.0
104 66 1.0
66 105 1.0
105 66 1.0
66 106 1.0
106 66 1.0
66 107 1.0
107 66 1.0
66 108 1.0
108 66 1.0
66 109 1.0
109 66 1.0
66 110 1.0
110 66 1.0
66 111 1.0
111 66 1.0
66 112 1.0
112 66 1.0
66 113 1.0
113 66 1.0
66 114 1.0
114 66 1.0
66 115 1.0
115 66 1.0
66 116 1.0
116 66 1.0
66 117 1.0
117 66 1.0
66 118 1.0
118 66 1.0
66 119 1.0
119 66 1.0
67 68 1.0
68 67 1.0
67 69 1.0
69 67 1.0
67 70 1.0
70 67 1.0
67 71 1.0
71 67 1.0
67 72 1.0
72 67 1.0
67 73 1.0
73 67 1.0
67 74 1.0
74 67 1.0
67 75 1.0
75 67 1.0
67 76 1.0
76 67 1.0
67 77 1.0
77 67 1.0
67 78 1.0
78 67 1.0
67 79 1.0
79 67 1.0
67 80 1.0
80 67 1.0
67 81 1.0
81 67 1.0
67 82 1.0
82 67 1.0
67 83 1.0
83 67 1.0
67 84 1.0
84 67 1.0
67 85 1.0
85 67 1.0
67 86 1.0
86 67 1.0
67 87 1.0
87 67 1.0
67 88 1.0
88 67 1.0
67 89 1.0
89 67 1.0
67 90 1.0
90 67 1.0
67 91 1.0
91 67 1.0
67 92 1.0
92 67 1.0
67 93 1.0
93 67 1.0
67 94 1.0
94 67 1.0
67 95 1.0
95 67 1.0
67 96 1.0
96 67 1.0
67 97 1.0
97 67 1.0
67 98 1.0
98 67 1.0
67 99 1.0
99 67 1.0
67 100 1.0
100 67 1.0
67 101 1.0
101 67 1.0
67 102 1.0
102 67 1.0
67 103 1.0
103 67 1.0
67 104 1.0
104 67 1.0
67 105 1.0
105 67 1.0
67 106 1.0
106 67 1.0
67 107 1.0
107 67 1.0
67 108 1.0
108 67 1.0
67 109 1.0
109 67 1.0
67 110 1.0
110 67 1.0
67 111 1.0
111 67 1.0
67 112 1.0
112 67 1.0
67 113 1.0
113 67 1.0
67 114 1.0
114 67 1.0
67 115 1.0
115 67 1.0
67 116 1.0
116 67 1.0
67 117 1.0
117 67 1.0
67 118 1.0
118 67 1.0
67 119 1.0
119 67 1.0
68 69 1.0
69 68 1.0
68 70 1.0
70 68 1.0
68 71 1.0
71 68 1.0
68 72 1.0
72 68 1.0
68 73 1.0
73 68 1.0
68 74 1.0
74 68 1.0
68 75 1.0
75 68 1.0
68 76 1.0
76 68 1.0
68 77 1.0
77 68 1.0
68 78 1.0
78 68 1.0
68 79 1.0
79 68 1.0
68 80 1.0
80 68 1.0
68 81 1.0
81 68 1.0
68 82 1.0
82 68 1.0
68 83 1.0
83 68 1.0
68 84 1.0
84 68 1.0
68 85 1.0
85 68 1.0
68 86 1.0
86 68 1.0
68 87 1.0
87 68 1.0
68 88 1.0
88 68 1.0
68 89 1.0
89 68 1.0
68 90 1.0
90 68 1.0
68 91 1.0
91 68 1.0
68 92 1.0
92 68 1.0
68 93 1.0
93 68 1.0
68 94 1.0
94 68 1.0
68 95 1.0
95 68 1.0
68 96 1.0
96 68 1.0
68 97 1.0
97 68 1.0
68 98 1.0
98 68 1.0
68 99 1.0
99 68 1.0
68 100 1.0
100 68 1.0
68 101 1.0
101 68 1.0
68 102 1.0
102 68 1.0
68 103 1.0
103 68 1.0
68 104 1.0
104 68 1.0
68 105 1.0
105 68 1.0
68 106 1.0
106 68 1.0
68 107 1.0
107 68 1.0
68 108 1.0
108 68 1.0
68 109 1.0
109 68 1.0
68 110 1.0
110 68 1.0
68 111 1.0
111 68 1.0
68 112 1.0
112 68 1.0
68 113 1.0
113 68 1.0
68 114 1.0
114 68 1.0
68 115 1.0
115 68 1.0
68 116 1.0
116 68 1.0
68 117 1.0
117 68 1.0
68 118 1.0
118 68 1.0
68 119 1.0
119 68 1.0
69 70 1.0
70 69 1.0
69 71 1.0
71 69 1.0
69 72 1.0
72 69 1.0
69 73 1.0
73 69 1.0
69 74 1.0
74 69 1.0
69 75 1.0
75 69 1.0
69 76 1.0
76 69 1.0
69 77 1.0
77 69 1.0
69 78 1.0
78 69 1.0
69 79 1.0
79 69 1.0
69 80 1.0
80 69 1.0
69 81 1.0
81 69 1.0
69 82 1.0
82 69 1.0
69 83 1.0
83 69 1.0
69 84 1.0
84 69 1.0
69 85 1.0
85 69 1.0
69 86 1.0
86 69 1.0
69 87 1.0
87 69 1.0
69 88 1.0
88 69 1.0
69 89 1.0
89 69 1.0
69 90 1.0
90 69 1.0
69 91 1.0
91 69 1.0
69 92 1.0
92 69 1.0
69 93 1.0
93 69 1.0
69 94 1.0
94 69 1.0
69 95 1.0
95 69 1.0
69 96 1.0
96 69 1.0
69 97 1.0
97 69 1.0
69 98 1.0
98 69 1.0
69 99 1.0
99 69 1.0
69 100 1.0
100 69 1.0
69 101 1.0
101 69 1.0
69 102 1.0
102 69 1.0
69 103 1.0
103 69 1.0
69 104 1.0
104 69 1.0
69 105 1.0
105 69 1.0
69 106 1.0
106 69 1.0
69 107 1.0
107 69 1.0
69 108 1.0
108 69 1.0
69 109 1.0
109 69 1.0
69 110 1.0
110 69 1.0
69 111 1.0
111 69 1.0
69 112 1.0
112 69 1.0
69 113 1.0
113 69 1.0
69 114 1.0
114 69 1.0
69 115 1.0
115 69 1.0
69 116 1.0
116 69 1.0
69 117 1.0
117 69 1.0
69 118 1.0
118 69 1.0
69 119 1.0
119 69 1.0
70 71 1.0
71 70 1.0
70 72 1.0
72 70 1.0
70 73 1.0
73 70 1.0
70 74 1.0
74 70 1.0
70 75 1.0
75 70 1.0
70 76 1.0
76 70 1.0
70 77 1.0
77 70 1.0
70 78 1.0
78 70 1.0
70 79 1.0
79 70 1.0
70 80 1.0
80 70 1.0
70 81 1.0
81 70 1.0
70 82 1.0
82 70 1.0
70 83 1.0
83 70 1.0
70 84 1.0
84 70 1.0
70 85 1.0
85 70 1.0
70 86 1.0
86 70 1.0
70 87 1.0
87 70 1.0
70 88 1.0
88 70 1.0
70 89 1.0
89 70 1.0
70 90 1.0
90 70 1.0
70 91 1.0
91 70 1.0
70 92 1.0
92 70 1.0
70 93 1.0
93 70 1.0
70 94 1.0
94 70 1.0
70 95 1.0
95 70 1.0
70 96 1.0
96 70 1.0
70 97 1.0
97 70 1.0
70 98 1.0
98 70 1.0
70 99 1.0
99 70 1.0
70 100 1.0
100 70 1.0
70 101 1.0
101 70 1.0
70 102 1.0
102 70 1.0
70 103 1.0
103 70 1.0
70 104 1.0
104 70 1.0
70 105 1.0
105 70 1.0
70 106 1.0
106 70 1.0
70 107 1.0
107 70 1.0
70 108 1.0
108 70 1.0
70 109 1.0
109 70 1.0
70 110 1.0
110 70 1.0
70 111 1.0
111 70 1.0
70 112 1.0
112 70 1.0
70 113 1.0
113 70 1.0
70 114 1.0
114 70 1.0
70 115 1.0
115 70 1.0
70 116 1.0
116 70 1.0
70 117 1.0
117 70 1.0
70 118 1.0
118 70 1.0
70 119 1.0
119 70 1.0
71 72 1.0
72 71 1.0
71 73 1.0
73 71 1.0
71 74 1.0
74 71 1.0
71 75 1.0
75 71 1.0
71 76 1.0
76 71 1.0
71 77 1.0
77 71 1.0
71 78 1.0
78 71 1.0
71 79 1.0
79 71 1.0
71 80 1.0
80 71 1.0
71 81 1.0
81 71 1.0
71 82 1.0
82 71 1.0
71 83 1.0
83 71 1.0
71 84 1.0
84 71 1.0
71 85 1.0
85 71 1.0
71 86 1.0
86 71 1.0
71 87 1.0
87 71 1.0
71 88 1.0
88 71 1.0
71 89 1.0
89 71 1.0
71 90 1.0
90 71 1.0
71 91 1.0
91 71 1.0
71 92 1.0
92 71 1.0
71 93 1.0
93 71 1.0
71 94 1.0
94 71 1.0
71 95 1.0
95 71 1.0
71 96 1.0
96 71 1.0
71 97 1.0
97 71 1.0
71 98 1.0
98 71 1.0
71 99 1.0
99 71 1.0
71 100 1.0
100 71 1.0
71 101 1.0
101 71 1.0
71 102 1.0
102 71 1.0
71 103 1.0
103 71 1.0
71 104 1.0
104 71 1.0
71 105 1.0
105 71 1.0
71 106 1.0
106 71 1.0
71 107 1.0
107 71 1.0
71 108 1.0
108 71 1.0
71 109 1.0
109 71 1.0
71 110 1.0
110 71 1.0
71 111 1.0
111 71 1.0
71 112 1.0
112 71 1.0
71 113 1.0
113 71 1.0
71 114 1.0
114 71 1.0
71 115 1.0
115 71 1.0
71 116 1.0
116 71 1.0
71 117 1.0
117 71 1.0
71 118 1.0
118 71 1.0
71 119 1.0
119 71 1.0
72 73 1.0
73 72 1.0
72 74 1.0
74 72 1.0
72 75 1.0
75 72 1.0
72 76 1.0
76 72 1.0
72 77 1.0
77 72 1.0
72 78 1.0
78 72 1.0
72 79 1.0
79 72 1.0
72 80 1.0
80 72 1.0
72 81 1.0
81 72 1.0
72 82 1.0
82 72 1.0
72 83 1.0
83 72 1.0
72 84 1.0
84 72 1.0
72 85 1.0
85 72 1.0
72 86 1.0
86 72 1.0
72 87 1.0
87 72 1.0
72 88 1.0
88 72 1.0
72 89 1.0
89 72 1.0
72 90 1.0
90 72 1.0
72 91 1.0
91 72 1.0
72 92 1.0
92 72 1.0
72 93 1.0
93 72 1.0
72 94 1.0
94 72 1.0
72 95 1.0
95 72 1.0
72 96 1.0
96 72 1.0
72 97 1.0
97 72 1.0
72 98 1.0
98 72 1.0
72 99 1.0
99 72 1.0
72 100 1.0
100 72 1.0
72 101 1.0
101 72 1.0
72 102 1.0
102 72 1.0
72 103 1.0
103 72 1.0
72 104 1.0
104 72 1.0
72 105 1.0
105 72 1.0
72 106 1.0
106 72 1.0
72 107 1.0
107 72 1.0
72 108 1.0
108 72 1.0
72 109 1.0
109 72 1.0
72 110 1.0
110 72 1.0
72 111 1.0
111 72 1.0
72 112 1.0
112 72 1.0
72 113 1.0
113 72 1.0
72 114 1.0
114 72 1.0
72 115 1.0
115 72 1.0
72 116 1.0
116 72 1.0
72 117 1.0
117 72 1.0
72 118 1.0
118 72 1.0
72 119 1.0
119 72 1.0
73 74 1.0
74 73 1.0
73 75 1.0
75 73 1.0
73 76 1.0
76 73 1.0
73 77 1.0
77 73 1.0
73 78 1.0
78 73 1.0
73 79 1.0
79 73 1.0
73 80 1.0
80 73 1.0
73 81 1.0
81 73 1.0
73 82 1.0
82 73 1.0
73 83 1.0
83 73 1.0
73 84 1.0
84 73 1.0
73 85 1.0
85 73 1.0
73 86 1.0
86 73 1.0
73 87 1.0
87 73 1.0
73 88 1.0
88 73 1.0
73 89 1.0
89 73 1.0
73 90 1.0
90 73 1.0
73 91 1.0
91 73 1.0
73 92 1.0
92 73 1.0
73 93 1.0
93 73 1.0
73 94 1.0
94 73 1.0
73 95 1.0
95 73 1.0
73 96 1.0
96 73 1.0
73 97 1.0
97 73 1.0
73 98 1.0
98 73 1.0
73 99 1.0
99 73 1.0
73 100 1.0
100 73 1.0
73 101 1.0
101 73 1.0
73 102 1.0
102 73 1.0
73 103 1.0
103 73 1.0
73 104 1.0
104 73 1.0
73 105 1.0
105 73 1.0
73 106 1.0
106 73 1.0
73 107 1.0
107 73 1.0
73 108 1.0
108 73 1.0
73 109 1.0
109 73 1.0
73 110 1.0
110 73 1.0
73 111 1.0
111 73 1.0
73 112 1.0
112 73 1.0
73 113 1.0
113 73 1.0
73 114 1.0
114 73 1.0
73 115 1.0
115 73 1.0
73 116 1.0
116 73 1.0
73 117 1.0
117 73 1.0
73 118 1.0
118 73 1.0
73 119 1.0
119 73 1.0
74 75 1.0
75 74 1.0
74 76 1.0
76 74 1.0
74 77 1.0
77 74 1.0
74 78 1.0
78 74 1.0
74 79 1.0
79 74 1.0
74 80 1.0
80 74 1.0
74 81 1.0
81 74 1.0
74 82 1.0
82 74 1.0
74 83 1.0
83 74 1.0
74 84 1.0
84 74 1.0
74 85 1.0
85 74 1.0
74 86 1.0
86 74 1.0
74 87 1.0
87 74 1.0
74 88 1.0
88 74 1.0
74 89 1.0
89 74 1.0
74 90 1.0
90 74 1.0
74 91 1.0
91 74 1.0
74 92 1.0
92 74 1.0
74 93 1.0
93 74 1.0
74 94 1.0
94 74 1.0
74 95 1.0
95 74 1.0
74 96 1.0
96 74 1.0
74 97 1.0
97 74 1.0
74 98 1.0
98 74 1.0
74 99 1.0
99 74 1.0
74 100 1.0
100 74 1.0
74 101 1.0
101 74 1.0
74 102 1.0
102 74 1.0
74 103 1.0
103 74 1.0
74 104 1.0
104 74 1.0
74 105 1.0
105 74 1.0
74 106 1.0
106 74 1.0
74 107 1.0
107 74 1.0
74 108 1.0
108 74 1.0
74 109 1.0
109 74 1.0
74 110 1.0
110 74 1.0
74 111 1.0
111 74 1.0
74 112 1.0
112 74 1.0
74 113 1.0
113 74 1.0
74 114 1.0
114 74 1.0
74 115 1.0
115 74 1.0
74 116 1.0
116 74 1.0
74 117 1.0
117 74 1.0
74 118 1.0
118 74 1.0
74 119 1.0
119 74 1.0
75 76 1.0
76 75 1.0
75 77 1.0
77 75 1.0
75 78 1.0
78 75 1.0
75 79 1.0
79 75 1.0
75 80 1.0
80 75 1.0
75 81 1.0
81 75 1.0
75 82 1.0
82 75 1.0
75 83 1.0
83 75 1.0
75 84 1.0
84 75 1.0
75 85 1.0
85 75 1.0
75 86 1.0
86 75 1.0
75 87 1.0
87 75 1.0
75 88 1.0
88 75 1.0
75 89 1.0
89 75 1.0
75 90 1.0
90 75 1.0
75 91 1.0
91 75 1.0
75 92 1.0
92 75 1.0
75 93 1.0
93 75 1.0
75 94 1.0
94 75 1.0
75 95 1.0
95 75 1.0
75 96 1.0
96 75 1.0
75 97 1.0
97 75 1.0
75 98 1.0
98 75 1.0
75 99 1.0
99 75 1.0
75 100 1.0
100 75 1.0
75 101 1.0
101 75 1.0
75 102 1.0
102 75 1.0
75 103 1.0
103 75 1.0
75 104 1.0
104 75 1.0
75 105 1.0
105 75 1.0
75 106 1.0
106 75 1.0
75 107 1.0
107 75 1.0
75 108 1.0
108 75 1.0
75 109 1.0
109 75 1.0
75 110 1.0
110 75 1.0
75 111 1.0
111 75 1.0
75 112 1.0
112 75 1.0
75 113 1.0
113 75 1.0
75 114 1.0
114 75 1.0
75 115 1.0
115 75 1.0
75 116 1.0
116 75 1.0
75 117 1.0
117 75 1.0
75 118 1.0
118 75 1.0
75 119 1.0
119 75 1.0
76 77 1.0
77 76 1.0
76 78 1.0
78 76 1.0
76 79 1.0
79 76 1.0
76 80 1.0
80 76 1.0
76 81 1.0
81 76 1.0
76 82 1.0
82 76 1.0
76 83 1.0
83 76 1.0
76 84 1.0
84 76 1.0
76 85 1.0
85 76 1.0
76 86 1.0
86 76 1.0
76 87 1.0
87 76 1.0
76 88 1.0
88 76 1.0
76 89 1.0
89 76 1.0
76 90 1.0
90 76 1.0
76 91 1.0
91 76 1.0
76 92 1.0
92 76 1.0
76 93 1.0
93 76 1.0
76 94 1.0
94 76 1.0
76 95 1.0
95 76 1.0
76 96 1.0
96 76 1.0
76 97 1.0
97 76 1.0
76 98 1.0
98 76 1.0
76 99 1.0
99 76 1.0
76 100 1.0
100 76 1.0
76 101 1.0
101 76 1.0
76 102 1.0
102 76 1.0
76 103 1.0
103 76 1.0
76 104 1.0
104 76 1.0
76 105 1.0
105 76 1.0
76 106 1.0
106 76 1.0
76 107 1.0
107 76 1.0
76 108 1.0
108 76 1.0
76 109 1.0
109 76 1.0
76 110 1.0
110 76 1.0
76 111 1.0
111 76 1.0
76 112 1.0
112 76 1.0
76 113 1.0
113 76 1.0
76 114 1.0
114 76 1.0
76 115 1.0
115 76 1.0
76 116 1.0
116 76 1.0
76 117 1.0
117 76 1.0
76 118 1.0
118 76 1.0
76 119 1.0
119 76 1.0
77 78 1.0
78 77 1.0
77 79 1.0
79 77 1.0
77 80 1.0
80 77 1.0
77 81 1.0
81 77 1.0
77 82 1.0
82 77 1.0
77 83 1.0
83 77 1.0
77 84 1.0
84 77 1.0
77 85 1.0
85 77 1.0
77 86 1.0
86 77 1.0
77 87 1.0
87 77 1.0
77 88 1.0
88 77 1.0
77 89 1.0
89 77 1.0
77 90 1.0
90 77 1.0
77 91 1.0
91 77 1.0
77 92 1.0
92 77 1.0
77 93 1.0
93 77 1.0
77 94 1.0
94 77 1.0
77 95 1.0
95 77 1.0
77 96 1.0
96 77 1.0
77 97 1.0
97 77 1.0
77 98 1.0
98 77 1.0
77 99 1.0
99 77 1.0
77 100 1.0
100 77 1.0
77 101 1.0
101 77 1.0
77 102 1.0
102 77 1.0
77 103 1.0
103 77 1.0
77 104 1.0
104 77 1.0
77 105 1.0
105 77 1.0
77 106 1.0
106 77 1.0
77 107 1.0
107 77 1.0
77 108 1.0
108 77 1.0
77 109 1.0
109 77 1.0
77 110 1.0
110 77 1.0
77 111 1.0
111 77 1.0
77 112 1.0
112 77 1.0
77 113 1.0
113 77 1.0
77 114 1.0
114 77 1.0
77 115 1.0
115 77 1.0
77 116 1.0
116 77 1.0
77 117 1.0
117 77 1.0
77 118 1.0
118 77 1.0
77 119 1.0
119 77 1.0
78 79 1.0
79 78 1.0
78 80 1.0
80 78 1.0
78 81 1.0
81 78 1.0
78 82 1.0
82 78 1.0
78 83 1.0
83 78 1.0
78 84 1.0
84 78 1.0
78 85 1.0
85 78 1.0
78 86 1.0
86 78 1.0
78 87 1.0
87 78 1.0
78 88 1.0
88 78 1.0
78 89 1.0
89 78 1.0
78 90 1.0
90 78 1.0
78 91 1.0
91 78 1.0
78 92 1.0
92 78 1.0
78 93 1.0
93 78 1.0
78 94 1.0
94 78 1.0
78 95 1.0
95 78 1.0
78 96 1.0
96 78 1.0
78 97 1.0
97 78 1.0
78 98 1.0
98 78 1.0
78 99 1.0
99 78 1.0
78 100 1.0
100 78 1.0
78 101 1.0
101 78 1.0
78 102 1.0
102 78 1.0
78 103 1.0
103 78 1.0
78 104 1.0
104 78 1.0
78 105 1.0
105 78 1.0
78 106 1.0
106 78 1.0
78 107 1.0
107 78 1.0
78 108 1.0
108 78 1.0
78 109 1.0
109 78 1.0
78 110 1.0
110 78 1.0
78 111 1.0
111 78 1.0
78 112 1.0
112 78 1.0
78 113 1.0
113 78 1.0
78 114 1.0
114 78 1.0
78 115 1.0
115 78 1.0
78 116 1.0
116 78 1.0
78 117 1.0
117 78 1.0
78 118 1.0
118 78 1.0
78 119 1.0
119 78 1.0
79 80 1.0
80 79 1.0
79 81 1.0
81 79 1.0
79 82 1.0
82 79 1.0
79 83 1.0
83 79 1.0
79 84 1.0
84 79 1.0
79 85 1.0
85 79 1.0
79 86 1.0
86 79 1.0
79 87 1.0
87 79 1.0
79 88 1.0
88 79 1.0
79 89 1.0
89 79 1.0
79 90 1.0
90 79 1.0
79 91 1.0
91 79 1.0
79 92 1.0
92 79 1.0
79 93 1.0
93 79 1.0
79 94 1.0
94 79 1.0
79 95 1.0
95 79 1.0
79 96 1.0
96 79 1.0
79 97 1.0
97 79 1.0
79 98 1.0
98 79 1.0
79 99 1.0
99 79 1.0
79 100 1.0
100 79 1.0
79 101 1.0
101 79 1.0
79 102 1.0
102 79 1.0
79 103 1.0
103 79 1.0
79 104 1.0
104 79 1.0
79 105 1.0
105 79 1.0
79 106 1.0
106 79 1.0
79 107 1.0
107 79 1.0
79 108 1.0
108 79 1.0
79 109 1.0
109 79 1.0
79 110 1.0
110 79 1.0
79 111 1.0
111 79 1.0
79 112 1.0
112 79 1.0
79 113 1.0
113 79 1.0
79 114 1.0
114 79 1.0
79 115 1.0
115 79 1.0
79 116 1.0
116 79 1.0
79 117 1.0
117 79 1.0
79 118 1.0
118 79 1.0
79 119 1.0
119 79 1.0
80 81 1.0
81 80 1.0
80 82 1.0
82 80 1.0
80 83 1.0
83 80 1.0
80 84 1.0
84 80 1.0
80 85 1.0
85 80 1.0
80 86 1.0
86 80 1.0
80 87 1.0
87 80 1.0
80 88 1.0
88 80 1.0
80 89 1.0
89 80 1.0
80 90 1.0
90 80 1.0
80 91 1.0
91 80 1.0
80 92 1.0
92 80 1.0
80 93 1.0
93 80 1.0
80 94 1.0
94 80 1.0
80 95 1.0
95 80 1.0
80 96 1.0
96 80 1.0
80 97 1.0
97 80 1.0
80 98 1.0
98 80 1.0
80 99 1.0
99 80 1.0
80 100 1.0
100 80 1.0
80 101 1.0
101 80 1.0
80 102 1.0
102 80 1.0
80 103 1.0
103 80 1.0
80 104 1.0
104 80 1.0
80 105 1.0
105 80 1.0
80 106 1.0
106 80 1.0
80 107 1.0
107 80 1.0
80 108 1.0
108 80 1.0
80 109 1.0
109 80 1.0
80 110 1.0
110 80 1.0
80 111 1.0
111 80 1.0
80 112 1.0
112 80 1.0
80 113 1.0
113 80 1.0
80 114 1.0
114 80 1.0
80 115 1.0
115 80 1.0
80 116 1.0
116 80 1.0
80 117 1.0
117 80 1.0
80 118 1.0
118 80 1.0
80 119 1.0
119 80 1.0
81 82 1.0
82 81 1.0
81 83 1.0
83 81 1.0
81 84 1.0
84 81 1.0
81 85 1.0
85 81 1.0
81 86 1.0
86 81 1.0
81 87 1.0
87 81 1.0
81 88 1.0
88 81 1.0
81 89 1.0
89 81 1.0
81 90 1.0
90 81 1.0
81 91 1.0
91 81 1.0
81 92 1.0
92 81 1.0
81 93 1.0
93 81 1.0
81 94 1.0
94 81 1.0
81 95 1.0
95 81 1.0
81 96 1.0
96 81 1.0
81 97 1.0
97 81 1.0
81 98 1.0
98 81 1.0
81 99 1.0
99 81 1.0
81 100 1.0
100 81 1.0
81 101 1.0
101 81 1.0
81 102 1.0
102 81 1.0
81 103 1.0
103 81 1.0
81 104 1.0
104 81 1.0
81 105 1.0
105 81 1.0
81 106 1.0
106 81 1.0
81 107 1.0
107 81 1.0
81 108 1.0
108 81 1.0
81 109 1.0
109 81 1.0
81 110 1.0
110 81 1.0
81 111 1.0
111 81 1.0
81 112 1.0
112 81 1.0
81 113 1.0
113 81 1.0
81 114 1.0
114 81 1.0
81 115 1.0
115 81 1.0
81 116 1.0
116 81 1.0
81 117 1.0
117 81 1.0
81 118 1.0
118 81 1.0
81 119 1.0
119 81 1.0
82 83 1.0
83 82 1.0
82 84 1.0
84 82 1.0
82 85 1.0
85 82 1.0
82 86 1.0
86 82 1.0
82 87 1.0
87 82 1.0
82 88 1.0
88 82 1.0
82 89 1.0
89 82 1.0
82 90 1.0
90 82 1.0
82 91 1.0
91 82 1.0
82 92 1.0
92 82 1.0
82 93 1.0
93 82 1.0
82 94 1.0
94 82 1.0
82 95 1.0
95 82 1.0
82 96 1.0
96 82 1.0
82 97 1.0
97 82 1.0
82 98 1.0
98 82 1.0
82 99 1.0
99 82 1.0
82 100 1.0
100 82 1.0
82 101 1.0
101 82 1.0
82 102 1.0
102 82 1.0
82 103 1.0
103 82 1.0
82 104 1.0
104 82 1.0
82 105 1.0
105 82 1.0
82 106 1.0
106 82 1.0
82 107 1.0
107 82 1.0
82 108 1.0
108 82 1.0
82 109 1.0
109 82 1.0
82 110 1.0
110 82 1.0
82 111 1.0
111 82 1.0
82 112 1.0
112 82 1.0
82 113 1.0
113 82 1.0
82 114 1.0
114 82 1.0
82 115 1.0
115 82 1.0
82 116 1.0
116 82 1.0
82 117 1.0
117 82 1.0
82 118 1.0
118 82 1.0
82 119 1.0
119 82 1.0
83 84 1.0
84 83 1.0
83 85 1.0
85 83 1.0
83 86 1.0
86 83 1.0
83 87 1.0
87 83 1.0
83 88 1.0
88 83 1.0
83 89 1.0
89 83 1.0
83 90 1.0
90 83 1.0
83 91 1.0
91 83 1.0
83 92 1.0
92 83 1.0
83 93 1.0
93 83 1.0
83 94 1.0
94 83 1.0
83 95 1.0
95 83 1.0
83 96 1.0
96 83 1.0
83 97 1.0
97 83 1.0
83 98 1.0
98 83 1.0
83 99 1.0
99 83 1.0
83 100 1.0
100 83 1.0
83 101 1.0
101 83 1.0
83 102 1.0
102 83 1.0
83 103 1.0
103 83 1.0
83 104 1.0
104 83 1.0
83 105 1.0
105 83 1.0
83 106 1.0
106 83 1.0
83 107 1.0
107 83 1.0
83 108 1.0
108 83 1.0
83 109 1.0
109 83 1.0
83 110 1.0
110 83 1.0
83 111 1.0
111 83 1.0
83 112 1.0
112 83 1.0
83 113 1.0
113 83 1.0
83 114 1.0
114 83 1.0
83 115 1.0
115 83 1.0
83 116 1.0
116 83 1.0
83 117 1.0
117 83 1.0
83 118 1.0
118 83 1.0
83 119 1.0
119 83 1.0
84 85 1.0
85 84 1.0
84 86 1.0
86 84 1.0
84 87 1.0
87 84 1.0
84 88 1.0
88 84 1.0
84 89 1.0
89 84 1.0
84 90 1.0
90 84 1.0
84 91 1.0
91 84 1.0
84 92 1.0
92 84 1.0
84 93 1.0
93 84 1.0
84 94 1.0
94 84 1.0
84 95 1.0
95 84 1.0
84 96 1.0
96 84 1.0
84 97 1.0
97 84 1.0
84 98 1.0
98 84 1.0
84 99 1.0
99 84 1.0
84 100 1.0
100 84 1.0
84 101 1.0
101 84 1.0
84 102 1.0
102 84 1.0
84 103 1.0
103 84 1.0
84 104 1.0
104 84 1.0
84 105 1.0
105 84 1.0
84 106 1.0
106 84 1.0
84 107 1.0
107 84 1.0
84 108 1.0
108 84 1.0
84 109 1.0
109 84 1.0
84 110 1.0
110 84 1.0
84 111 1.0
111 84 1.0
84 112 1.0
112 84 1.0
84 113 1.0
113 84 1.0
84 114 1.0
114 84 1.0
84 115 1.0
115 84 1.0
84 116 1.0
116 84 1.0
84 117 1.0
117 84 1.0
84 118 1.0
118 84 1.0
84 119 1.0
119 84 1.0
85 86 1.0
86 85 1.0
85 87 1.0
87 85 1.0
85 88 1.0
88 85 1.0
85 89 1.0
89 85 1.0
85 90 1.0
90 85 1.0
85 91 1.0
91 85 1.0
85 92 1.0
92 85 1.0
85 93 1.0
93 85 1.0
85 94 1.0
94 85 1.0
85 95 1.0
95 85 1.0
85 96 1.0
96 85 1.0
85 97 1.0
97 85 1.0
85 98 1.0
98 85 1.0
85 99 1.0
99 85 1.0
85 100 1.0
100 85 1.0
85 101 1.0
101 85 1.0
85 102 1.0
102 85 1.0
85 103 1.0
103 85 1.0
85 104 1.0
104 85 1.0
85 105 1.0
105 85 1.0
85 106 1.0
106 85 1.0
85 107 1.0
107 85 1.0
85 108 1.0
108 85 1.0
85 109 1.0
109 85 1.0
85 110 1.0
110 85 1.0
85 111 1.0
111 85 1.0
85 112 1.0
112 85 1.0
85 113 1.0
113 85 1.0
85 114 1.0
114 85 1.0
85 115 1.0
115 85 1.0
85 116 1.0
116 85 1.0
85 117 1.0
117 85 1.0
85 118 1.0
118 85 1.0
85 119 1.0
119 85 1.0
86 87 1.0
87 86 1.0
86 88 1.0
88 86 1.0
86 89 1.0
89 86 1.0
86 90 1.0
90 86 1.0
86 91 1.0
91 86 1.0
86 92 1.0
92 86 1.0
86 93 1.0
93 86 1.0
86 94 1.0
94 86 1.0
86 95 1.0
95 86 1.0
86 96 1.0
96 86 1.0
86 97 1.0
97 86 1.0
86 98 1.0
98 86 1.0
86 99 1.0
99 86 1.0
86 100 1.0
100 86 1.0
86 101 1.0
101 86 1.0
86 102 1.0
102 86 1.0
86 103 1.0
103 86 1.0
86 104 1.0
104 86 1.0
86 105 1.0
105 86 1.0
86 106 1.0
106 86 1.0
86 107 1.0
107 86 1.0
86 108 1.0
108 86 1.0
86 109 1.0
109 86 1.0
86 110 1.0
110 86 1.0
86 111 1.0
111 86 1.0
86 112 1.0
112 86 1.0
86 113 1.0
113 86 1.0
86 114 1.0
114 86 1.0
86 115 1.0
115 86 1.0
86 116 1.0
116 86 1.0
86 117 1.0
117 86 1.0
86 118 1.0
118 86 1.0
86 119 1.0
119 86 1.0
87 88 1.0
88 87 1.0
87 89 1.0
89 87 1.0
87 90 1.0
90 87 1.0
87 91 1.0
91 87 1.0
87 92 1.0
92 87 1.0
87 93 1.0
93 87 1.0
87 94 1.0
94 87 1.0
87 95 1.0
95 87 1.0
87 96 1.0
96 87 1.0
87 97 1.0
97 87 1.0
87 98 1.0
98 87 1.0
87 99 1.0
99 87 1.0
87 100 1.0
100 87 1.0
87 101 1.0
101 87 1.0
87 102 1.0
102 87 1.0
87 103 1.0
103 87 1.0
87 104 1.0
104 87 1.0
87 105 1.0
105 87 1.0
87 106 1.0
106 87 1.0
87 107 1.0
107 87 1.0
87 108 1.0
108 87 1.0
87 109 1.0
109 87 1.0
87 110 1.0
110 87 1.0
87 111 1.0
111 87 1.0
87 112 1.0
112 87 1.0
87 113 1.0
113 87 1.0
87 114 1.0
114 87 1.0
87 115 1.0
115 87 1.0
87 116 1.0
116 87 1.0
87 117 1.0
117 87 1.0
87 118 1.0
118 87 1.0
87 119 1.0
119 87 1.0
88 89 1.0
89 88 1.0
88 90 1.0
90 88 1.0
88 91 1.0
91 88 1.0
88 92 1.0
92 88 1.0
88 93 1.0
93 88 1.0
88 94 1.0
94 88 1.0
88 95 1.0
95 88 1.0
88 96 1.0
96 88 1.0
88 97 1.0
97 88 1.0
88 98 1.0
98 88 1.0
88 99 1.0
99 88 1.0
88 100 1.0
100 88 1.0
88 101 1.0
101 88 1.0
88 102 1.0
102 88 1.0
88 103 1.0
103 88 1.0
88 104 1.0
104 88 1.0
88 105 1.0
105 88 1.0
88 106 1.0
106 88 1.0
88 107 1.0
107 88 1.0
88 108 1.0
108 88 1.0
88 109 1.0
109 88 1.0
88 110 1.0
110 88 1.0
88 111 1.0
111 88 1.0
88 112 1.0
112 88 1.0
88 113 1.0
113 88 1.0
88 114 1.0
114 88 1.0
88 115 1.0
115 88 1.0
88 116 1.0
116 88 1.0
88 117 1.0
117 88 1.0
88 118 1.0
118 88 1.0
88 119 1.0
119 88 1.0
89 90 1.0
90 89 1.0
89 91 1.0
91 89 1.0
89 92 1.0
92 89 1.0
89 93 1.0
93 89 1.0
89 94 1.0
94 89 1.0
89 95 1.0
95 89 1.0
89 96 1.0
96 89 1.0
89 97 1.0
97 89 1.0
89 98 1.0
98 89 1.0
89 99 1.0
99 89 1.0
89 100 1.0
100 89 1.0
89 101 1.0
101 89 1.0
89 102 1.0
102 89 1.0
89 103 1.0
103 89 1.0
89 104 1.0
104 89 1.0
89 105 1.0
105 89 1.0
89 106 1.0
106 89 1.0
89 107 1.0
107 89 1.0
89 108 1.0
108 89 1.0
89 109 1.0
109 89 1.0
89 110 1.0
110 89 1.0
89 111 1.0
111 89 1.0
89 112 1.0
112 89 1.0
89 113 1.0
113 89 1.0
89 114 1.0
114 89 1.0
89 115 1.0
115 89 1.0
89 116 1.0
116 89 1.0
89 117 1.0
117 89 1.0
89 118 1.0
118 89 1.0
89 119 1.0
119 89 1.0
90 91 1.0
91 90 1.0
90 92 1.0
92 90 1.0
90 93 1.0
93 90 1.0
90 94 1.0
94 90 1.0
90 95 1.0
95 90 1.0
90 96 1.0
96 90 1.0
90 97 1.0
97 90 1.0
90 98 1.0
98 90 1.0
90 99 1.0
99 90 1.0
90 100 1.0
100 90 1.0
90 101 1.0
101 90 1.0
90 102 1.0
102 90 1.0
90 103 1.0
103 90 1.0
90 104 1.0
104 90 1.0
90 105 1.0
105 90 1.0
90 106 1.0
106 90 1.0
90 107 1.0
107 90 1.0
90 108 1.0
108 90 1.0
90 109 1.0
109 90 1.0
90 110 1.0
110 90 1.0
90 111 1.0
111 90 1.0
90 112 1.0
112 90 1.0
90 113 1.0
113 90 1.0
90 114 1.0
114 90 1.0
90 115 1.0
115 90 1.0
90 116 1.0
116 90 1.0
90 117 1.0
117 90 1.0
90 118 1.0
118 90 1.0
90 119 1.0
119 90 1.0
91 92 1.0
92 91 1.0
91 93 1.0
93 91 1.0
91 94 1.0
94 91 1.0
91 95 1.0
95 91 1.0
91 96 1.0
96 91 1.0
91 97 1.0
97 91 1.0
91 98 1.0
98 91 1.0
91 99 1.0
99 91 1.0
91 100 1.0
100 91 1.0
91 101 1.0
101 91 1.0
91 102 1.0
102 91 1.0
91 103 1.0
103 91 1.0
91 104 1.0
104 91 1.0
91 105 1.0
105 91 1.0
91 106 1.0
106 91 1.0
91 107 1.0
107 91 1.0
91 108 1.0
108 91 1.0
91 109 1.0
109 91 1.0
91 110 1.0
110 91 1.0
91 111 1.0
111 91 1.0
91 112 1.0
112 91 1.0
91 113 1.0
113 91 1.0
91 114 1.0
114 91 1.0
91 115 1.0
115 91 1.0
91 116 1.0
116 91 1.0
91 117 1.0
117 91 1.0
91 118 1.0
118 91 1.0
91 119 1.0
119 91 1.0
92 93 1.0
93 92 1.0
92 94 1.0
94 92 1.0
92 95 1.0
95 92 1.0
92 96 1.0
96 92 1.0
92 97 1.0
97 92 1.0
92 98 1.0
98 92 1.0
92 99 1.0
99 92 1.0
92 100 1.0
100 92 1.0
92 101 1.0
101 92 1.0
92 102 1.0
102 92 1.0
92 103 1.0
103 92 1.0
92 104 1.0
104 92 1.0
92 105 1.0
105 92 1.0
92 106 1.0
106 92 1.0
92 107 1.0
107 92 1.0
92 108 1.0
108 92 1.0
92 109 1.0
109 92 1.0
92 110 1.0
110 92 1.0
92 111 1.0
111 92 1.0
92 112 1.0
112 92 1.0
92 113 1.0
113 92 1.0
92 114 1.0
114 92 1.0
92 115 1.0
115 92 1.0
92 116 1.0
116 92 1.0
92 117 1.0
117 92 1.0
92 118 1.0
118 92 1.0
92 119 1.0
119 92 1.0
93 94 1.0
94 93 1.0
93 95 1.0
95 93 1.0
93 96 1.0
96 93 1.0
93 97 1.0
97 93 1.0
93 98 1.0
98 93 1.0
93 99 1.0
99 93 1.0
93 100 1.0
100 93 1.0
93 101 1.0
101 93 1.0
93 102 1.0
102 93 1.0
93 103 1.0
103 93 1.0
93 104 1.0
104 93 1.0
93 105 1.0
105 93 1.0
93 106 1.0
106 93 1.0
93 107 1.0
107 93 1.0
93 108 1.0
108 93 1.0
93 109 1.0
109 93 1.0
93 110 1.0
110 93 1.0
93 111 1.0
111 93 1.0
93 112 1.0
112 93 1.0
93 113 1.0
113 93 1.0
93 114 1.0
114 93 1.0
93 115 1.0
115 93 1.0
93 116 1.0
116 93 1.0
93 117 1.0
117 93 1.0
93 118 1.0
118 93 1.0
93 119 1.0
119 93 1.0
94 95 1.0
95 94 1.0
94 96 1.0
96 94 1.0
94 97 1.0
97 94 1.0
94 98 1.0
98 94 1.0
94 99 1.0
99 94 1.0
94 100 1.0
100 94 1.0
94 101 1.0
101 94 1.0
94 102 1.0
102 94 1.0
94 103 1.0
103 94 1.0
94 104 1.0
104 94 1.0
94 105 1.0
105 94 1.0
94 106 1.0
106 94 1.0
94 107 1.0
107 94 1.0
94 108 1.0
108 94 1.0
94 109 1.0
109 94 1.0
94 110 1.0
110 94 1.0
94 111 1.0
111 94 1.0
94 112 1.0
112 94 1.0
94 113 1.0
113 94 1.0
94 114 1.0
114 94 1.0
94 115 1.0
115 94 1.0
94 116 1.0
116 94 1.0
94 117 1.0
117 94 1.0
94 118 1.0
118 94 1.0
94 119 1.0
119 94 1.0
95 96 1.0
96 95 1.0
95 97 1.0
97 95 1.0
95 98 1.0
98 95 1.0
95 99 1.0
99 95 1.0
95 100 1.0
100 95 1.0
95 101 1.0
101 95 1.0
95 102 1.0
102 95 1.0
95 103 1.0
103 95 1.0
95 104 1.0
104 95 1.0
95 105 1.0
105 95 1.0
95 106 1.0
106 95 1.0
95 107 1.0
107 95 1.0
95 108 1.0
108 95 1.0
95 109 1.0
109 95 1.0
95 110 1.0
110 95 1.0
95 111 1.0
111 95 1.0
95 112 1.0
112 95 1.0
95 113 1.0
113 95 1.0
95 114 1.0
114 95 1.0
95 115 1.0
115 95 1.0
95 116 1.0
116 95 1.0
95 117 1.0
117 95 1.0
95 118 1.0
118 95 1.0
95 119 1.0
119 95 1.0
96 97 1.0
97 96 1.0
96 98 1.0
98 96 1.0
96 99 1.0
99 96 1.0
96 100 1.0
100 96 1.0
96 101 1.0
101 96 1.0
96 102 1.0
102 96 1.0
96 103 1.0
103 96 1.0
96 104 1.0
104 96 1.0
96 105 1.0
105 96 1.0
96 106 1.0
106 96 1.0
96 107 1.0
107 96 1.0
96 108 1.0
108 96 1.0
96 109 1.0
109 96 1.0
96 110 1.0
110 96 1.0
96 111 1.0
111 96 1.0
96 112 1.0
112 96 1.0
96 113 1.0
113 96 1.0
96 114 1.0
114 96 1.0
96 115 1.0
115 96 1.0
96 116 1.0
116 96 1.0
96 117 1.0
117 96 1.0
96 118 1.0
118 96 1.0
96 119 1.0
119 96 1.0
97 98 1.0
98 97 1.0
97 99 1.0
99 97 1.0
97 100 1.0
100 97 1.0
97 101 1.0
101 97 1.0
97 102 1.0
102 97 1.0
97 103 1.0
103 97 1.0
97 104 1.0
104 97 1.0
97 105 1.0
105 97 1.0
97 106 1.0
106 97 1.0
97 107 1.0
107 97 1.0
97 108 1.0
108 97 1.0
97 109 1.0
109 97 1.0
97 110 1.0
110 97 1.0
97 111 1.0
111 97 1.0
97 112 1.0
112 97 1.0
97 113 1.0
113 97 1.0
97 114 1.0
114 97 1.0
97 115 1.0
115 97 1.0
97 116 1.0
116 97 1.0
97 117 1.0
117 97 1.0
97 118 1.0
118 97 1.0
97 119 1.0
119 97 1.0
98 99 1.0
99 98 1.0
98 100 1.0
100 98 1.0
98 101 1.0
101 98 1.0
98 102 1.0
102 98 1.0
98 103 1.0
103 98 1.0
98 104 1.0
104 98 1.0
98 105 1.0
105 98 1.0
98 106 1.0
106 98 1.0
98 107 1.0
107 98 1.0
98 108 1.0
108 98 1.0
98 109 1.0
109 98 1.0
98 110 1.0
110 98 1.0
98 111 1.0
111 98 1.0
98 112 1.0
112 98 1.0
98 113 1.0
113 98 1.0
98 114 1.0
114 98 1.0
98 115 1.0
115 98 1.0
98 116 1.0
116 98 1.0
98 117 1.0
117 98 1.0
98 118 1.0
118 98 1.0
98 119 1.0
119 98 1.0
99 100 1.0
100 99 1.0
99 101 1.0
101 99 1.0
99 102 1.0
102 99 1.0
99 103 1.0
103 99 1.0
99 104 1.0
104 99 1.0
99 105 1.0
105 99 1.0
99 106 1.0
106 99 1.0
99 107 1.0
107 99 1.0
99 108 1.0
108 99 1.0
99 109 1.0
109 99 1.0
99 110 1.0
110 99 1.0
99 111 1.0
111 99 1.0
99 112 1.0
112 99 1.0
99 113 1.0
113 99 1.0
99 114 1.0
114 99 1.0
99 115 1.0
115 99 1.0
99 116 1.0
116 99 1.0
99 117 1.0
117 99 1.0
99 118 1.0
118 99 1.0
99 119 1.0
119 99 1.0
100 101 1.0
101 100 1.0
100 102 1.0
102 100 1.0
100 103 1.0
103 100 1.0
100 104 1.0
104 100 1.0
100 105 1.0
105 100 1.0
100 106 1.0
106 100 1.0
100 107 1.0
107 100 1.0
100 108 1.0
108 100 1.0
100 109 1.0
109 100 1.0
100 110 1.0
110 100 1.0
100 111 1.0
111 100 1.0
100 112 1.0
112 100 1.0
100 113 1.0
113 100 1.0
100 114 1.0
114 100 1.0
100 115 1.0
115 100 1.0
100 116 1.0
116 100 1.0
100 117 1.0
117 100 1.0
100 118 1.0
118 100 1.0
100 119 1.0
119 100 1.0
101 102 1.0
102 101 1.0
101 103 1.0
103 101 1.0
101 104 1.0
104 101 1.0
101 105 1.0
105 101 1.0
101 106 1.0
106 101 1.0
101 107 1.0
107 101 1.0
101 108 1.0
108 101 1.0
101 109 1.0
109 101 1.0
101 110 1.0
110 101 1.0
101 111 1.0
111 101 1.0
101 112 1.0
112 101 1.0
101 113 1.0
113 101 1.0
101 114 1.0
114 101 1.0
101 115 1.0
115 101 1.0
101 116 1.0
116 101 1.0
101 117 1.0
117 101 1.0
101 118 1.0
118 101 1.0
101 119 1.0
119 101 1.0
102 103 1.0
103 102 1.0
102 104 1.0
104 102 1.0
102 105 1.0
105 102 1.0
102 106 1.0
106 102 1.0
102 107 1.0
107 102 1.0
102 108 1.0
108 102 1.0
102 109 1.0
109 102 1.0
102 110 1.0
110 102 1.0
102 111 1.0
111 102 1.0
102 112 1.0
112 102 1.0
102 113 1.0
113 102 1.0
102 114 1.0
114 102 1.0
102 115 1.0
115 102 1.0
102 116 1.0
116 102 1.0
102 117 1.0
117 102 1.0
102 118 1.0
118 102 1.0
102 119 1.0
119 102 1.0
103 104 1.0
104 103 1.0
103 105 1.0
105 103 1.0
103 106 1.0
106 103 1.0
103 107 1.0
107 103 1.0
103 108 1.0
108 103 1.0
103 109 1.0
109 103 1.0
103 110 1.0
110 103 1.0
103 111 1.0
111 103 1.0
103 112 1.0
112 103 1.0
103 113 1.0
113 103 1.0
103 114 1.0
114 103 1.0
103 115 1.0
115 103 1.0
103 116 1.0
116 103 1.0
103 117 1.0
117 103 1.0
103 118 1.0
118 103 1.0
103 119 1.0
119 103 1.0
104 105 1.0
105 104 1.0
104 106 1.0
106 104 1.0
104 107 1.0
107 104 1.0
104 108 1.0
108 104 1.0
104 109 1.0
109 104 1.0
104 110 1.0
110 104 1.0
104 111 1.0
111 104 1.0
104 112 1.0
112 104 1.0
104 113 1.0
113 104 1.0
104 114 1.0
114 104 1.0
104 115 1.0
115 104 1.0
104 116 1.0
116 104 1.0
104 117 1.0
117 104 1.0
104 118 1.0
118 104 1.0
104 119 1.0
119 104 1.0
105 106 1.0
106 105 1.0
105 107 1.0
107 105 1.0
105 108 1.0
108 105 1.0
105 109 1.0
109 105 1.0
105 110 1.0
110 105 1.0
105 111 1.0
111 105 1.0
105 112 1.0
112 105 1.0
105 113 1.0
113 105 1.0
105 114 1.0
114 105 1.0
105 115 1.0
115 105 1.0
105 116 1.0
116 105 1.0
105 117 1.0
117 105 1.0
105 118 1.0
118 105 1.0
105 119 1.0
119 105 1.0
106 107 1.0
107 106 1.0
106 108 1.0
108 106 1.0
106 109 1.0
109 106 1.0
106 110 1.0
110 106 1.0
106 111 1.0
111 106 1.0
106 112 1.0
112 106 1.0
106 113 1.0
113 106 1.0
106 114 1.0
114 106 1.0
106 115 1.0
115 106 1.0
106 116 1.0
116 106 1.0
106 117 1.0
117 106 1.0
106 118 1.0
118 106 1.0
106 119 1.0
119 106 1.0
107 108 1.0
108 107 1.0
107 109 1.0
109 107 1.0
107 110 1.0
110 107 1.0
107 111 1.0
111 107 1.0
107 112 1.0
112 107 1.0
107 113 1.0
113 107 1.0
107 114 1.0
114 107 1.0
107 115 1.0
115 107 1.0
107 116 1.0
116 107 1.0
107 117 1.0
117 107 1.0
107 118 1.0
118 107 1.0
107 119 1.0
119 107 1.0
108 109 1.0
109 108 1.0
108 110 1.0
110 108 1.0
108 111 1.0
111 108 1.0
108 112 1.0
112 108 1.0
108 113 1.0
113 108 1.0
108 114 1.0
114 108 1.0
108 115 1.0
115 108 1.0
108 116 1.0
116 108 1.0
108 117 1.0
117 108 1.0
108 118 1.0
118 108 1.0
108 119 1.0
119 108 1.0
109 110 1.0
110 109 1.0
109 111 1.0
111 109 1.0
109 112 1.0
112 109 1.0
109 113 1.0
113 109 1.0
109 114 1.0
114 109 1.0
109 115 1.0
115 109 1.0
109 116 1.0
116 109 1.0
109 117 1.0
117 109 1.0
109 118 1.0
118 109 1.0
109 119 1.0
119 109 1.0
110 111 1.0
111 110 1.0
110 112 1.0
112 110 1.0
110 113 1.0
113 110 1.0
110 114 1.0
114 110 1.0
110 115 1.0
115 110 1.0
110 116 1.0
116 110 1.0
110 117 1.0
117 110 1.0
110 118 1.0
118 110 1.0
110 119 1.0
119 110 1.0
111 112 1.0
112 111 1.0
111 113 1.0
113 111 1.0
111 114 1.0
114 111 1.0
111 115 1.0
115 111 1.0
111 116 1.0
116 111 1.0
111 117 1.0
117 111 1.0
111 118 1.0
118 111 1.0
111 119 1.0
119 111 1.0
112 113 1.0
113 112 1.0
112 114 1.0
114 112 1.0
112 115 1.0
115 112 1.0
112 116 1.0
116 112 1.0
112 117 1.0
117 112 1.0
112 118 1.0
118 112 1.0
112 119 1.0
119 112 1.0
113 114 1.0
114 113 1.0
113 115 1.0
115 113 1.0
113 116 1.0
116 113 1.0
113 117 1.0
117 113 1.0
113 118 1.0
118 113 1.0
113 119 1.0
119 113 1.0
114 115 1.0
115 114 1.0
114 116 1.0
116 114 1.0
114 117 1.0
117 114 1.0
114 118 1.0
118 114 1.0
114 119 1.0
119 114 1.0
115 116 1.0
116 115 1.0
115 117 1.0
117 115 1.0
115 118 1.0
118 115 1.0
115 119 1.0
119 115 1.0
116 117 1.0
117 116 1.0
116 118 1.0
118 116 1.0
116 119 1.0
119 116 1.0
117 118 1.0
118 117 1.0
117 119 1.0
119 117 1.0
118 119 1.0
119 118 1.0
